# Supplementary material for: Inference of selective forces on house mouse genomes during secondary contact in East Asia
Source: Genome Res. 2024 Mar;34(3):366–75. doi: 10.1101/gr.278828.123 (PMC11067880; doi:10.1101/gr.278828.123)
Supplement: Supplement 3 [file Supplemental_Table_S1.xls]

## Sheet: Supplemental Table S1
Supplemental Table S1. List of samples used in this study.
Sample ID	Place (country)	Place (city)	Mitochondrial DNA haplogroups	Chromosome Y haplogroups	Species	Sex	Latitude	Longitude	Mean Coverage
HI0111	Indonesia	Bogor	castaneus		Mus musculus	female	-6.6	106.8	29
HI0196	Philippines	Catarman	castaneus		Mus musculus	female	12.45	124.65	28.7
HI0410	South Korea	Chuncheon	musculus	musculus	Mus musculus	male	37.8667	127.733	23.4
HI0447	Philippines	Languna	castaneus		Mus musculus	female	14.17	121.22	24.4
HI0468	South Korea	Chuncheon	musculus	musculus	Mus musculus	male	37.8667	127.733	23.7
HS1413	Russia	Kraskino	musculus	musculus	Mus musculus	male	42.7112	130.787	25.7
HS3540	South Korea	Busan	musculus		Mus musculus	female	35.1	129.033	30.8
HS3603	Japan	Kagoshima	castaneus	musculus	Mus musculus	male	31.5968	130.557	29.7
HS3721	Myanmar	Lashio	castaneus		Mus musculus	female	22.9333	97.75	30.6
HS5817	Japan	Fukui	musculus		Mus musculus	female	36.0641	136.22	30.6
HS5821	Japan	Kumamoto	musculus		Mus musculus	female	32.803	130.708	27.8
HS5822	Japan	Yamanashi	musculus		Mus musculus	female	35.6934	138.687	26.6
HS6021	Japan	Saga	musculus	musculus	Mus musculus	male	33.2635	130.301	21.4
HS6022	Japan	Oshu	castaneus	musculus	Mus musculus	male	39.1445	141.139	24
HS6023	Japan	Sendai	musculus		Mus musculus	female	38.2682	140.869	23.3
HS6025	Japan	Hiroshima	musculus		Mus musculus	female	34.3852	132.455	24.7
HS6026	Japan	Tsukuba	musculus		Mus musculus	female	36.0835	140.076	22.1
MG0294	China	Changchun	musculus		Mus musculus	female	43.897	125.326	29
MG0295	China	Chengdu	musculus	musculus	Mus musculus	male	30.66	104.063	29.1
MG0439	China	Shanghai	castaneus	musculus	Mus musculus	male	31.2286	121.475	29.9
MG0488	Japan	Aizuwakamatsu	castaneus		Mus musculus	female	37.4948	139.93	30.1
MG0490	Japan	Akita	musculus		Mus musculus	female	39.7199	140.103	23.4
MG0682	South Korea	Baengnyeong Island	musculus		Mus musculus	female	37.9667	124.65	28.7
MG0690	China	Yinchuan	musculus	musculus	Mus musculus	male	38.472	106.259	24.4
MG0710	China	Haikou	castaneus		Mus musculus	female	20.0428	110.342	25.3
MG0711	China	Sanya	castaneus		Mus musculus	female	18.2529	109.512	24.8
MG0783	China	Jinan	musculus	musculus	Mus musculus	male	36.6702	117.021	24.6
MG0810	China	Tongliao	musculus	musculus	Mus musculus	male	43.654	122.243	30
MG0826	China	Tianjin	musculus	musculus	Mus musculus	male	39.1236	117.198	24.1
MG0869	China	Golmud	musculus		Mus musculus	female	36.4072	94.9283	24
MG2021	China	Tianjin	musculus	musculus	Mus musculus	male	39.1236	117.198	23.9
MG2024	China	Shijiazhuang	musculus		Mus musculus	female	38.0377	114.53	24
MG2026	China	Tumen	musculus		Mus musculus	female	42.9667	129.85	24.6
MG2030	China	Xilinhot	musculus		Mus musculus	female	43.9334	116.086	24.4
MG2031	China	Laiyang	musculus	musculus	Mus musculus	male	36.9758	120.714	24.6
MG3046	Russia	South Sakhalin	castaneus		Mus musculus	female	46.9667	142.733	29.1
MG3047	Russia	South Sakhalin	castaneus	musculus	Mus musculus	male	46.9667	142.733	28.9
HI0112	Indonesia	Bogor	domesticus	castaneus	Mus musculus	male	Fujiwara et al. 2022a
HI0115	Indonesia	Denpasar	castaneus		Mus musculus	female	Fujiwara et al. 2022a
HI0116	Indonesia	Denpasar	castaneus		Mus musculus	female	Fujiwara et al. 2022a
HI0134	Indonesia	Lembang	castaneus	musculus	Mus musculus	male	Fujiwara et al. 2022a
HI0159	India	Leh	castaneus	castaneus	Mus musculus	male	Fujiwara et al. 2022a
HI0161	India	Leh	castaneus	castaneus	Mus musculus	male	Fujiwara et al. 2022a
HI0173	Pakistan	Islamabad	castaneus		Mus musculus	female	Fujiwara et al. 2022a
HI0175	Pakistan	Islamabad	castaneus		Mus musculus	female	Fujiwara et al. 2022a
HI0185	India	Delhi	castaneus	castaneus	Mus musculus	male	Fujiwara et al. 2022a
HI0261	Pakistan	Sahiwal	castaneus	castaneus	Mus musculus	male	Fujiwara et al. 2022a
HI0264	Pakistan	Lahore	castaneus	castaneus	Mus musculus	male	Fujiwara et al. 2022a
HI0274	India	Mysore	castaneus		Mus musculus	female	Fujiwara et al. 2022a
HI0313	India	Bhubaneswar	castaneus		Mus musculus	female	Fujiwara et al. 2022a
HI0321	India	Bhubaneswar	castaneus	castaneus	Mus musculus	male	Fujiwara et al. 2022a
HI0328	India	Hyderabad	castaneus	castaneus	Mus musculus	male	Fujiwara et al. 2022a
HI0329	India	Hyderabad	castaneus		Mus musculus	female	Fujiwara et al. 2022a
HI0347	Bangladesh	Mymensingh	castaneus		Mus musculus	female	Fujiwara et al. 2022a
HI0373	Bangladesh	Dhaka	castaneus		Mus musculus	female	Fujiwara et al. 2022a
HI0484	Sri Lanka	Peradeniya	castaneus	castaneus	Mus musculus	male	Fujiwara et al. 2022a
HI0488	Sri Lanka	Colombo	castaneus	castaneus	Mus musculus	male	Fujiwara et al. 2022a
HI0505	Vietnam	Vinh Phuc	castaneus	castaneus	Mus musculus	male	Fujiwara et al. 2022a
HI0520	Vietnam	Hanoi	castaneus	castaneus	Mus musculus	male	Fujiwara et al. 2022a
HS0682	South Korea	Baengnyeong Island	musculus	musculus	Mus musculus	male	Fujiwara et al. 2022a
HS1368	South Korea	Gyeongju	musculus	musculus	Mus musculus	male	Fujiwara et al. 2022a
HS1411	Russia	Khasan	castaneus	musculus	Mus musculus	male	Fujiwara et al. 2022a
HS1464	Kazakhstan	Aktobe	musculus	musculus	Mus musculus	male	Fujiwara et al. 2022a
HS1467	Nepal	Tukuche	Nepal	castaneus	Mus musculus	male	Fujiwara et al. 2022a
HS1523	Nepal	Kathmandu	Nepal	castaneus	Mus musculus	male	Fujiwara et al. 2022a
HS2323	Japan	Hakodate	musculus	musculus	Mus musculus	male	Fujiwara et al. 2022a
HS2326	Japan	Nayoro	castaneus	musculus	Mus musculus	male	Fujiwara et al. 2022a
HS2400	Taiwan	Taitung	castaneus	musculus	Mus musculus	male	Fujiwara et al. 2022a
HS2445	Japan	Takikawa	castaneus	musculus	Mus musculus	male	Fujiwara et al. 2022a
HS2788	Japan	Shuri	musculus	musculus	Mus musculus	male	Fujiwara et al. 2022a
HS2815	Japan	Nonoichi	musculus	musculus	Mus musculus	male	Fujiwara et al. 2022a
HS3534	Japan	Yamagata	musculus	musculus	Mus musculus	male	Fujiwara et al. 2022a
HS3538	Japan	Tono	musculus		Mus musculus	female	Fujiwara et al. 2022a
HS3604	Russia	Tomsk	domesticus		Mus musculus	female	Fujiwara et al. 2022a
HS3605	Russia	Gorno-Altaysk	musculus	musculus	Mus musculus	male	Fujiwara et al. 2022a
HS3607	Russia	Okha	domesticus	musculus	Mus musculus	male	Fujiwara et al. 2022a
HS3608	Russia	Irkutsk	musculus	musculus	Mus musculus	male	Fujiwara et al. 2022a
HS3612	Russia	Astrakhan	musculus	musculus	Mus musculus	male	Fujiwara et al. 2022a
HS4056	Japan	Fujisawa	musculus		Mus musculus	female	Fujiwara et al. 2022a
HS4097	Japan	Misasa	musculus	musculus	Mus musculus	male	Fujiwara et al. 2022a
HS4120	Japan	Ishii	musculus		Mus musculus	female	Fujiwara et al. 2022a
HS4169	Japan	Tsukuba	musculus	musculus	Mus musculus	male	Fujiwara et al. 2022a
HS4233	South Korea	Hwacheon	musculus	musculus	Mus musculus	male	Fujiwara et al. 2022a
HS4238	South Korea	Ganghwa Island	musculus		Mus musculus	female	Fujiwara et al. 2022a
HS4271	Japan	Setana	musculus	musculus	Mus musculus	male	Fujiwara et al. 2022a
HS4272	Japan	Fukuoka	musculus	musculus	Mus musculus	male	Fujiwara et al. 2022a
HS4273	Japan	Yamaguchi	musculus		Mus musculus	female	Fujiwara et al. 2022a
HS4411	Japan	Oda	musculus	musculus	Mus musculus	male	Fujiwara et al. 2022a
MG0230	Japan	Ashiro	castaneus	musculus	Mus musculus	male	Fujiwara et al. 2022a
MG0296	Japan	Sapporo	castaneus	musculus	Mus musculus	male	Fujiwara et al. 2022a
MG0297	Japan	Sapporo	castaneus		Mus musculus	female	Fujiwara et al. 2022a
MG0417	Iran	Mashhad	musculus	musculus	Mus musculus	male	Fujiwara et al. 2022a
MG0444	South Korea	Busan	musculus	musculus	Mus musculus	male	Fujiwara et al. 2022a
MG0501	China	Guilin	castaneus		Mus musculus	female	Fujiwara et al. 2022a
MG0504	China	Guangzhou	castaneus	musculus	Mus musculus	male	Fujiwara et al. 2022a
MG0507	China	Lanzhou	musculus	musculus	Mus musculus	male	Fujiwara et al. 2022a
MG0529	China	Kunming	castaneus	musculus	Mus musculus	male	Fujiwara et al. 2022a
MG0565	China	Xining	musculus		Mus musculus	female	Fujiwara et al. 2022a
MG0577	China	Urumqi	musculus		Mus musculus	female	Fujiwara et al. 2022a
MG0597	China	Manas	musculus	musculus	Mus musculus	male	Fujiwara et al. 2022a
MG0608	China	Aksu	musculus	musculus	Mus musculus	male	Fujiwara et al. 2022a
MG0611	China	Tacheng	musculus	musculus	Mus musculus	male	Fujiwara et al. 2022a
MG0631	China	Mohe	musculus		Mus musculus	female	Fujiwara et al. 2022a
MG0686	China	Kashgar	musculus	musculus	Mus musculus	male	Fujiwara et al. 2022a
MG0709	China	Chongqing	castaneus		Mus musculus	female	Fujiwara et al. 2022a
MG0713	China	Zhenjiang	castaneus	musculus	Mus musculus	male	Fujiwara et al. 2022a
MG0716	China	Lhasa	musculus	musculus	Mus musculus	male	Fujiwara et al. 2022a
MG0721	China	Lhasa	musculus		Mus musculus	female	Fujiwara et al. 2022a
MG0747	China	Hotan	musculus		Mus musculus	female	Fujiwara et al. 2022a
MG0795	China	Ningbo	castaneus		Mus musculus	female	Fujiwara et al. 2022a
MG0797	China	Dali	castaneus	musculus	Mus musculus	male	Fujiwara et al. 2022a
MG0863	China	Manzhouli	castaneus	musculus	Mus musculus	male	Fujiwara et al. 2022a
MG0871	China	Dunhuang	musculus	musculus	Mus musculus	male	Fujiwara et al. 2022a
MG0908	China	Wuhan	castaneus	musculus	Mus musculus	male	Fujiwara et al. 2022a
MG0917	China	Lijiang	castaneus	musculus	Mus musculus	male	Fujiwara et al. 2022a
MG0992	China	Qiqihar	musculus		Mus musculus	female	Fujiwara et al. 2022a
MG3007	Russia	Krementui	musculus	musculus	Mus musculus	male	Fujiwara et al. 2022a
MG3008	Russia	Krementui	musculus		Mus musculus	female	Fujiwara et al. 2022a
MG3010	Russia	Nouth Caucastaneusus	musculus	musculus	Mus musculus	male	Fujiwara et al. 2022a
MG3012	Russia	Chita	musculus		Mus musculus	female	Fujiwara et al. 2022a
MG3018	Russia	Rudnaya Pristan	castaneus	musculus	Mus musculus	male	Fujiwara et al. 2022a
MG3025	Russia	Vladivostok	castaneus		Mus musculus	female	Fujiwara et al. 2022a
MG3026	Russia	Birakan	musculus	musculus	Mus musculus	male	Fujiwara et al. 2022a
MG3037	Russia	Khabarovsk	domesticus		Mus musculus	female	Fujiwara et al. 2022a
MG3044	Estonia	Tallinn	musculus	musculus	Mus musculus	male	Fujiwara et al. 2022a
MG3045	Russia	Poronaysk	musculus		Mus musculus	female	Fujiwara et al. 2022a
MG3048	Russia	Yuzhno-Sakhalinsk	musculus		Mus musculus	female	Fujiwara et al. 2022a
MG3056	Russia	Moscow	domesticus		Mus musculus	female	Fujiwara et al. 2022a
MG3066	Ukraine	Donetsk	musculus	musculus	Mus musculus	male	Fujiwara et al. 2022a
MG5086	China	Jiayuguan	musculus	musculus	Mus musculus	male	Fujiwara et al. 2022a
MG5135	Iran	Now Shahr	castaneus		Mus musculus	female	Fujiwara et al. 2022a
HS5555	Madagascar	Antanànarìvo	Madagascar	castaneus	Mus musculus	male	Fujiwara et al. 2022b
HS5558	Madagascar	Antanànarìvo	Madagascar		Mus musculus	female	Fujiwara et al. 2022b
HS5559	Madagascar	Antanànarìvo	Madagascar	castaneus	Mus musculus	male	Fujiwara et al. 2022b
HS5560	Madagascar	Antanànarìvo	Madagascar	castaneus	Mus musculus	male	Fujiwara et al. 2022b
HS5561	Madagascar	Antanànarìvo	Madagascar		Mus musculus	female	Fujiwara et al. 2022b
ERS003044	India	Himalaya	castaneus		Mus musculus	female	Harr et al. 2016
ERS739373	Germany	Cologne-Bonn	domesticus	domesticus	Mus musculus	male	Harr et al. 2016
ERS739374	Germany	Cologne-Bonn	domesticus	domesticus	Mus musculus	male	Harr et al. 2016
ERS739375	Germany	Cologne-Bonn	domesticus	domesticus	Mus musculus	male	Harr et al. 2016
ERS739376	Germany	Cologne-Bonn	domesticus	domesticus	Mus musculus	male	Harr et al. 2016
ERS739377	Germany	Cologne-Bonn	domesticus	domesticus	Mus musculus	male	Harr et al. 2016
ERS739378	Germany	Cologne-Bonn	domesticus	domesticus	Mus musculus	male	Harr et al. 2016
ERS739379	Germany	Cologne-Bonn	domesticus	domesticus	Mus musculus	male	Harr et al. 2016
ERS739382	France	Massif Central	domesticus	domesticus	Mus musculus	male	Harr et al. 2016
ERS739385	France	Massif Central	domesticus	domesticus	Mus musculus	male	Harr et al. 2016
ERS739386	France	Massif Central	domesticus	domesticus	Mus musculus	male	Harr et al. 2016
ERS739388	France	Massif Central	domesticus	domesticus	Mus musculus	male	Harr et al. 2016
ERS739389	Iran	Ahvaz	domesticus	domesticus	Mus musculus	male	Harr et al. 2016
ERS739393	Iran	Ahvaz	domesticus	domesticus	Mus musculus	male	Harr et al. 2016
ERS739395	Iran	Ahvaz	domesticus	domesticus	Mus musculus	male	Harr et al. 2016
ERS739396	Iran	Ahvaz	domesticus	domesticus	Mus musculus	male	Harr et al. 2016
ERS957497	Czech Republic	Studenec	musculus		Mus musculus	female	Harr et al. 2016
ERS957498	Czech Republic	Studenec	musculus	musculus	Mus musculus	male	Harr et al. 2016
ERS957499	Czech Republic	Studenec	musculus		Mus musculus	female	Harr et al. 2016
ERS957500	Czech Republic	Studenec	musculus		Mus musculus	female	Harr et al. 2016
ERS957501	Czech Republic	Studenec	musculus		Mus musculus	female	Harr et al. 2016
ERS957502	Czech Republic	Studenec	musculus	musculus	Mus musculus	male	Harr et al. 2016
ERS957503	Czech Republic	Studenec	musculus		Mus musculus	female	Harr et al. 2016
ERS957504	Kazakhstan	Almaty	musculus		Mus musculus	female	Harr et al. 2016
ERS957506	Kazakhstan	Almaty	musculus		Mus musculus	female	Harr et al. 2016
ERS957508	Kazakhstan	Almaty	musculus	musculus	Mus musculus	male	Harr et al. 2016
ERS957510	Kazakhstan	Almaty	musculus	musculus	Mus musculus	male	Harr et al. 2016
ERS957512	Spain	Madrid	domesticus	Mus spretus	Mus spretus	male	Harr et al. 2016
ERS957513	Spain	Madrid	Mus spretus	Mus spretus	Mus spretus	male	Harr et al. 2016
ERS957514	Spain	Madrid	Mus spretus	Mus spretus	Mus spretus	male	Harr et al. 2016
ERS957515	Spain	Madrid	Mus spretus		Mus spretus	female	Harr et al. 2016
ERS957516	Spain	Madrid	Mus spretus		Mus spretus	female	Harr et al. 2016
ERS957517	Spain	Madrid	Mus spretus	Mus spretus	Mus spretus	male	Harr et al. 2016
ERS957519	Spain	Madrid	Mus spretus	Mus spretus	Mus spretus	male	Harr et al. 2016
Fujiwara, K., Kawai, Y., Takada, T. et al. Insights into Mus musculus Population Structure across Eurasia Revealed by Whole-Genome Analysis. Genome Biol. Evol. 14, evac068 (2022a)
Fujiwara, K., Ranorosoa, M. C., Ohdachi, S. D. et al. Whole-genome sequencing analysis of wild house mice (Mus musculus) captured in Madagascar. Genes Genet. Syst. 97, 193–207 (2022b)
Harr, B., Karakoc, E., Neme, R. et al. Genomic resources for wild populations of the house mouse, Mus musculus and its close relative Mus spretus. Sci Data 3, 160075 (2016).
