# Supplementary material for: Inference of selective forces on house mouse genomes during secondary contact in East Asia
Source: Genome Res. 2024 Mar;34(3):366–75. doi: 10.1101/gr.278828.123 (PMC11067880; doi:10.1101/gr.278828.123)
Supplement: Supplement 4 [file Supplemental_Table_S2.xls]

## Sheet: Supplemental Table S2
Supplemental Table S2. The average allele frequency of introgressed alleles after 0.1N generations with various incompatibility parameters
RAA	RXA	RMA	FX	FY	FM
0	0	0	0.99	1	0.049
1	0	0	0.353	0.925	0.007
0	1	0	<0.001	1	0.002
0	0	1	0.738	0.998	0.008
1	1	0	<0.001	0.651	0.004
1	0	1	0.064	0.637	0.001
0	1	1	<0.001	0.937	0.003
1	1	1	<0.001	0.357	<0.001
*FX, FY, and FM represent the average allele frequency of introgressed X-chromosomal, Y-chromosomal, and mitochondrial genomes after 0.1N generations, respectively. Male-to-female birth ratio (α) was 1.5. Fertility reduction on males and recombination between SD and XHI loci were not assumed.
