# Supplementary material for: Inference of selective forces on house mouse genomes during secondary contact in East Asia
Source: Genome Res. 2024 Mar;34(3):366–75. doi: 10.1101/gr.278828.123 (PMC11067880; doi:10.1101/gr.278828.123)
Supplement: Supplement 5 [file Supplemental_Table_S3.xls]

## Sheet: Supplemental Table S3
Supplemental Table S3. Estimated population genetic parameters and confidence intervals
Parameter	MLE	95% CI (lower bound)	95% CI (upper bound)
NSPR	268833	264382	301671
NIND	221839	180130	376998
NANCJPN	870163	288068	997358
NJPN	36201	33517	43226
NKOR	42835	38806	54087
NKAZ	125476	98772	150902
NCAS	406286	82293	886234
NMUS	85905	67719	139314
NCAS-MUS	587568	577379	728170
NANC	939508	789873	939508
T1	65511	41315	89629
T2	140655	65588	152961
T3	149086	126501	178285
T4	693233	1779763	1988374
m1	6.18×10−10	9.73×10−9	1.15×10−3
m2	8.79×10−6	9.91×10−6	1.04×10−5
m3	4.08×10−6	9.40×10−10	1.19×10−6
α	0.882	0.864	0.887
