# Supplementary material for: Inference of selective forces on house mouse genomes during secondary contact in East Asia
Source: Genome Res. 2024 Mar;34(3):366–75. doi: 10.1101/gr.278828.123 (PMC11067880; doi:10.1101/gr.278828.123)
Supplement: Supplement 6 [file Supplemental_Table_S4.xls]

## Sheet: Supplemental Table S4
Supplemental Table S4. List of genes in the castaneus-enriched 20-kb-lengh windows.
Gene symbol	Chromosome*	Exon start	Exon end	α**	p-value
Igkv14-130	Chr6	67791216	67791511	0.00034143	<0.001
Ano4	Chr10	89116865	89117002	0.000408037	<0.001
Kcnab1	Chr3	65302147	65302192	0.00228414	<0.001
Ip6k3	Chr17	27144881	27145322	0.00333187	<0.001
Tmprss15	Chr16	79087448	79087516	0.00932378	0.000509743
4930430A15Rik	Chr2	111203949	111203977	0.015082	0.000887939
Npffr2	Chr5	89567815	89568143	0.0167079	0.000986599
Olfr1135	Chr2	87671432	87672365	0.0170282	0.00103593
Gm19965	Chr1	116820828	116822762	0.0180314	0.00111815
Olfr290	Chr7	84915780	84916728	0.0215047	0.00128258
Rnaseh2b	Chr14	62350399	62350476	0.0240119	0.00134835
Igkv11-125	Chr6	67913754	67914052	0.0264378	0.00149634
Slco1b2	Chr6	141676203	141676385	0.026629	0.00149634
Utp4	Chr8	106898059	106898251	0.0285246	0.00164433
Vmn2r70	Chr7	85565999	85566127	0.0311272	0.00175943
Igkv4-91	Chr6	68768554	68768863	0.0318833	0.00182521
Igkv4-92	Chr6	68755544	68755593	0.0318833	0.00182521
Bank1	Chr3	136064112	136064176	0.0372435	0.00218696
Dglucy	Chr12	100829628	100829725	0.0373979	0.0022034
Sh3bp5l	Chr11	58345929	58346397	0.0380443	0.00221985
Olfr130	Chr17	38067172	38068126	0.0386981	0.00223629
Galnt10	Chr11	57783689	57783839	0.0387161	0.00223629
Vmn1r71	Chr7	10747835	10748759	0.0397501	0.00225273
Zfp329	Chr7	12807911	12807973	0.0415059	0.00235139
Col4a4	Chr1	82541169	82541304	0.0432486	0.00248294
Igkv12-41	Chr6	69858419	69858717	0.0469215	0.00274603
Traj50	Chr14	54167589	54167652	0.0482551	0.00281181
Traj59	Chr14	54156132	54156194	0.0482551	0.00281181
Traj58	Chr14	54157279	54157342	0.0482551	0.00281181
Traj57	Chr14	54158506	54158569	0.0482551	0.00281181
Traj56	Chr14	54159262	54159325	0.0482551	0.00281181
Traj53	Chr14	54162643	54162709	0.0482551	0.00281181
Traj52	Chr14	54165315	54165381	0.0482551	0.00281181
Traj47	Chr14	54171799	54171856	0.0482551	0.00281181
Traj48	Chr14	54169807	54169868	0.0482551	0.00281181
Traj46	Chr14	54172335	54172398	0.0482551	0.00281181
Traj44	Chr14	54173689	54173750	0.0482551	0.00281181
Traj43	Chr14	54174741	54174798	0.0482551	0.00281181
Traj42	Chr14	54175772	54175836	0.0482551	0.00281181
Traj49	Chr14	54168685	54168747	0.0482551	0.00281181
Traj45	Chr14	54172827	54172890	0.0482551	0.00281181
Myo1e	Chr9	70383803	70384005	0.0491791	0.00282825
Csmd3	Chr15	48621993	48622106	0.0535446	0.00314067
Igkv1-88	Chr6	68862264	68862577	0.0559394	0.00325578
Zfand6	Chr7	84634238	84634392	0.0579858	0.00335444
Olfr1093	Chr2	86785731	86786700	0.0603604	0.00350242
Grm4	Chr17	27502646	27503165	0.0625817	0.00355176
Tspan18	Chr2	93211817	93211892	0.0628608	0.0035682
Olfr510	Chr7	108667417	108668362	0.0665515	0.0036833
Pyurf	Chr6	57689736	57689878	0.069203	0.00392995
Ankfy1	Chr11	72712156	72712349	0.0701002	0.00409438
Olfr1265	Chr2	90036920	90037850	0.0705525	0.00411083
Grik3	Chr4	125659688	125659802	0.0705627	0.00411083
Rxylt1	Chr10	122088878	122089049	0.0726928	0.00439036
Ahrr	Chr13	74277627	74277809	0.0730086	0.00442325
Pdlim4	Chr11	54056142	54056324	0.0759517	0.00453835
Slc15a2	Chr16	36782271	36782359	0.0798477	0.00483433
Eaf2	Chr16	36793879	36793926	0.0798477	0.00483433
Scn1a	Chr2	66280695	66280800	0.081795	0.00493299
Sem1	Chr6	6558448	6558491	0.0825828	0.00498232
Clca3a2	Chr3	144805675	144805940	0.0828132	0.00501521
Exoc3	Chr13	74206906	74207080	0.0845753	0.00521253
Mre11a	Chr9	14832640	14832716	0.0894725	0.00555784
Fv1	Chr4	147868978	147870358	0.092626	0.00573872
Miip	Chr4	147865654	147866014	0.092626	0.00573872
Hand1	Chr11	57829598	57829706	0.0954605	0.00583738
Irgm2	Chr11	58219484	58220672	0.0964473	0.00590315
Zfat	Chr15	68084321	68084561	0.0977289	0.00598537
Lmna	Chr3	88484046	88484154	0.0981166	0.00600181
Cacna2d3	Chr14	29467896	29467956	0.10051	0.0061498
Cyp4f14	Chr17	32914537	32914682	0.100972	0.0061498
Chrna9	Chr5	65967781	65967927	0.101281	0.00618269
Vcan	Chr13	89731458	89731528	0.101883	0.00623201
Ipp	Chr4	116529670	116529808	0.103201	0.0062649
Gm6614	Chr6	142011354	142011414	0.103258	0.00628134
Tgm6	Chr2	130143371	130143614	0.105243	0.00639645
Vmn2r1	Chr3	64086470	64086762	0.109978	0.00674176
Cntnap5b	Chr1	100358653	100358771	0.113678	0.00707062
Tmem41b	Chr7	109978709	109978814	0.115914	0.00728439
Vmn2r76	Chr7	86211712	86211765	0.11604	0.00728439
Igkv8-34	Chr6	70044629	70044678	0.117031	0.00731727
Cntln	Chr4	85033787	85033888	0.118629	0.00741593
Spopl	Chr2	23543196	23543324	0.119824	0.00743238
Chd2	Chr7	73463635	73463775	0.119837	0.00743238
Haus8	Chr8	71272283	71272312	0.123188	0.00766258
Adcy5	Chr16	35274424	35274565	0.123659	0.00769547
Ivl	Chr3	92571349	92572756	0.125742	0.00779413
Maea	Chr5	33365721	33365798	0.126513	0.00782702
Uvssa	Chr5	33379227	33379325	0.126513	0.00782702
Olfr630	Chr7	103754623	103755583	0.127386	0.00787635
Cd59b	Chr2	104080996	104081098	0.129824	0.00799145
Angpt1	Chr15	42676164	42676461	0.130473	0.00807367
Esco1	Chr18	10584247	10584362	0.131676	0.00817233
Timm17a	Chr1	135309134	135309198	0.13268	0.00836965
Sap30l	Chr11	57808023	57808122	0.135276	0.00846831
Acadl	Chr1	66857398	66857554	0.135425	0.00848475
Olfr411	Chr11	74346634	74347582	0.135611	0.00850119
Pkd2	Chr5	104503451	104503688	0.137606	0.00866562
BC005561	Chr5	104517613	104522383	0.137606	0.00866562
Slc35c1	Chr2	92454214	92454774	0.137626	0.00866562
Olfr501-ps1	Chr7	108508057	108509000	0.139897	0.0088465
Olfr502	Chr7	108523003	108523948	0.139897	0.0088465
Ilrun	Chr17	27820176	27820334	0.142492	0.00899449
Ttpal	Chr2	163607226	163607291	0.144688	0.00906026
Ino80	Chr2	119423604	119423776	0.144748	0.00907671
Slc20a1	Chr2	129210683	129210845	0.149281	0.00948779
Cts7	Chr13	61356910	61357036	0.149606	0.00952068
Zfp472	Chr17	32975913	32976040	0.150716	0.00966867
Olfr320	Chr11	58683874	58684795	0.152486	0.009718
Olfr29-ps1	Chr4	43781365	43782328	0.153722	0.0098331
Olfr159	Chr4	43770049	43771009	0.153722	0.0098331
Gm17067	Chr7	42726949	42726952	0.154499	0.00984954
Arhgap24	Chr5	102552145	102552319	0.159555	0.0102113
Igkv12-44	Chr6	69815051	69815100	0.161242	0.0102935
Igkv5-43	Chr6	69823862	69823911	0.161242	0.0102935
Cyp4f39	Chr17	32468461	32468683	0.163994	0.0104908
Tmem126b	Chr7	90468977	90469161	0.165672	0.0106059
Dlg2	Chr7	90477856	90477875	0.165672	0.0106059
Capn3	Chr2	120488073	120488157	0.165863	0.0106059
Fam114a2	Chr11	57484017	57484140	0.167017	0.0106717
Olfr181	Chr16	58926184	58926569	0.169088	0.0108361
Fam135b	Chr15	71478186	71478260	0.17029	0.0109184
Vmn2r65	Chr7	84943140	84943264	0.17122	0.0110499
Zc3h6	Chr2	128997604	128997872	0.174239	0.0114117
Gcfc2	Chr6	81942928	81943010	0.174898	0.0114774
Olfr299	Chr7	86465412	86466405	0.17538	0.0115103
Cd209e	Chr8	3849083	3849237	0.176848	0.0116419
Ctnna3	Chr10	65002545	65002833	0.179972	0.0117734
Cdh9	Chr15	16778100	16778325	0.180892	0.0118063
Hsf2bp	Chr17	32011175	32011308	0.181061	0.0118063
Zfp455	Chr13	67199210	67199244	0.181707	0.0119214
Rsl1	Chr13	67181748	67182947	0.181707	0.0119214
Itgbl1	Chr14	123840562	123840685	0.182941	0.0120036
Nebl	Chr2	17590092	17590177	0.183522	0.0120365
Vwc2	Chr11	11154162	11154292	0.183612	0.0120365
Ptprk	Chr10	28206133	28206256	0.184162	0.0120858
Lpcat3	Chr6	124700006	124700100	0.186195	0.0122667
Emg1	Chr6	124704544	124704658	0.186195	0.0122667
Bmt2	Chr6	13630556	13630704	0.187403	0.0124147
Snd1	Chr6	28626099	28626189	0.187573	0.0124147
Cyp21a1	Chr17	34803159	34803261	0.187732	0.0124147
Ctsr	Chr13	61162441	61162591	0.188173	0.0124805
Zfp386	Chr12	116047857	116047866	0.188292	0.0124969
Gdf9	Chr11	53436615	53437544	0.189428	0.0126285
Leap2	Chr11	53422412	53422449	0.189428	0.0126285
Uqcrq	Chr11	53429055	53429150	0.189428	0.0126285
Ugt1a9	Chr1	88070829	88071678	0.189822	0.0126614
Bcl2l15	Chr3	103833355	103833477	0.190418	0.0127107
Ap4b1	Chr3	103821335	103821760	0.190418	0.0127107
Gm43064	Chr3	103820677	103820959	0.190418	0.0127107
Macf1	Chr4	123544741	123544831	0.196379	0.0131875
Olfr1198	Chr2	88745959	88746886	0.196925	0.0132533
Igkv4-54	Chr6	69632129	69632178	0.198151	0.0133026
Igkv4-53	Chr6	69648823	69649115	0.198151	0.0133026
Vmn2r78	Chr7	86915348	86915545	0.198476	0.0133191
L3mbtl1	Chr2	162971165	162971228	0.198824	0.0133684
Ankib1	Chr5	3755593	3755776	0.199534	0.0134342
Cd55b	Chr1	130422114	130422300	0.20083	0.0135986
Rin2	Chr2	145822609	145822682	0.200874	0.0135986
Zfp871	Chr17	32788137	32788140	0.201131	0.0136315
Zfp811	Chr17	32797405	32798873	0.201131	0.0136315
Me3	Chr7	89763319	89763353	0.201564	0.0136973
Zfp322a	Chr13	23357192	23357570	0.20204	0.0136973
Nbea	Chr3	55985609	55985778	0.202456	0.0137795
Bsn	Chr9	108190043	108190258	0.202785	0.0137959
Ccdc107	Chr4	43495341	43495432	0.204872	0.0139604
Car9	Chr4	43509117	43509210	0.204872	0.0139604
Arhgef39	Chr4	43497958	43498029	0.204872	0.0139604
Csmd2	Chr4	128058961	128059178	0.205081	0.0139604
Hlcs	Chr16	94287791	94287926	0.205255	0.0139604
Cyp4f13	Chr17	32946804	32947002	0.205361	0.0139933
Robo3	Chr9	37432841	37433001	0.205457	0.0140097
Usp40	Chr1	87962423	87962488	0.205766	0.0140426
Bend5	Chr4	111415174	111415400	0.205885	0.014059
Spag9	Chr11	94068935	94069035	0.207658	0.0142235
Ccn5	Chr2	163832216	163832437	0.207703	0.0142564
Tbx20	Chr9	24740696	24740703	0.20816	0.0142728
Olfr1131	Chr2	87628464	87629394	0.208228	0.0142728
Cd72	Chr4	43454241	43454349	0.208286	0.0142728
Ighv7-1	Chr12	113896900	113896946	0.211229	0.0146345
Igkv5-45	Chr6	69776257	69776306	0.212176	0.014651
Asb18	Chr1	89968212	89968720	0.215805	0.0151114
Fah	Chr7	84600776	84600826	0.215882	0.0151114
Mlh3	Chr12	85247611	85247723	0.215924	0.0151114
Pdlim5	Chr3	142259129	142259292	0.216738	0.0152265
Dnah8	Chr17	30830772	30830889	0.217769	0.0152923
Cnot1	Chr8	95788629	95788731	0.219915	0.0155718
Olfr1249	Chr2	89629939	89630896	0.220042	0.0155718
Olfr1248	Chr2	89617266	89618190	0.220042	0.0155718
Gtpbp6	Chr5	110106652	110106687	0.220572	0.0156047
Zfp605	Chr5	110112051	110112066	0.220572	0.0156047
Atp8b4	Chr2	126358767	126358951	0.221138	0.0156869
Olfr13	Chr6	43173987	43174920	0.221869	0.0157527
Olfr1242	Chr2	89493389	89494310	0.221978	0.0157691
Kcnu1	Chr8	25849655	25849850	0.222082	0.0157691
Ash2l	Chr8	25831272	25831348	0.222082	0.0157691
Emc7	Chr2	112466980	112467133	0.225036	0.0159171
Nell1	Chr7	50701155	50701251	0.225578	0.0159665
Gm2115	Chr7	84576908	84577088	0.225671	0.0159665
Olfr1257	Chr2	89880827	89881757	0.225869	0.0159665
Xirp2	Chr2	67476809	67476866	0.229765	0.0163447
Ablim1	Chr19	57197298	57197314	0.229785	0.0163447
Lemd2	Chr17	27193102	27193204	0.230027	0.0163447
Mertk	Chr2	128750099	128750186	0.230621	0.0163775
Itm2c	Chr1	85905213	85905402	0.231163	0.0164104
Smoc2	Chr17	14348703	14348778	0.231242	0.0164598
Morc3	Chr16	93832309	93832348	0.231382	0.0164598
Cfap221	Chr1	119953600	119953709	0.232159	0.016542
Rasgrf2	Chr13	92022265	92022287	0.232656	0.0165913
Olfr1196	Chr2	88700382	88701327	0.233393	0.0166735
Vwa8	Chr14	79009163	79009279	0.234566	0.0168215
Obscn	Chr11	59054161	59054425	0.234962	0.016838
Cntnap2	Chr6	47021569	47021788	0.235058	0.016838
Zfp445	Chr9	122857469	122857638	0.236418	0.0169695
2310002L09Rik	Chr4	73939578	73939598	0.237256	0.0170353
Nmnat3	Chr9	98410076	98410441	0.237272	0.0170353
Olfr295	Chr7	86585276	86586206	0.238291	0.0171668
Olfr1393	Chr11	49280149	49281085	0.238416	0.0171997
Mgat1	Chr11	49260691	49262035	0.238416	0.0171997
Cdh13	Chr8	118505603	118505715	0.238569	0.0172326
Olfr1260	Chr2	89977779	89978712	0.239289	0.0173477
Fam76b	Chr9	13836876	13836972	0.239611	0.017397
Hist1h2be	Chr13	23585575	23585956	0.240718	0.0174792
Olfr328	Chr11	58551304	58552237	0.241136	0.0174957
Olfr329-ps	Chr11	58542517	58543483	0.241136	0.0174957
Plch1	Chr3	63850948	63850991	0.241298	0.0175121
E130311K13Rik	Chr3	63929256	63929370	0.241671	0.0175779
Olfr141	Chr2	86806049	86806997	0.241915	0.0176108
Ptgs1	Chr2	36250995	36251351	0.24294	0.0177423
Folh1	Chr7	86762916	86763042	0.246203	0.0180219
Gtdc1	Chr2	44788901	44789043	0.246598	0.0180219
Tmem26	Chr10	68737098	68737102	0.247146	0.0181041
Olfr310	Chr7	86268788	86269787	0.249079	0.0182356
Zfp712	Chr13	67040343	67042232	0.249424	0.0182356
Ifnab	Chr4	88690654	88691227	0.250086	0.018285
Olfr715	Chr7	107128443	107129391	0.25021	0.018285
Unc5c	Chr3	141733837	141733941	0.250628	0.018285
Cd8b1	Chr6	71336709	71336722	0.252395	0.0184987
Mmp16	Chr4	17934069	17934114	0.25307	0.0185809
Clca4b	Chr3	144911109	144911525	0.253749	0.0186303
Gemin5	Chr11	58141587	58141809	0.255109	0.0187125
Olfr1287	Chr2	111449141	111450059	0.255158	0.0187125
Vmn2r66	Chr7	85006522	85007329	0.255475	0.0187618
Olfr441	Chr6	43115743	43116676	0.255477	0.0187618
Trpm3	Chr19	22766633	22766808	0.256436	0.0188769
9930021J03Rik	Chr19	29786248	29786449	0.257328	0.0189263
Ralgapa1	Chr12	55794994	55795044	0.257749	0.0189427
Chrna7	Chr7	63148582	63148692	0.259657	0.0191565
Frg1	Chr8	41399564	41399656	0.26044	0.0192387
Cyp4f40	Chr17	32667815	32667869	0.26075	0.0192387
Olfr341	Chr2	36479186	36480128	0.261112	0.019288
Olfr994	Chr2	85429882	85430827	0.261697	0.0193702
Olfr995	Chr2	85438208	85439156	0.261697	0.0193702
Tgm3	Chr2	130038362	130038608	0.261964	0.0193702
Olfr1298	Chr2	111645056	111645995	0.262107	0.0193702
Utp23	Chr15	51882150	51882169	0.263128	0.0195018
Nrxn3	Chr12	90204510	90204818	0.265891	0.0197977
Deptor	Chr15	55252006	55252135	0.268176	0.0199622
Fabp1	Chr6	71199926	71199993	0.268518	0.0200115
Il1b	Chr2	129365028	129365238	0.268998	0.0200937
Stk39	Chr2	68307040	68307108	0.270735	0.0203733
Olfr303	Chr7	86394536	86395496	0.271169	0.0204062
Olfr304	Chr7	86385656	86386658	0.271169	0.0204062
Armc9	Chr1	86202489	86202564	0.271385	0.020439
Polr1b	Chr2	129112641	129112813	0.271784	0.0204884
Chchd5	Chr2	129130177	129130318	0.271784	0.0204884
Serpinb3b	Chr1	107154368	107154773	0.272401	0.0205541
Olfr859	Chr9	19808319	19809249	0.272564	0.0205541
Tasp1	Chr2	140048241	140048309	0.272664	0.0205541
Lsm8	Chr6	18850917	18851001	0.273887	0.0206528
Kctd18	Chr1	57967496	57967689	0.273937	0.0206528
Tmem217	Chr17	29526184	29526754	0.274123	0.0206857
Igkv6-14	Chr6	70435427	70435476	0.274757	0.0207679
C1rb	Chr6	124574256	124574403	0.275028	0.0208172
Olfr291	Chr7	84856364	84857318	0.277718	0.0210639
Asap1	Chr15	64208496	64208556	0.278824	0.0211461
Ckap2l	Chr2	129269037	129269263	0.27968	0.0212941
Olfr1241	Chr2	89482188	89483133	0.280263	0.0213434
F830045P16Rik	Chr2	129472634	129472949	0.28044	0.0213763
Rars	Chr11	35828624	35828813	0.280786	0.0214421
Wwc1	Chr11	35839177	35839244	0.280786	0.0214421
Rgs7	Chr1	175059743	175059794	0.281063	0.0214421
Rrp1b	Chr17	32060347	32060541	0.281107	0.0214421
Vmn2r-ps5	Chr3	64339564	64340547	0.281221	0.0214421
Eif3h	Chr15	51865325	51865457	0.281841	0.0214914
Defb45	Chr2	152596338	152596393	0.282774	0.0215901
Defb36	Chr2	152604487	152604545	0.282774	0.0215901
Limk1	Chr5	134661793	134661858	0.283253	0.021623
Fry	Chr5	150405249	150405421	0.283338	0.0216394
Trim58	Chr11	58645895	58646126	0.283464	0.0216394
Gm13088	Chr4	143656399	143656647	0.285005	0.0217709
Zfp738	Chr13	67673561	67673688	0.286399	0.0219354
Vmn2r68	Chr7	85221517	85222437	0.287297	0.0220176
Sult6b2	Chr6	142797841	142797968	0.287611	0.0220505
Rnf17	Chr14	56459965	56460124	0.287752	0.0220669
Phlpp1	Chr1	106286990	106287116	0.287938	0.0220834
Chodl	Chr16	78931368	78931447	0.289488	0.0222807
Klra5	Chr6	129911349	129911461	0.289943	0.0223465
Olfr301	Chr7	86412363	86413299	0.291013	0.0225438
Vmn1r180	Chr7	23952413	23953331	0.291485	0.0226096
Bfsp2	Chr9	103453061	103453144	0.291888	0.0227247
Try5	Chr6	41312186	41312316	0.292096	0.0227411
Tnfrsf8	Chr4	145288425	145288516	0.29219	0.0227411
Mfsd14b	Chr13	65112503	65112617	0.292992	0.0228069
Carmil1	Chr13	24276456	24276554	0.29332	0.0228398
Sfta2	Chr17	35627993	35628163	0.29339	0.0228398
Gm9573	Chr17	35618621	35623231	0.29339	0.0228398
Mucl3	Chr17	35637355	35638623	0.29339	0.0228398
Trim30a	Chr7	104429120	104429351	0.29341	0.0228398
Ctsj	Chr13	61002402	61002565	0.293744	0.0228562
Rufy3	Chr5	88565148	88565476	0.294446	0.022922
Nox3	Chr17	3635264	3635391	0.294973	0.0230042
Nme6	Chr9	109839607	109839710	0.295676	0.0230535
Camp	Chr9	109847434	109847581	0.295676	0.0230535
Zc3h8	Chr2	128935311	128935546	0.295969	0.02307
Tnfrsf1b	Chr4	145224251	145224484	0.296657	0.0231522
Eif3c	Chr7	126556282	126556507	0.296912	0.0231851
Vmn2r56	Chr7	12693997	12694902	0.297318	0.0232344
Vmn2r55	Chr7	12684706	12684991	0.297318	0.0232344
Sprr2a3	Chr3	92288587	92288839	0.297684	0.0232837
Pacs2	Chr12	113062446	113062601	0.297801	0.0232837
Grm5	Chr7	87602543	87603201	0.298111	0.0233002
Olfr714	Chr7	107073829	107074783	0.298567	0.0233495
Cyp4f37	Chr17	32629034	32629156	0.300783	0.0235633
Mfn2	Chr4	147890113	147890276	0.300847	0.0235633
Ywhab	Chr2	164014005	164014129	0.301393	0.0236126
Pabpc1l	Chr2	164027474	164027668	0.301393	0.0236126
Olfr437	Chr6	43167059	43167992	0.301642	0.023629
Olfr237-ps1	Chr6	43153306	43154239	0.301642	0.023629
Olfr650-ps1	Chr7	104206028	104207009	0.302002	0.0236455
Cbfa2t2	Chr2	154500399	154500543	0.30274	0.0237606
Mtrr	Chr13	68577657	68577705	0.303337	0.0238428
Olfr30	Chr11	58454999	58455947	0.303789	0.0238921
Gm12253	Chr11	58440956	58441056	0.303789	0.0238921
Lypd9	Chr11	58446207	58446401	0.303789	0.0238921
Plekhf1	Chr7	38221302	38222142	0.303928	0.0238921
H2-M2	Chr17	37482482	37482758	0.304935	0.0239415
Olfr110	Chr17	37498652	37499606	0.304935	0.0239415
Glo1	Chr17	30600038	30600179	0.305038	0.0239415
Lama3	Chr18	12557670	12557802	0.305702	0.0240237
Tenm4	Chr7	96694769	96695025	0.307072	0.0242374
Olfr1130	Chr2	87607389	87608334	0.308058	0.0243197
Olfr1094	Chr2	86828753	86829746	0.308491	0.0243854
Vmn2r75	Chr7	86163164	86163288	0.308892	0.0244183
Ipo9	Chr1	135402232	135402372	0.309363	0.0244841
Fpr1	Chr17	17876630	17877725	0.310046	0.024517
Vmn2r25	Chr6	123851797	123852095	0.310345	0.0245663
Agbl4	Chr4	111617119	111617282	0.310475	0.0245828
Armc8	Chr9	99533097	99533190	0.310493	0.0245828
Slc5a12	Chr2	110624135	110624248	0.310729	0.0245992
Dck	Chr5	88772629	88772823	0.310762	0.0245992
Gm5724	Chr6	141725307	141725473	0.310811	0.0245992
2900092C05Rik	Chr7	12556012	12556053	0.311063	0.0246156
Tyr	Chr7	87492645	87492890	0.311152	0.0246485
Stk24	Chr14	121337421	121337652	0.311306	0.0246485
Vmn2r53	Chr7	12584702	12584826	0.311499	0.024665
Pde4b	Chr4	102194835	102195074	0.311512	0.0246814
Nox4	Chr7	87338956	87339017	0.312087	0.0247143
Skint5	Chr4	113524095	113524158	0.312215	0.0247143
Iapp	Chr6	142298848	142298931	0.312546	0.0247472
Uhrf1bp1	Chr17	27879223	27879413	0.313076	0.0247801
Vwa5b2	Chr16	20591357	20591390	0.313086	0.0247965
Olfr993	Chr2	85413932	85414877	0.313241	0.024813
Map3k7	Chr4	31964262	31964382	0.313421	0.0248294
Tc2n	Chr12	101688959	101689060	0.31509	0.0249938
Kcnk12	Chr17	87797063	87797454	0.315556	0.0250925
Ddx10	Chr9	53238047	53238178	0.316009	0.0251747
Olfr1057	Chr2	86374462	86375410	0.316251	0.0251747
Olfr1058	Chr2	86385465	86386416	0.316251	0.0251747
Tmc2	Chr2	130225794	130225876	0.316642	0.0251912
Ttl	Chr2	129092940	129093055	0.316661	0.0251912
Enpp1	Chr10	24711805	24711991	0.316769	0.0251912
Erich2	Chr2	70523043	70523092	0.316927	0.0252076
Ss18	Chr18	14682666	14682735	0.317583	0.0253063
Slco1a6	Chr6	142086384	142086604	0.318164	0.0253885
Olfr300-ps1	Chr7	86442982	86443939	0.318363	0.0253885
Abt1	Chr13	23423585	23423832	0.318658	0.0254378
Impact	Chr18	12975978	12976031	0.318999	0.0254707
Them5	Chr3	94344408	94344547	0.319679	0.0256022
Tuft1	Chr3	94658724	94658784	0.320011	0.0256187
Slc43a1	Chr2	84862882	84863029	0.320352	0.0256351
Wiz	Chr17	32361460	32361964	0.321822	0.025816
Serpinb3d	Chr1	107079217	107079373	0.322048	0.025816
Dnm3	Chr1	162320951	162321112	0.322062	0.025816
Cmas	Chr6	142764553	142764709	0.322282	0.0258489
Hikeshi	Chr7	89923563	89923715	0.323595	0.0260791
Csn2	Chr5	87697119	87697140	0.326211	0.026408
Ces1b	Chr8	93079864	93079916	0.32681	0.0264573
Col9a1	Chr1	24196890	24196965	0.327408	0.0265066
Adamts16	Chr13	70777388	70777484	0.328293	0.0265395
Vmn2r74	Chr7	85955917	85956145	0.328372	0.0265888
Klhl31	Chr9	77650003	77651175	0.328913	0.0266711
Zfp951	Chr5	104859666	104859696	0.329471	0.0267204
Pcdh9	Chr14	93560475	93560577	0.329648	0.0267368
Igkv4-63	Chr6	69377943	69378246	0.329703	0.0267368
Scgb1b24	Chr7	33743798	33743859	0.329788	0.0267368
Xrcc5	Chr1	72312407	72312591	0.33001	0.026819
Tmem169	Chr1	72300683	72301306	0.33001	0.026819
Ctsq	Chr13	61039028	61039151	0.330181	0.0268684
Ift88	Chr14	57472974	57473074	0.33071	0.026967
Epha1	Chr6	42372174	42372242	0.330731	0.026967
Olfr1231	Chr2	89302648	89303590	0.332763	0.0271644
Olfr1230	Chr2	89296350	89297268	0.332763	0.0271644
Klra10	Chr6	130269209	130269345	0.332827	0.0271644
Stau2	Chr1	16440322	16440458	0.333481	0.0273452
Phactr3	Chr2	178119199	178119302	0.333791	0.0273617
Sult3a2	Chr10	33777169	33777264	0.334673	0.0275919
Cmah	Chr13	24468546	24468622	0.335188	0.0276083
Fhit	Chr14	9573412	9573511	0.335568	0.0276412
Olfr472	Chr7	107902718	107903651	0.335721	0.0276576
Grb14	Chr2	64938368	64938490	0.335985	0.0276741
Vmn2r67	Chr7	85155705	85155902	0.336315	0.0277234
Nsun7	Chr5	66294788	66294912	0.336696	0.0277563
Apbb2	Chr5	66302541	66302709	0.336696	0.0277563
Trps1	Chr15	50846175	50846940	0.336965	0.0277728
Cntnap5c	Chr17	58055571	58055712	0.337316	0.027855
Layn	Chr9	51062182	51062266	0.338381	0.0279701
Acvr1	Chr2	58447538	58447673	0.339409	0.0281345
Trappc3l	Chr10	34098763	34098949	0.339499	0.0281345
Calhm5	Chr10	34092125	34092515	0.339499	0.0281345
Dtnbp1	Chr13	44970045	44970178	0.340121	0.0282167
Tacstd2	Chr6	67534752	67535706	0.341151	0.0283647
Igkv4-51	Chr6	69681405	69681714	0.341215	0.0283812
Lrp1b	Chr2	40725381	40725514	0.341312	0.0283812
Zfp128	Chr7	12881294	12881360	0.342279	0.0284634
Vmn2r73	Chr7	85875741	85875938	0.343051	0.0285291
Poc1a	Chr9	106286779	106286887	0.343574	0.0285785
Smyd1	Chr6	71219257	71219421	0.343899	0.0286278
Snapc3	Chr4	83453040	83453188	0.34418	0.0286607
Psip1	Chr4	83468582	83468676	0.34418	0.0286607
Mrps18c	Chr5	100798769	100798860	0.344305	0.0286771
Helq	Chr5	100785281	100785427	0.344305	0.0286771
Cog2	Chr8	124542888	124542950	0.344368	0.0286771
Fcgr4	Chr1	171025543	171025798	0.344595	0.0286936
Snx13	Chr12	35124429	35124540	0.344686	0.02871
Vmn2r23	Chr6	123712365	123712419	0.345089	0.02871
Gm10130	Chr2	150363002	150363071	0.345656	0.0287265
3300002I08Rik	Chr2	150362587	150362644	0.345656	0.0287265
Riox2	Chr16	59486532	59486635	0.345849	0.0287429
Crybg3	Chr16	59495609	59495768	0.345849	0.0287429
Irgm1	Chr11	48865800	48867003	0.345915	0.0287594
Zfp110	Chr7	12837088	12837184	0.346006	0.0287922
Gm13084	Chr4	143810736	143810857	0.346234	0.0288416
Pramel6	Chr2	87510200	87510783	0.346428	0.0288745
Olfr152	Chr2	87782535	87783486	0.346526	0.0288909
Asxl2	Chr12	3484444	3484608	0.347373	0.0290553
Prkacb	Chr3	146747972	146748047	0.348525	0.0291704
Usp8	Chr2	126733959	126734104	0.348563	0.0291869
Usp50	Chr2	126733165	126733213	0.348563	0.0291869
Mptx1	Chr1	174332193	174332789	0.348568	0.0291869
Extl2	Chr3	116010688	116010696	0.34928	0.0292527
Slc30a7	Chr3	116006833	116006935	0.34928	0.0292527
Iqcb1	Chr16	36835515	36835645	0.3497	0.0292691
Muc13	Chr16	33807867	33808034	0.349945	0.0293513
Vmn2r72	Chr7	85737783	85738703	0.350478	0.02945
Unc13b	Chr4	43161442	43161478	0.350579	0.02945
Rwdd1	Chr10	34019365	34019438	0.352837	0.0298446
Ipo7	Chr7	110018424	110018508	0.353301	0.0298939
Slco1a4	Chr6	141845408	141845468	0.353635	0.0299597
Cyp4f16	Chr17	32546368	32546435	0.354995	0.0300419
Ighg2c	Chr12	113285324	113285408	0.355193	0.0300419
Ighe	Chr12	113271709	113272030	0.355193	0.0300419
Gnl1	Chr17	35987724	35987887	0.355224	0.0300584
Aff4	Chr11	53380585	53380672	0.355346	0.0300913
Rbpms	Chr8	33834303	33834454	0.355356	0.0300913
Polr2b	Chr5	77332186	77332298	0.355494	0.0300913
Ctsm	Chr13	61538383	61538546	0.355715	0.0301735
Gm49352	Chr13	61538905	61539076	0.355715	0.0301735
Serpinb3c	Chr1	107276852	107277014	0.356023	0.0302064
Magi2	Chr5	19227288	19227589	0.356114	0.0302064
Ddah1	Chr3	145845710	145845804	0.356234	0.0302392
Scn9a	Chr2	66515314	66515432	0.357639	0.0304366
Ifi27l2b	Chr12	103451074	103451352	0.357731	0.030453
Parp9	Chr16	35947500	35948354	0.357765	0.0304695
Dtx3l	Chr16	35938693	35938877	0.357765	0.0304695
Olfr305	Chr7	86363375	86364335	0.358017	0.0305517
Iqub	Chr6	24450603	24450852	0.358432	0.0305681
Vmn2r69	Chr7	85412287	85412567	0.358436	0.0305681
Atp9b	Chr18	80912796	80912947	0.358734	0.0306339
St8sia4	Chr1	95653512	95653770	0.35892	0.0306503
Ano3	Chr2	110713274	110713405	0.359604	0.0307819
Klra6	Chr6	130023637	130023727	0.360227	0.030897
Olfr1008	Chr2	85689430	85690372	0.360244	0.0309134
Scgn	Chr13	23966839	23966895	0.360785	0.0309628
Xkr6	Chr14	63660819	63660838	0.36119	0.0309628
Ddx24	Chr12	103424299	103424586	0.361285	0.0310121
Olfr1272	Chr2	90281646	90282573	0.362155	0.0311436
Abca13	Chr11	9451338	9451535	0.362211	0.0311436
Col14a1	Chr15	55408815	55408948	0.362234	0.0311436
Kyat3	Chr3	142744070	142744133	0.362357	0.0311601
Umodl1	Chr17	30954747	30954826	0.362384	0.0311601
Relch	Chr1	105713848	105713939	0.363198	0.0312094
Olfr1205	Chr2	88831118	88832042	0.36324	0.0312094
Mrgpra9	Chr7	47252784	47252795	0.363457	0.0312258
Olfr322	Chr11	58665560	58666544	0.363549	0.0312258
Reep1	Chr6	71795146	71795324	0.363698	0.0312258
Ighd	Chr12	113407534	113407543	0.363988	0.0313081
Il23r	Chr6	67491768	67491780	0.364665	0.0314232
Spata3	Chr1	86026413	86026519	0.365205	0.0314725
Zfp459	Chr13	67408158	67408742	0.365646	0.0315383
Arhgap39	Chr15	76751527	76751947	0.365677	0.0315383
Tas2r122	Chr6	132710998	132711928	0.366604	0.0316863
Hist1h1c	Chr13	23738848	23739487	0.367295	0.031752
Stk38l	Chr6	146773317	146773413	0.3673	0.031752
Sp100	Chr1	85701116	85701139	0.368469	0.0319658
A630001G21Rik	Chr1	85718192	85718368	0.368469	0.0319658
Itprid2	Chr2	79651387	79651460	0.368471	0.0319658
Fbn1	Chr2	125335364	125335487	0.368885	0.0320316
Aard	Chr15	52044798	52044954	0.368966	0.0320316
Hmgcll1	Chr9	76133754	76133865	0.369684	0.0321138
Olfr1115	Chr2	87251938	87252919	0.369883	0.0321467
Olfr1116	Chr2	87268845	87269769	0.369883	0.0321467
Hist1h4j	Chr13	21735095	21735407	0.371529	0.0324098
Igsf21	Chr4	140027004	140027078	0.372178	0.0325084
Il21r	Chr7	125622881	125622930	0.372495	0.0325249
Dnah9	Chr11	66005658	66005832	0.372574	0.0325413
Kifap3	Chr1	163815824	163815949	0.37292	0.0326235
Slc17a2	Chr13	23819017	23819136	0.372932	0.0326235
Ncr1	Chr7	4338122	4338366	0.373452	0.0326729
Sult2a4	Chr7	13984847	13984974	0.373564	0.0326893
Tas2r121	Chr6	132700089	132701007	0.373755	0.0327551
Oog4	Chr4	143450252	143450282	0.373975	0.032788
Slco1a5	Chr6	142237521	142237586	0.375002	0.0329031
Btbd9	Chr17	30517103	30517323	0.375113	0.0329195
Atf7ip2	Chr16	10209133	10209268	0.375254	0.0329688
Rbfox1	Chr16	7330361	7330442	0.376173	0.0330839
Itgal	Chr7	127314058	127314219	0.376298	0.0331168
Pip5k1a	Chr3	95078101	95078182	0.377969	0.0334128
Kdm3a	Chr6	71632055	71632241	0.378025	0.0334293
Polr1d	Chr5	147078534	147078910	0.378537	0.0335115
Pyroxd1	Chr6	142356482	142356583	0.379219	0.0335937
Recql	Chr6	142363546	142363676	0.379219	0.0335937
Bsph2	Chr7	13561331	13561364	0.379985	0.0337417
Cyp4f17	Chr17	32528046	32528111	0.380234	0.0337581
Olfr293	Chr7	86663663	86664674	0.380606	0.0338239
Hnmt	Chr2	24003592	24003954	0.380834	0.0338568
Slc30a8	Chr15	52335121	52335264	0.381737	0.0340212
Pgm1	Chr4	99961455	99961618	0.382267	0.0341199
Olfr916	Chr9	38657457	38658390	0.382465	0.0341528
Olfr917	Chr9	38664912	38665842	0.382465	0.0341528
Larp1	Chr11	58009192	58009547	0.3826	0.0342021
Pif1	Chr9	65591719	65591859	0.382826	0.0343007
1700009N14Rik	Chr4	39450795	39451446	0.383192	0.0343501
Dpyd	Chr3	119195068	119195188	0.383513	0.0343994
Ehmt2	Chr17	34898973	34899253	0.385202	0.0347283
C2	Chr17	34881571	34881796	0.385202	0.0347283
Gm20547	Chr17	34881571	34881796	0.385202	0.0347283
Zbtb12	Chr17	34895240	34896620	0.385202	0.0347283
Spata48	Chr11	11496400	11496508	0.385823	0.0348763
Slco1a1	Chr6	141924335	141924500	0.386441	0.0349256
Golt1b	Chr6	142392329	142392421	0.386755	0.0349914
Cdc7	Chr5	106975484	106975660	0.387426	0.0350571
Tas2r139	Chr6	42140935	42141895	0.387924	0.0351722
Olfr646	Chr7	104106280	104107219	0.387973	0.0351722
Nsmce1	Chr7	125486337	125486484	0.387977	0.0351722
Cks1brt	Chr8	85171519	85171810	0.388178	0.0352216
Hdgfl1	Chr13	26769236	26770088	0.389732	0.0354025
Galnt18	Chr7	111471936	111472083	0.389816	0.0354189
9130019O22Rik	Chr7	127386519	127386633	0.390098	0.0354682
E430018J23Rik	Chr7	127393252	127393436	0.390098	0.0354682
Ptprn2	Chr12	116858842	116859191	0.390545	0.0355176
St3gal5	Chr6	72149018	72149177	0.390932	0.0355669
Lamp3	Chr16	19699612	19699741	0.391076	0.0355998
Fkbpl	Chr17	34645259	34645322	0.391134	0.0355998
Atf6b	Chr17	34648218	34648297	0.391134	0.0355998
Rnpep	Chr1	135264052	135264195	0.392015	0.0357478
Zfp799	Chr17	32822073	32822200	0.392565	0.0357806
Timd4	Chr11	46842155	46842195	0.392858	0.03583
Clvs2	Chr10	33513258	33513346	0.392908	0.03583
Aadacl3	Chr4	144463558	144463729	0.393782	0.0359122
Scube2	Chr7	109809077	109809245	0.393859	0.0359451
Olfr1286	Chr2	111420031	111420949	0.393989	0.0359615
Alcam	Chr16	52274146	52274282	0.394174	0.0360273
Serinc3	Chr2	163625440	163625579	0.394264	0.0360602
Tmem108	Chr9	103484660	103484783	0.394396	0.0360602
Syne1	Chr10	5185395	5185557	0.394447	0.0360602
Ypel4	Chr2	84737419	84737528	0.394646	0.0360766
Gm19426	Chr2	84742470	84742700	0.394646	0.0360766
Susd1	Chr4	59349825	59350012	0.394841	0.036126
Olfr318	Chr11	58720125	58721046	0.394962	0.0361588
Olfr317	Chr11	58732179	58733163	0.394962	0.0361588
Ubxn4	Chr1	128252202	128252305	0.394979	0.0361753
Ganc	Chr2	120452592	120452667	0.395374	0.0362904
Kcna3	Chr3	107036422	107038009	0.395401	0.0363068
Pramel7	Chr2	87492134	87492418	0.395416	0.0363068
Glyctk	Chr9	106157488	106157865	0.395425	0.0363068
Ighg1	Chr12	113328975	113329298	0.395755	0.0363397
Rims3	Chr4	120889354	120889494	0.397305	0.0367344
Defb8	Chr8	19445859	19445984	0.397577	0.0368166
Pkig	Chr2	163721150	163721198	0.397645	0.036833
Ada	Chr2	163730011	163730076	0.397645	0.036833
Cpa6	Chr1	10477024	10477129	0.397881	0.0368659
Atp8b5	Chr4	43353546	43353709	0.397895	0.0368659
Zfp874b	Chr13	67481718	67481845	0.398643	0.036981
Prkch	Chr12	73649291	73649355	0.399027	0.0370632
Gm6619	Chr6	131491406	131491435	0.399366	0.0371126
Olfr307	Chr7	86335452	86336394	0.399895	0.0371126
Bcl2l10	Chr9	75351010	75351133	0.399946	0.0371619
Slc33a1	Chr3	63944565	63944781	0.400051	0.0371783
Fzd6	Chr15	39030814	39031832	0.40226	0.0376059
Slc17a4	Chr13	23898854	23898869	0.402665	0.0376387
Slc17a1	Chr13	23892534	23892669	0.402665	0.0376387
Csta3	Chr16	36217662	36217788	0.402901	0.0376716
Lrrc55	Chr2	85191909	85192145	0.40292	0.0376716
Cep76	Chr18	67634754	67634940	0.403086	0.0376881
Psmg2	Chr18	67641678	67641735	0.403086	0.0376881
Slc26a8	Chr17	28638167	28638692	0.403177	0.0376881
Srpk1	Chr17	28622399	28622412	0.403177	0.0376881
Skint2	Chr4	112652057	112652224	0.403279	0.0376881
Hnf4a	Chr2	163551576	163551751	0.403477	0.037721
Arhgef12	Chr9	43040539	43040596	0.403861	0.0378196
Adam5	Chr8	24742097	24742151	0.404593	0.0379018
Pglyrp2	Chr17	32420799	32420863	0.404861	0.0379512
Vps13d	Chr4	145181115	145181193	0.404969	0.0379676
Cfap299	Chr5	98498288	98498379	0.405622	0.0380498
Zfp874a	Chr13	67443220	67443334	0.406211	0.0382143
Abi3bp	Chr16	56686959	56687121	0.406534	0.0383294
Tfg	Chr16	56694399	56694489	0.406534	0.0383294
Ndufa5	Chr6	24527272	24527317	0.406642	0.0383622
Vinac1	Chr2	129028068	129028186	0.406761	0.0383787
Olfr1132	Chr2	87634818	87635745	0.406894	0.0383787
Olfr1133	Chr2	87645179	87646121	0.406894	0.0383787
Gm5431	Chr11	48894334	48895546	0.407357	0.0385102
Naa16	Chr14	79335733	79335931	0.407663	0.0385925
Nsun6	Chr2	15013139	15013284	0.408956	0.0389871
Hjv	Chr3	96528063	96528690	0.409224	0.0390529
Tmem132a	Chr19	10863954	10864104	0.409625	0.0391022
Tmem109	Chr19	10872586	10872689	0.409625	0.0391022
Olfr140	Chr2	90051413	90052322	0.410104	0.0391844
Stxbp5l	Chr16	37115831	37116052	0.410141	0.0391844
C87436	Chr6	86457815	86457923	0.410338	0.0392502
Cdh6	Chr15	13053796	13053984	0.410455	0.0392831
Cep170	Chr1	176749925	176750052	0.410525	0.0392995
Mob1b	Chr5	88749524	88749658	0.411157	0.0394639
Gm10272	Chr10	77706625	77706958	0.411364	0.0394968
Krtap12-1	Chr10	77720624	77721017	0.411364	0.0394968
Gm10024	Chr10	77711456	77711816	0.411364	0.0394968
Gm10142	Chr10	77715806	77716169	0.411364	0.0394968
Krit1	Chr5	3845482	3845507	0.411599	0.0395133
Lrrd1	Chr5	3849696	3851595	0.411599	0.0395133
Wrn	Chr8	33329101	33329216	0.41258	0.0396448
Mis18bp1	Chr12	65161402	65161937	0.412684	0.0396448
Aspn	Chr13	49566433	49566631	0.413244	0.0397435
Olfr1097	Chr2	86890225	86891173	0.413881	0.039875
Gm13723	Chr2	86872773	86873721	0.413881	0.039875
Hsd3b3	Chr3	98753310	98753455	0.413968	0.0399079
Epg5	Chr18	77959479	77959630	0.414521	0.0400559
Olfr1252	Chr2	89721164	89722109	0.415038	0.0401217
Islr	Chr9	58156935	58158222	0.415243	0.040171
Stra6	Chr9	58152444	58152600	0.415243	0.040171
Gm14412	Chr2	177324304	177324307	0.415825	0.040319
Ankrd31	Chr13	96821313	96821456	0.415965	0.0403848
Rhobtb3	Chr13	75939451	75939638	0.41616	0.0404341
Sptlc3	Chr2	139581513	139581619	0.416423	0.0404341
Dsel	Chr1	111859179	111862803	0.416433	0.0404341
Kif1a	Chr1	93082315	93082421	0.416848	0.0405163
Hist1h2aa	Chr13	23934461	23934851	0.417046	0.0405492
Hist1h2ba	Chr13	23933772	23934156	0.417046	0.0405492
Zfp458	Chr13	67269030	67269036	0.417483	0.0405821
Serpinb8	Chr1	107602799	107602917	0.417812	0.0406479
Adamts10	Chr17	33549479	33549609	0.418822	0.0408287
Myo1f	Chr17	33555853	33555856	0.418822	0.0408287
Lrpap1	Chr5	35105478	35105691	0.418881	0.0408287
Rbm47	Chr5	66024952	66025159	0.419162	0.0408616
Myh15	Chr16	49091074	49091178	0.419183	0.0408616
Olfr713	Chr7	107036135	107037110	0.419217	0.0408781
Slc5a9	Chr4	111893167	111893332	0.420069	0.0410261
Trbv21	Chr6	41202754	41203044	0.420349	0.0410589
Olfr1394	Chr11	49160015	49160954	0.420628	0.0411247
Olfr1395	Chr11	49148258	49149212	0.420628	0.0411247
Pbld1	Chr10	63075060	63075123	0.421794	0.0413549
Smim14	Chr5	65453185	65453328	0.422009	0.0413878
Ankub1	Chr3	57657436	57657566	0.423417	0.0417167
Commd2	Chr3	57650207	57650215	0.423417	0.0417167
Madd	Chr2	91155545	91155648	0.423733	0.0417989
Il1a	Chr2	129306463	129306692	0.423876	0.0418153
Nemf	Chr12	69337818	69337907	0.424026	0.0418318
Il4ra	Chr7	125571933	125571953	0.42513	0.0420127
Prkcz	Chr4	155286779	155286877	0.42611	0.0422264
Brca2	Chr5	150548488	150548835	0.426167	0.0422264
Dtna	Chr18	23595458	23595625	0.426774	0.0422922
Stoml3	Chr3	53500751	53500834	0.427138	0.0423909
Frem2	Chr3	53516531	53517041	0.427138	0.0423909
Fut10	Chr8	31201209	31201504	0.427664	0.0425388
Pdik1l	Chr4	134284245	134284530	0.427707	0.0425388
Sit1	Chr4	43483537	43483583	0.427934	0.0425717
Ralb	Chr1	119471705	119471825	0.428225	0.0426211
Olfr1177-ps	Chr2	88346262	88346291	0.428396	0.0426868
Olfr1176	Chr2	88339566	88340514	0.428396	0.0426868
Olfr1006	Chr2	85674210	85675149	0.429552	0.042917
Raly	Chr2	154859677	154859750	0.4298	0.0429993
Ighg2b	Chr12	113306823	113307153	0.430298	0.0430157
Sag	Chr1	87805311	87805377	0.430655	0.0431472
Rock1	Chr18	10150234	10150316	0.430669	0.0431472
D2hgdh	Chr1	93829756	93829896	0.431175	0.0433117
S100a1	Chr3	90511978	90512136	0.431618	0.043361
Chtop	Chr3	90499901	90500107	0.431618	0.043361
S100a13	Chr3	90515849	90516042	0.431618	0.043361
S100a8	Chr3	90669541	90669682	0.431923	0.0433939
Rad21	Chr15	51976098	51976198	0.431953	0.0434103
Vmn1r30	Chr6	58434936	58435845	0.43204	0.0434432
Anapc1	Chr2	128666564	128666705	0.432566	0.0434926
Slc17a6	Chr7	51649151	51649187	0.432983	0.0435912
Olfm4	Chr14	80021118	80021930	0.433291	0.043657
Vipr2	Chr12	116094720	116094818	0.433463	0.043657
Zfp791	Chr8	85112209	85112270	0.433512	0.043657
Pxmp4	Chr2	154603516	154603629	0.433572	0.0436899
Nfib	Chr4	82310302	82310391	0.433781	0.0437063
Pld5	Chr1	176089870	176090039	0.434227	0.0437228
Usp39	Chr6	72339966	72340061	0.434262	0.0437557
0610030E20Rik	Chr6	72348996	72349119	0.434262	0.0437557
Retnlg	Chr16	48874216	48874344	0.43543	0.0439201
Wdr19	Chr5	65202559	65202651	0.435755	0.043953
Abcc9	Chr6	142590365	142590503	0.435884	0.0439859
1700012P22Rik	Chr4	144438487	144438604	0.436091	0.0440187
Gm12248	Chr11	58063810	58063976	0.436752	0.0441503
Col11a1	Chr3	114105389	114105446	0.437416	0.0442818
Tjp1	Chr7	65370809	65370836	0.43784	0.0443312
Ugt1a7c	Chr1	88095120	88095978	0.437948	0.0443476
Ugt1a8	Chr1	88087866	88088721	0.437948	0.0443476
Pde4d	Chr13	108860165	108860207	0.43822	0.0444298
Rab7	Chr6	88004992	88005211	0.438674	0.0444956
Atpaf1	Chr4	115811001	115811196	0.438717	0.0445285
Ldhb	Chr6	142490587	142490604	0.438744	0.0445449
Gys2	Chr6	142472680	142472801	0.438744	0.0445449
C1qtnf4	Chr2	90889384	90890365	0.438796	0.0445778
Akap8	Chr17	32321084	32321103	0.439032	0.04466
Akap8l	Chr17	32336284	32336738	0.439032	0.04466
Rbpms2	Chr9	65630828	65630897	0.439131	0.0447094
Olfr1232	Chr2	89325242	89326178	0.439258	0.0447423
Crocc2	Chr1	93181072	93181221	0.439646	0.0447587
Fntb	Chr12	76862485	76862535	0.43968	0.0447587
Cntn3	Chr6	102269103	102269240	0.43977	0.0447751
Spx	Chr6	142414020	142414078	0.439888	0.0447916
B3galt1	Chr2	68117942	68118923	0.440121	0.0448245
Ppox	Chr1	171280673	171280760	0.440195	0.0448409
Ufc1	Chr1	171294633	171294756	0.440195	0.0448409
Usp21	Chr1	171284926	171285038	0.440195	0.0448409
Tmem67	Chr4	12073893	12073956	0.440309	0.0448738
Chfr	Chr5	110136061	110136194	0.440651	0.0449725
Zfp672	Chr11	58329417	58329771	0.441534	0.0452684
Cstdc6	Chr16	36321721	36321847	0.441613	0.0452684
Mbtps1	Chr8	119528923	119529068	0.441684	0.0453013
Sbf2	Chr7	110330609	110330711	0.441769	0.0453013
Slc28a1	Chr7	81124867	81125009	0.441874	0.0453178
Oc90	Chr15	65900590	65900647	0.442008	0.0453671
Cts8	Chr13	61250906	61251069	0.442748	0.0455973
Prpf6	Chr2	181631930	181632087	0.443011	0.0456795
Gpc5	Chr14	115788172	115788332	0.443071	0.045696
Ugt2b36	Chr5	87066437	87066470	0.44328	0.0457617
Prr27	Chr5	87841257	87841281	0.443333	0.0457946
Csn1s2b	Chr5	87824138	87824144	0.443333	0.0457946
Rasal3	Chr17	32391335	32391399	0.44347	0.0458275
Olfr173	Chr16	58796878	58797844	0.443756	0.0458768
Olfr988	Chr2	85352994	85353924	0.444362	0.0460084
Sephs2	Chr7	127272560	127273919	0.446249	0.0463044
Lrrc7	Chr3	158353264	158353467	0.447616	0.0465839
Olfr536	Chr7	140503533	140504457	0.447627	0.0466003
Fcgr3	Chr1	171058585	171058606	0.447955	0.0466497
Tram2	Chr1	21037396	21037460	0.448013	0.0466826
Aktip	Chr8	91129599	91129805	0.448133	0.046699
Rbl2	Chr8	91115040	91115249	0.448133	0.046699
Bdh2	Chr3	135296819	135296933	0.448287	0.0467319
Smr2	Chr5	88088190	88088244	0.449103	0.0469292
Pramel1	Chr4	143397049	143397616	0.449374	0.0469621
Ppt1	Chr4	122845970	122846041	0.449504	0.046995
Hs2st1	Chr3	144556981	144557085	0.449699	0.0470443
Klri1	Chr6	129703314	129703380	0.449813	0.0471101
Olfr366	Chr2	37219490	37220420	0.449901	0.047143
Ago4	Chr4	126509950	126510135	0.450009	0.0471923
Esyt2	Chr12	116334200	116334256	0.45056	0.0472416
Slc38a6	Chr12	73352456	73352537	0.450864	0.0472581
Igtp	Chr11	58206043	58206119	0.450903	0.0472745
Olfr1111	Chr2	87149720	87150659	0.451471	0.047439
Chmp3	Chr6	71559013	71559033	0.451524	0.047439
Gtf3c1	Chr7	125642446	125642639	0.451628	0.047439
Klhl5	Chr5	65143238	65143375	0.45179	0.0474883
Olfr452	Chr6	42790040	42790994	0.451826	0.0475047
Olfr1330	Chr4	118893084	118894032	0.451943	0.0475047
4930438A08Rik	Chr11	58286494	58286724	0.452147	0.0475376
Gm13757	Chr2	88446018	88446936	0.452457	0.0475869
Nme7	Chr1	164385699	164385801	0.452475	0.0475869
Trim66	Chr7	109472233	109472395	0.4525	0.0475869
Skint9	Chr4	112390911	112391016	0.452716	0.0476692
Akap13	Chr7	75602785	75602978	0.452737	0.0476692
Ccdc178	Chr18	22018980	22019126	0.454159	0.0479158
Btn1a1	Chr13	23458702	23459367	0.45445	0.0479651
Pank2	Chr2	131287473	131287597	0.454537	0.047998
Gabrr2	Chr4	33085545	33085742	0.45467	0.0480145
Wdr95	Chr5	149595249	149595391	0.454705	0.0480145
Synpr	Chr14	13285140	13285206	0.45472	0.0480145
Vmn1r223	Chr13	23249237	23250323	0.454762	0.0480145
Fam151a	Chr4	106743196	106743356	0.454974	0.0480309
Acot11	Chr4	106749261	106749388	0.454974	0.0480309
Dpy19l2	Chr9	24691955	24691980	0.455014	0.0480309
Stk32b	Chr5	37490460	37490550	0.455567	0.0481953
Thap4	Chr1	93705535	93705655	0.455627	0.0482118
Slc17a3	Chr13	23846210	23846444	0.455802	0.0482118
Sult2a8	Chr7	14413628	14413797	0.456086	0.0482611
Htr2b	Chr1	86100100	86100232	0.456253	0.048294
Psmd1	Chr1	86116574	86116689	0.456253	0.048294
Olfr504	Chr7	108564836	108565793	0.456315	0.0483269
Myo5b	Chr18	74569766	74569877	0.456741	0.0483927
Olfr1166	Chr2	88124032	88124983	0.457318	0.0484256
Nrg3	Chr14	38509329	38509356	0.457458	0.0484256
4930470P17Rik	Chr2	170579490	170579831	0.457808	0.0485407
Galnt17	Chr5	131111688	131111855	0.457958	0.0485735
Usp17lb	Chr7	104842476	104842504	0.458128	0.0486558
3110040N11Rik	Chr7	81783042	81783138	0.458306	0.0486722
Ramac	Chr7	81768368	81768558	0.458306	0.0486722
Cchcr1	Chr17	35530700	35530834	0.458778	0.0487215
Psors1c2	Chr17	35533239	35533294	0.458778	0.0487215
Olfr56	Chr11	49134289	49135141	0.458866	0.0487215
Tas2r123	Chr6	132847141	132848143	0.458959	0.0487544
Ptprd	Chr4	76243644	76243786	0.459016	0.0487544
Rp1	Chr1	4206659	4206837	0.459522	0.0488366
Prss47	Chr13	65049214	65049492	0.459649	0.0489024
Kcnh1	Chr1	192434739	192434919	0.45987	0.0489353
Slc2a2	Chr3	28726230	28726332	0.460056	0.0490175
Snap47	Chr11	59407663	59407810	0.460159	0.049034
Ufl1	Chr4	25259214	25259337	0.460721	0.0491655
Slco6c1	Chr1	97104787	97104906	0.460748	0.0491655
Ifna5	Chr4	88835524	88836094	0.460963	0.0491984
Ifna4	Chr4	88841860	88842421	0.460963	0.0491984
Spi1	Chr2	91096948	91096993	0.461322	0.0492642
Prrc2a	Chr17	35162201	35162379	0.461865	0.0493793
Aif1	Chr17	35172284	35172346	0.461865	0.0493793
Fam114a1	Chr5	64995814	64995902	0.462005	0.0494122
Zfp708	Chr13	67074085	67074181	0.462061	0.0494122
Olfr1245	Chr2	89574800	89575724	0.462538	0.0494944
Olfr1246	Chr2	89590168	89591113	0.462538	0.0494944
Rcn1	Chr2	105391969	105392030	0.463016	0.0494944
Arhgap15	Chr2	44243104	44243239	0.463418	0.0494944
1700066B19Rik	Chr18	35727087	35727096	0.46371	0.0494944
Tmem173	Chr18	35738680	35738789	0.46371	0.0494944
Cd200r2	Chr16	44877960	44878024	0.464187	0.0494944
Olfr154	Chr2	85663475	85664432	0.464186	0.0494944
Pacsin1	Chr17	27706993	27707114	0.464381	0.0494944
Spdef	Chr17	27719964	27720370	0.464381	0.0494944
Fbln7	Chr2	128889700	128889826	0.464476	0.0494944
Them4	Chr3	94310216	94310288	0.464702	0.0494944
Hectd1	Chr12	51790171	51790248	0.464947	0.0494944
* Genomic position is based on GRCm38 (mm10)
** the level of the subspecies musculus genomic ancestry in the window
