# Supplementary material for: Inference of selective forces on house mouse genomes during secondary contact in East Asia
Source: Genome Res. 2024 Mar;34(3):366–75. doi: 10.1101/gr.278828.123 (PMC11067880; doi:10.1101/gr.278828.123)
Supplement: Supplement 7 [file Supplemental_Data.zip]

Archive with 35 entries (26 files):
- Supplemental_Data/
- Supplemental_Data/.DS_Store
- Supplemental_Data/alpha_simulation/
- Supplemental_Data/alpha_simulation/5pop_gf.est
- Supplemental_Data/alpha_simulation/5pop_gf.tpl
- Supplemental_Data/alpha_simulation/5pop_gf_MSFS.obs
- Supplemental_Data/alpha_simulation/alpha_simulation.py
- Supplemental_Data/alpha_simulation/readme.txt
- Supplemental_Data/sex_ratio_distortion_simulation/
- Supplemental_Data/sex_ratio_distortion_simulation/.DS_Store
- Supplemental_Data/sex_ratio_distortion_simulation/readme.txt
- Supplemental_Data/sex_ratio_distortion_simulation/simulation_main.py
- Supplemental_Data/sex_ratio_distortion_simulation/simulation_repeat.py
- Supplemental_Data/sex_ratio_distortion_simulation/XYMsimulation.py
- Supplemental_Data/sex_ratio_distortion_simulation/results/
- __MACOSX/
- __MACOSX/._Supplemental_Data
- __MACOSX/Supplemental_Data/
- __MACOSX/Supplemental_Data/._.DS_Store
- __MACOSX/Supplemental_Data/._alpha_simulation
- __MACOSX/Supplemental_Data/._sex_ratio_distortion_simulation
- __MACOSX/Supplemental_Data/alpha_simulation/
- __MACOSX/Supplemental_Data/alpha_simulation/._5pop_gf.est
- __MACOSX/Supplemental_Data/alpha_simulation/._5pop_gf.tpl
- __MACOSX/Supplemental_Data/alpha_simulation/._5pop_gf_MSFS.obs
- __MACOSX/Supplemental_Data/alpha_simulation/._alpha_simulation.py
- __MACOSX/Supplemental_Data/alpha_simulation/._readme.txt
- __MACOSX/Supplemental_Data/sex_ratio_distortion_simulation/
- __MACOSX/Supplemental_Data/sex_ratio_distortion_simulation/._.DS_Store
- __MACOSX/Supplemental_Data/sex_ratio_distortion_simulation/._readme.txt
- __MACOSX/Supplemental_Data/sex_ratio_distortion_simulation/._results
- __MACOSX/Supplemental_Data/sex_ratio_distortion_simulation/._simulation_main.py
- __MACOSX/Supplemental_Data/sex_ratio_distortion_simulation/._simulation_repeat.py
- __MACOSX/Supplemental_Data/sex_ratio_distortion_simulation/._XYMsimulation.py
- __MACOSX/Supplemental_Data/sex_ratio_distortion_simulation/results/
