# Supplementary material for: Inference of selective forces on house mouse genomes during secondary contact in East Asia
Source: Genome Res. 2024 Mar;34(3):366–75. doi: 10.1101/gr.278828.123 (PMC11067880; doi:10.1101/gr.278828.123)
Supplement: Supplement 7 [file Supplemental_Data.zip › Supplemental_Data/alpha_simulation/5pop_gf.est]

// Priors and rules file
// *********************

[PARAMETERS]
1 TDIV1 unif 3000 100000 output
1 TDIV2 unif 3000 100000 output
1 T3plus unif 1000 100000 hide
1 T4plus unif 500000 3000000 hide
1 NSPR       unif     1000  1000000   output
1 NIND       unif     1000  1000000   output
1 NCAS       unif     1000  1000000   output
1 NKOR       unif     1000  1000000   output
1 NMUS1       unif     1000  1000000   output
1 NMUS2       unif     1000  1000000   output
1 NKAZ unif 1000 1000000 output
1 NJPN unif 1000 1000000 output
1 NAJPN unif 1000 1000000 output
1 ANC unif 1000 1000000 output
0 ALPHA logunif 0.1 1 output bounded
0 MIGMC logunif 1e-10 1e-1 output
0 MIGMUS logunif 1e-10 1e-1 output
0 MIGCAS logunif 1e-10 1e-1 output

[COMPLEX PARAMETERS]
1 TDIV3 = TDIV1>TDIV2 ? TDIV1+T3plus : TDIV2+T3plus output
1 TDIV4 = TDIV3+T4plus output
1 MigrMat = TDIV1<TDIV2 ? 1 : 2 output
