# Supplementary material for: Inference of selective forces on house mouse genomes during secondary contact in East Asia
Source: Genome Res. 2024 Mar;34(3):366–75. doi: 10.1101/gr.278828.123 (PMC11067880; doi:10.1101/gr.278828.123)
Supplement: Supplement 7 [file Supplemental_Data.zip › Supplemental_Data/alpha_simulation/5pop_gf.tpl]

//Parameters for the coalescence simulation program : simcoal.exe
5 samples to simulate :
//Population effective sizes (number of genes)
NSPR
NIND
NKAZ
NKOR
NJPN
//Samples sizes and samples age 
14
4
10
18
58
//Growth rates: negative growth implies population expansion
0
0
0
0
0
//Number of migration matrices : 0 implies no migration between demes
5
//migration matrix 0
0 0 0 0 0
0 0 0 0 MIGMUS
0 0 0 MIGCAS 0
0 0 MIGCAS 0 0
0 MIGMUS 0 0 0
//migration matrix 1
0 0 0 0 0
0 0 0 0 0
0 0 0 MIGMUS 0
0 0 MIGMUS 0 0
0 0 0 0 0
//migration matrix 2
0 0 0 0 0
0 0 0 0 MIGCAS
0 0 0 0 0
0 0 0 0 0
0 MIGCAS 0 0 0
//migration matrix 3
0 0 0 0 0
0 0 0 MIGMC 0
0 0 0 0 0
0 MIGMC 0 0 0
0 0 0 0 0
//migration matrix 4
0 0 0 0 0
0 0 0 0 0
0 0 0 0 0
0 0 0 0 0
0 0 0 0 0
//historical event: time, source, sink, migrants, new deme size, growth rate, migr mat index
10 historical event
3000 4 3 ALPHA 1 0 0
3000 4 4 1 NAJPN 0 0
TDIV1 4 1 1 NCAS 0 MigrMat absoluteResize
TDIV1 4 4 0 0 0 0 //pop4 (JPN) is killed
TDIV2 2 3 1 NMUS1 0 MigrMat absoluteResize
TDIV2 2 2 0 0 0 0 //pop2 (KAZ) is killed
TDIV3 1 3 1 NMUS2 0 3 absoluteResize
TDIV3 1 1 0 0 0 0 //pop1 (IND) is killed
TDIV4 3 0 1 ANC 0 4 absoluteResize
TDIV4 3 3 0 0 0 0 //pop3 (KOR) is killed
//Number of independent loci [chromosome] 
1 0
//Per chromosome: Number of contiguous linkage Block: a block is a set of contiguous loci
1
//per Block:data type, number of loci, per gen recomb and mut rates
FREQ 1 0 5.7e-9
