# Supplementary material for: Inference of selective forces on house mouse genomes during secondary contact in East Asia
Source: Genome Res. 2024 Mar;34(3):366–75. doi: 10.1101/gr.278828.123 (PMC11067880; doi:10.1101/gr.278828.123)
Supplement: Supplement 7 [file Supplemental_Data.zip › Supplemental_Data/alpha_simulation/5pop_gf_MSFS.obs]

1 observations. No. of demes and sample sizes are no next line
5 14 4 10 18 58
495390276.0	3151744.0	1310170.0	678721.0	507492.0	364754.0	283982.0	211240.0	174967.0	127499.0	102184.0	74361.0	61179.0	49088.0	39940.0	28802.0	24772.0	18900.0	16056.0	12657.0	9149.0	5672.0	5456.0	4264.0	4455.0	4511.0	3195.0	2701.0	2558.0	2333.0	1683.0	1753.0	1655.0	1496.0	1499.0	1091.0	1266.0	1067.0	919.0	990.0	750.0	762.0	1048.0	1680.0	1065.0	646.0	658.0	549.0	417.0	408.0	448.0	293.0	141.5	0.0	0.0	0.0	0.0	0.0	0.0	974029.0	75855.0	64466.0	57531.0	50153.0	40054.0	36179.0	29684.0	28248.0	21216.0	18098.0	18513.0	14623.0	10935.0	9836.0	7880.0	7465.0	6197.0	4720.0	4282.0	3834.0	3205.0	2269.0	2344.0	1642.0	1714.0	1598.0	1648.0	1872.0	1359.0	1294.0	941.0	1020.0	1258.0	1275.0	1201.0	942.0	921.0	1332.0	1171.0	844.0	1010.0	673.0	795.0	620.0	635.0	555.0	485.0	581.0	410.0	448.0	207.5	0.0	0.0	0.0	0.0	0.0	0.0	0.0	276023.0	32025.0	28584.0	20946.0	21285.0	17206.0	15119.0	11535.0	11415.0	9252.0	9175.0	7810.0	6933.0	5917.0	4821.0	4704.0	3774.0	3489.0	3482.0	3341.0	2328.0	2422.0	1910.0	1751.0	1710.0	1404.0	1283.0	1281.0	1140.0	1365.0	1242.0	1125.0	1221.0	778.0	738.0	871.0	801.0	754.0	840.0	635.0	769.0	878.0	800.0	677.0	770.0	668.0	666.0	637.0	663.0	732.0	343.0	0.0	0.0	0.0	0.0	0.0	0.0	0.0	0.0	63135.0	7451.0	6450.0	4117.0	3766.0	3941.0	4079.0	3115.0	3294.0	2676.0	2431.0	1694.0	1768.0	1918.0	1816.0	2294.0	1811.0	1663.0	1641.0	1298.0	1149.0	1602.0	905.0	1104.0	883.0	837.0	1426.0	890.0	909.0	791.0	782.0	736.0	765.0	786.0	698.0	814.0	685.0	581.0	603.0	711.0	723.0	647.0	775.0	665.0	650.0	636.0	645.0	683.0	652.0	293.5	0.0	0.0	0.0	0.0	0.0	0.0	0.0	0.0	0.0	43477.0	5378.0	3996.0	2450.0	2324.0	2043.0	2540.0	1833.0	1911.0	1529.0	1788.0	1161.0	1377.0	1201.0	1229.0	1256.0	1263.0	1187.0	1034.0	1119.0	1146.0	962.0	845.0	756.0	827.0	1052.0	933.0	939.0	907.0	769.0	801.0	930.0	834.0	759.0	684.0	601.0	785.0	740.0	585.0	683.0	608.0	579.0	758.0	615.0	599.0	541.0	657.0	503.0	279.0	0.0	0.0	0.0	0.0	0.0	0.0	0.0	0.0	0.0	0.0	31257.0	3819.0	2973.0	1787.0	1544.0	1250.0	1133.0	1440.0	1052.0	1065.0	956.0	1174.0	867.0	1226.0	948.0	835.0	793.0	899.0	697.0	749.0	853.0	1025.0	823.0	858.0	675.0	890.0	711.0	761.0	658.0	631.0	593.0	740.0	569.0	724.0	592.0	660.0	683.0	620.0	699.0	598.0	613.0	587.0	752.0	537.0	537.0	516.0	636.0	284.5	0.0	0.0	0.0	0.0	0.0	0.0	0.0	0.0	0.0	0.0	0.0	23404.0	3226.0	2225.0	1314.0	1355.0	994.0	1310.0	1075.0	1210.0	1030.0	1103.0	728.0	1050.0	965.0	834.0	1049.0	951.0	797.0	747.0	762.0	706.0	704.0	707.0	684.0	793.0	733.0	721.0	758.0	700.0	881.0	601.0	783.0	922.0	631.0	606.0	698.0	647.0	498.0	602.0	503.0	613.0	614.0	709.0	560.0	594.0	668.0	187.5	0.0	0.0	0.0	0.0	0.0	0.0	0.0	0.0	0.0	0.0	0.0	0.0	17786.0	2969.0	1912.0	1247.0	981.0	683.0	727.0	779.0	777.0	671.0	788.0	669.0	707.0	625.0	713.0	782.0	783.0	916.0	737.0	721.0	755.0	626.0	561.0	691.0	645.0	642.0	752.0	534.0	626.0	684.0	769.0	693.0	618.0	555.0	546.0	539.0	599.0	436.0	673.0	615.0	584.0	563.0	664.0	729.0	652.0	320.0	0.0	0.0	0.0	0.0	0.0	0.0	0.0	0.0	0.0	0.0	0.0	0.0	0.0	12890.0	2080.0	1407.0	963.0	1138.0	790.0	716.0	658.0	761.0	543.0	608.0	633.0	860.0	541.0	737.0	743.0	605.0	678.0	681.0	596.0	650.0	658.0	681.0	824.0	655.0	662.0	697.0	779.0	858.0	547.0	573.0	522.0	608.0	517.0	427.0	413.0	540.0	447.0	497.0	437.0	624.0	564.0	726.0	670.0	276.5	0.0	0.0	0.0	0.0	0.0	0.0	0.0	0.0	0.0	0.0	0.0	0.0	0.0	0.0	9231.0	1636.0	1374.0	893.0	802.0	641.0	586.0	559.0	606.0	533.0	697.0	478.0	603.0	632.0	660.0	395.0	665.0	433.0	655.0	627.0	640.0	594.0	548.0	565.0	551.0	538.0	444.0	554.0	571.0	529.0	589.0	541.0	464.0	340.0	456.0	507.0	454.0	432.0	618.0	417.0	490.0	503.0	635.0	253.5	0.0	0.0	0.0	0.0	0.0	0.0	0.0	0.0	0.0	0.0	0.0	0.0	0.0	0.0	0.0	7176.0	1391.0	913.0	816.0	563.0	550.0	660.0	530.0	517.0	449.0	517.0	554.0	630.0	528.0	616.0	399.0	489.0	553.0	534.0	552.0	493.0	598.0	431.0	484.0	438.0	470.0	490.0	562.0	529.0	446.0	406.0	600.0	543.0	418.0	399.0	421.0	443.0	444.0	530.0	474.0	406.0	426.0	307.0	0.0	0.0	0.0	0.0	0.0	0.0	0.0	0.0	0.0	0.0	0.0	0.0	0.0	0.0	0.0	0.0	4971.0	1131.0	841.0	473.0	566.0	640.0	372.0	468.0	406.0	331.0	284.0	425.0	370.0	420.0	623.0	507.0	362.0	412.0	297.0	548.0	287.0	453.0	369.0	370.0	375.0	556.0	331.0	575.0	399.0	416.0	353.0	414.0	411.0	411.0	377.0	467.0	501.0	510.0	616.0	387.0	568.0	217.5	0.0	0.0	0.0	0.0	0.0	0.0	0.0	0.0	0.0	0.0	0.0	0.0	0.0	0.0	0.0	0.0	0.0	3370.0	763.0	566.0	512.0	410.0	351.0	463.0	455.0	375.0	273.0	299.0	323.0	270.0	289.0	397.0	447.0	332.0	266.0	328.0	491.0	527.0	346.0	454.0	367.0	401.0	367.0	355.0	453.0	356.0	372.0	351.0	337.0	416.0	454.0	334.0	311.0	409.0	372.0	382.0	440.0	268.5	0.0	0.0	0.0	0.0	0.0	0.0	0.0	0.0	0.0	0.0	0.0	0.0	0.0	0.0	0.0	0.0	0.0	0.0	1937.0	645.0	354.0	278.0	336.0	301.0	344.0	393.0	234.0	269.0	274.0	277.0	317.0	333.0	250.0	396.0	236.0	262.0	255.0	301.0	279.0	316.0	302.0	394.0	275.0	383.0	387.0	323.0	350.0	365.0	420.0	314.0	365.0	345.0	383.0	344.0	379.0	451.0	397.0	165.0	0.0	0.0	0.0	0.0	0.0	0.0	0.0	0.0	0.0	0.0	0.0	0.0	0.0	0.0	0.0	0.0	0.0	0.0	0.0	1337.0	466.0	470.0	272.0	240.0	208.0	238.0	210.0	182.0	209.0	240.0	225.0	191.0	364.0	146.0	209.0	170.0	176.0	179.0	310.0	240.0	201.0	243.0	260.0	249.0	349.0	266.0	283.0	267.0	252.0	468.0	292.0	276.0	319.0	268.0	367.0	326.0	401.0	165.0	0.0	0.0	0.0	0.0	0.0	0.0	0.0	0.0	0.0	0.0	0.0	0.0	0.0	0.0	0.0	0.0	0.0	0.0	0.0	0.0	947.0	268.0	279.0	330.0	259.0	118.0	310.0	160.0	303.0	108.0	130.0	117.0	150.0	243.0	112.0	150.0	154.0	131.0	182.0	245.0	185.0	116.0	185.0	198.0	223.0	289.0	241.0	154.0	193.0	187.0	263.0	239.0	369.0	290.0	308.0	286.0	345.0	131.0	0.0	0.0	0.0	0.0	0.0	0.0	0.0	0.0	0.0	0.0	0.0	0.0	0.0	0.0	0.0	0.0	0.0	0.0	0.0	0.0	0.0	266.0	254.0	118.0	135.0	290.0	81.0	55.0	96.0	159.0	153.0	202.0	195.0	117.0	118.0	113.0	159.0	97.0	117.0	138.0	132.0	127.0	177.0	118.0	158.0	150.0	255.0	155.0	209.0	142.0	123.0	253.0	429.0	212.0	286.0	249.0	312.0	155.5	0.0	0.0	0.0	0.0	0.0	0.0	0.0	0.0	0.0	0.0	0.0	0.0	0.0	0.0	0.0	0.0	0.0	0.0	0.0	0.0	0.0	0.0	33.0	29.0	18.0	13.0	12.0	9.0	5.0	24.0	13.0	24.0	7.0	73.0	13.0	23.0	5.0	9.0	13.0	5.0	14.0	28.0	24.0	67.0	12.0	38.0	31.0	10.0	21.0	28.0	45.0	21.0	40.0	57.0	117.0	36.0	53.0	21.0	0.0	0.0	0.0	0.0	0.0	0.0	0.0	0.0	0.0	0.0	0.0	0.0	0.0	0.0	0.0	0.0	0.0	0.0	0.0	0.0	0.0	0.0	0.0	6.0	9.0	6.0	3.0	18.0	9.0	5.0	14.0	8.0	15.0	2.0	13.0	13.0	13.0	2.0	10.0	3.0	4.0	3.0	13.0	33.0	6.0	10.0	18.0	8.0	9.0	9.0	6.0	23.0	10.0	42.0	40.0	11.0	27.0	11.5	0.0	0.0	0.0	0.0	0.0	0.0	0.0	0.0	0.0	0.0	0.0	0.0	0.0	0.0	0.0	0.0	0.0	0.0	0.0	0.0	0.0	0.0	0.0	0.0	2309016.0	49903.0	23610.0	13582.0	9649.0	7569.0	6005.0	4630.0	3962.0	2685.0	2393.0	1827.0	1515.0	1305.0	1104.0	770.0	738.0	559.0	738.0	550.0	420.0	581.0	295.0	306.0	351.0	160.0	193.0	162.0	124.0	168.0	134.0	135.0	82.0	87.0	193.0	123.0	43.0	94.0	53.0	63.0	154.0	60.0	168.0	75.0	78.0	45.0	83.0	52.0	41.0	43.0	38.0	17.5	0.0	0.0	0.0	0.0	0.0	0.0	0.0	72481.0	5677.0	3558.0	2560.0	2162.0	1557.0	1313.0	1234.0	1181.0	853.0	731.0	723.0	606.0	641.0	717.0	354.0	319.0	405.0	250.0	387.0	292.0	347.0	301.0	184.0	220.0	248.0	93.0	185.0	212.0	246.0	78.0	86.0	87.0	133.0	125.0	104.0	122.0	107.0	73.0	125.0	49.0	172.0	79.0	119.0	75.0	86.0	68.0	83.0	61.0	95.0	46.0	0.0	0.0	0.0	0.0	0.0	0.0	0.0	0.0	48335.0	4457.0	2817.0	1870.0	1487.0	1374.0	1041.0	728.0	848.0	593.0	529.0	376.0	426.0	382.0	340.0	373.0	357.0	395.0	292.0	226.0	189.0	193.0	144.0	222.0	264.0	232.0	153.0	189.0	321.0	168.0	232.0	266.0	196.0	151.0	138.0	138.0	110.0	138.0	105.0	89.0	180.0	143.0	123.0	133.0	128.0	70.0	90.0	149.0	182.0	82.5	0.0	0.0	0.0	0.0	0.0	0.0	0.0	0.0	0.0	7024.0	1694.0	978.0	737.0	560.0	603.0	678.0	341.0	401.0	288.0	305.0	333.0	305.0	203.0	277.0	299.0	243.0	321.0	354.0	176.0	135.0	251.0	197.0	384.0	160.0	156.0	154.0	151.0	158.0	153.0	142.0	193.0	125.0	128.0	97.0	168.0	105.0	130.0	106.0	191.0	156.0	132.0	129.0	105.0	183.0	155.0	90.0	131.0	66.0	0.0	0.0	0.0	0.0	0.0	0.0	0.0	0.0	0.0	0.0	6079.0	1308.0	797.0	465.0	389.0	265.0	330.0	369.0	269.0	223.0	255.0	197.0	204.0	242.0	321.0	199.0	191.0	315.0	397.0	192.0	152.0	152.0	176.0	190.0	228.0	362.0	165.0	141.0	177.0	208.0	115.0	190.0	179.0	167.0	148.0	173.0	173.0	184.0	121.0	167.0	212.0	102.0	247.0	95.0	200.0	124.0	97.0	72.0	0.0	0.0	0.0	0.0	0.0	0.0	0.0	0.0	0.0	0.0	0.0	4409.0	1085.0	669.0	406.0	380.0	295.0	326.0	292.0	212.0	247.0	178.0	250.0	235.0	304.0	212.0	183.0	234.0	233.0	207.0	116.0	117.0	184.0	201.0	232.0	193.0	202.0	139.0	157.0	149.0	219.0	116.0	168.0	140.0	157.0	130.0	126.0	112.0	216.0	216.0	187.0	141.0	78.0	211.0	128.0	209.0	111.0	83.5	0.0	0.0	0.0	0.0	0.0	0.0	0.0	0.0	0.0	0.0	0.0	0.0	3449.0	827.0	448.0	319.0	363.0	292.0	343.0	270.0	244.0	228.0	273.0	181.0	240.0	320.0	221.0	189.0	214.0	165.0	153.0	147.0	168.0	216.0	137.0	156.0	185.0	148.0	123.0	114.0	98.0	180.0	125.0	195.0	135.0	164.0	107.0	138.0	202.0	235.0	205.0	159.0	125.0	143.0	239.0	173.0	179.0	48.5	0.0	0.0	0.0	0.0	0.0	0.0	0.0	0.0	0.0	0.0	0.0	0.0	0.0	2806.0	759.0	484.0	384.0	269.0	183.0	230.0	196.0	163.0	144.0	241.0	164.0	119.0	114.0	151.0	223.0	205.0	182.0	157.0	159.0	139.0	187.0	250.0	183.0	204.0	205.0	214.0	243.0	160.0	227.0	184.0	228.0	162.0	152.0	184.0	120.0	142.0	163.0	128.0	125.0	133.0	116.0	150.0	252.0	134.5	0.0	0.0	0.0	0.0	0.0	0.0	0.0	0.0	0.0	0.0	0.0	0.0	0.0	0.0	2077.0	420.0	453.0	291.0	361.0	449.0	201.0	205.0	321.0	168.0	180.0	183.0	284.0	116.0	175.0	185.0	215.0	128.0	200.0	195.0	179.0	197.0	194.0	179.0	216.0	177.0	157.0	263.0	197.0	129.0	172.0	114.0	164.0	116.0	146.0	150.0	120.0	167.0	206.0	128.0	139.0	146.0	150.0	84.0	0.0	0.0	0.0	0.0	0.0	0.0	0.0	0.0	0.0	0.0	0.0	0.0	0.0	0.0	0.0	1818.0	626.0	355.0	278.0	380.0	237.0	252.0	149.0	140.0	103.0	165.0	108.0	101.0	232.0	260.0	168.0	114.0	108.0	155.0	147.0	142.0	293.0	212.0	205.0	143.0	132.0	153.0	207.0	147.0	199.0	140.0	134.0	114.0	111.0	141.0	147.0	281.0	169.0	250.0	124.0	175.0	146.0	129.5	0.0	0.0	0.0	0.0	0.0	0.0	0.0	0.0	0.0	0.0	0.0	0.0	0.0	0.0	0.0	0.0	1673.0	587.0	262.0	259.0	322.0	151.0	163.0	195.0	134.0	127.0	122.0	149.0	116.0	168.0	163.0	149.0	110.0	137.0	131.0	120.0	182.0	176.0	200.0	152.0	92.0	134.0	139.0	132.0	116.0	120.0	132.0	158.0	212.0	153.0	176.0	112.0	162.0	144.0	143.0	180.0	163.0	89.5	0.0	0.0	0.0	0.0	0.0	0.0	0.0	0.0	0.0	0.0	0.0	0.0	0.0	0.0	0.0	0.0	0.0	1090.0	249.0	257.0	173.0	171.0	225.0	280.0	118.0	166.0	115.0	72.0	154.0	118.0	133.0	284.0	100.0	80.0	118.0	115.0	217.0	95.0	327.0	106.0	118.0	148.0	208.0	100.0	150.0	160.0	348.0	190.0	199.0	155.0	141.0	119.0	116.0	158.0	137.0	182.0	190.0	135.5	0.0	0.0	0.0	0.0	0.0	0.0	0.0	0.0	0.0	0.0	0.0	0.0	0.0	0.0	0.0	0.0	0.0	0.0	882.0	285.0	231.0	162.0	160.0	108.0	123.0	127.0	119.0	101.0	66.0	109.0	171.0	161.0	219.0	135.0	87.0	209.0	160.0	147.0	167.0	260.0	125.0	120.0	115.0	113.0	85.0	199.0	172.0	133.0	111.0	151.0	182.0	154.0	140.0	129.0	167.0	192.0	187.0	119.5	0.0	0.0	0.0	0.0	0.0	0.0	0.0	0.0	0.0	0.0	0.0	0.0	0.0	0.0	0.0	0.0	0.0	0.0	0.0	599.0	316.0	136.0	127.0	181.0	175.0	74.0	232.0	123.0	91.0	112.0	80.0	223.0	114.0	197.0	129.0	58.0	226.0	159.0	117.0	138.0	112.0	191.0	72.0	73.0	120.0	142.0	226.0	138.0	82.0	261.0	118.0	217.0	107.0	120.0	120.0	140.0	123.0	71.0	0.0	0.0	0.0	0.0	0.0	0.0	0.0	0.0	0.0	0.0	0.0	0.0	0.0	0.0	0.0	0.0	0.0	0.0	0.0	0.0	446.0	190.0	114.0	145.0	139.0	83.0	111.0	154.0	66.0	123.0	85.0	159.0	78.0	143.0	91.0	139.0	62.0	91.0	117.0	146.0	58.0	147.0	83.0	132.0	111.0	145.0	122.0	169.0	205.0	101.0	79.0	100.0	118.0	124.0	158.0	133.0	209.0	102.0	0.0	0.0	0.0	0.0	0.0	0.0	0.0	0.0	0.0	0.0	0.0	0.0	0.0	0.0	0.0	0.0	0.0	0.0	0.0	0.0	0.0	260.0	104.0	78.0	105.0	66.0	56.0	81.0	77.0	88.0	103.0	78.0	152.0	55.0	100.0	45.0	43.0	33.0	50.0	101.0	71.0	160.0	107.0	125.0	102.0	97.0	78.0	118.0	60.0	91.0	121.0	77.0	182.0	73.0	90.0	167.0	191.0	90.0	0.0	0.0	0.0	0.0	0.0	0.0	0.0	0.0	0.0	0.0	0.0	0.0	0.0	0.0	0.0	0.0	0.0	0.0	0.0	0.0	0.0	0.0	262.0	114.0	50.0	40.0	84.0	79.0	49.0	72.0	22.0	67.0	53.0	114.0	65.0	94.0	115.0	38.0	47.0	107.0	69.0	92.0	168.0	82.0	116.0	71.0	63.0	168.0	84.0	56.0	95.0	68.0	154.0	261.0	189.0	155.0	200.0	172.0	0.0	0.0	0.0	0.0	0.0	0.0	0.0	0.0	0.0	0.0	0.0	0.0	0.0	0.0	0.0	0.0	0.0	0.0	0.0	0.0	0.0	0.0	0.0	65.0	74.0	20.0	13.0	3.0	11.0	47.0	24.0	7.0	38.0	36.0	38.0	20.0	68.0	16.0	6.0	23.0	25.0	51.0	180.0	47.0	43.0	35.0	32.0	34.0	42.0	53.0	15.0	24.0	19.0	20.0	86.0	43.0	73.0	20.5	0.0	0.0	0.0	0.0	0.0	0.0	0.0	0.0	0.0	0.0	0.0	0.0	0.0	0.0	0.0	0.0	0.0	0.0	0.0	0.0	0.0	0.0	0.0	0.0	9.0	27.0	5.0	10.0	6.0	3.0	9.0	5.0	11.0	8.0	1.0	16.0	19.0	11.0	12.0	2.0	34.0	12.0	3.0	18.0	15.0	25.0	32.0	18.0	6.0	32.0	8.0	37.0	17.0	19.0	16.0	36.0	49.0	12.0	0.0	0.0	0.0	0.0	0.0	0.0	0.0	0.0	0.0	0.0	0.0	0.0	0.0	0.0	0.0	0.0	0.0	0.0	0.0	0.0	0.0	0.0	0.0	0.0	0.0	787674.0	24559.0	17601.0	7380.0	6132.0	4126.0	4100.0	2832.0	2548.0	1588.0	1233.0	975.0	849.0	892.0	684.0	548.0	542.0	321.0	580.0	288.0	338.0	281.0	275.0	221.0	193.0	121.0	167.0	81.0	100.0	67.0	69.0	77.0	142.0	56.0	106.0	73.0	61.0	67.0	46.0	54.0	33.0	31.0	31.0	56.0	49.0	22.0	18.0	39.0	22.0	59.0	33.0	0.0	0.0	0.0	0.0	0.0	0.0	0.0	0.0	52861.0	4256.0	5538.0	2152.0	2036.0	1259.0	1002.0	794.0	762.0	634.0	528.0	398.0	350.0	362.0	336.0	247.0	303.0	162.0	396.0	175.0	283.0	229.0	204.0	136.0	199.0	89.0	106.0	207.0	84.0	176.0	115.0	85.0	121.0	107.0	202.0	157.0	108.0	93.0	31.0	137.0	82.0	97.0	103.0	50.0	70.0	89.0	74.0	65.0	51.0	26.0	0.0	0.0	0.0	0.0	0.0	0.0	0.0	0.0	0.0	45139.0	8988.0	39494.0	2727.0	2132.0	1456.0	1561.0	1034.0	1035.0	604.0	645.0	476.0	530.0	461.0	403.0	326.0	360.0	383.0	223.0	285.0	192.0	275.0	203.0	160.0	152.0	191.0	130.0	121.0	182.0	153.0	175.0	165.0	117.0	124.0	134.0	121.0	95.0	156.0	72.0	107.0	96.0	84.0	148.0	74.0	100.0	126.0	92.0	77.0	37.0	0.0	0.0	0.0	0.0	0.0	0.0	0.0	0.0	0.0	0.0	6063.0	1449.0	1174.0	710.0	583.0	716.0	773.0	471.0	313.0	287.0	302.0	228.0	262.0	163.0	227.0	243.0	321.0	190.0	295.0	176.0	157.0	184.0	164.0	232.0	222.0	205.0	204.0	91.0	141.0	115.0	87.0	107.0	96.0	145.0	112.0	113.0	93.0	77.0	129.0	87.0	148.0	73.0	147.0	95.0	111.0	124.0	140.0	77.5	0.0	0.0	0.0	0.0	0.0	0.0	0.0	0.0	0.0	0.0	0.0	4904.0	1317.0	864.0	578.0	625.0	485.0	479.0	422.0	365.0	291.0	325.0	216.0	258.0	216.0	238.0	200.0	225.0	145.0	368.0	326.0	188.0	159.0	185.0	161.0	130.0	156.0	159.0	114.0	125.0	78.0	97.0	165.0	149.0	108.0	167.0	70.0	133.0	171.0	97.0	97.0	117.0	99.0	152.0	105.0	110.0	70.0	62.5	0.0	0.0	0.0	0.0	0.0	0.0	0.0	0.0	0.0	0.0	0.0	0.0	3530.0	810.0	635.0	318.0	756.0	451.0	251.0	209.0	142.0	183.0	186.0	167.0	210.0	268.0	190.0	191.0	267.0	168.0	213.0	140.0	214.0	220.0	182.0	202.0	144.0	116.0	199.0	165.0	125.0	158.0	64.0	137.0	258.0	83.0	105.0	113.0	107.0	169.0	120.0	182.0	112.0	96.0	116.0	80.0	109.0	38.0	0.0	0.0	0.0	0.0	0.0	0.0	0.0	0.0	0.0	0.0	0.0	0.0	0.0	3063.0	708.0	521.0	375.0	423.0	256.0	352.0	233.0	198.0	274.0	278.0	193.0	222.0	215.0	321.0	235.0	209.0	251.0	148.0	139.0	156.0	167.0	133.0	333.0	160.0	225.0	100.0	197.0	111.0	100.0	204.0	150.0	178.0	193.0	198.0	99.0	160.0	124.0	111.0	141.0	176.0	103.0	183.0	108.0	83.5	0.0	0.0	0.0	0.0	0.0	0.0	0.0	0.0	0.0	0.0	0.0	0.0	0.0	0.0	2414.0	679.0	464.0	270.0	278.0	209.0	136.0	223.0	150.0	173.0	185.0	182.0	216.0	126.0	142.0	235.0	149.0	193.0	186.0	183.0	167.0	105.0	150.0	140.0	104.0	135.0	142.0	129.0	161.0	105.0	172.0	269.0	115.0	186.0	163.0	136.0	123.0	124.0	153.0	100.0	190.0	103.0	154.0	90.5	0.0	0.0	0.0	0.0	0.0	0.0	0.0	0.0	0.0	0.0	0.0	0.0	0.0	0.0	0.0	2014.0	586.0	470.0	463.0	332.0	232.0	212.0	154.0	249.0	111.0	184.0	270.0	207.0	149.0	176.0	215.0	169.0	212.0	245.0	164.0	209.0	192.0	135.0	111.0	192.0	209.0	193.0	184.0	236.0	162.0	171.0	222.0	117.0	185.0	152.0	130.0	292.0	99.0	160.0	177.0	110.0	121.0	64.0	0.0	0.0	0.0	0.0	0.0	0.0	0.0	0.0	0.0	0.0	0.0	0.0	0.0	0.0	0.0	0.0	1565.0	512.0	373.0	288.0	248.0	172.0	163.0	125.0	176.0	149.0	280.0	180.0	287.0	109.0	97.0	133.0	240.0	120.0	261.0	158.0	158.0	297.0	210.0	267.0	172.0	214.0	131.0	183.0	210.0	208.0	129.0	132.0	135.0	130.0	85.0	144.0	147.0	104.0	122.0	111.0	208.0	73.0	0.0	0.0	0.0	0.0	0.0	0.0	0.0	0.0	0.0	0.0	0.0	0.0	0.0	0.0	0.0	0.0	0.0	1184.0	425.0	317.0	194.0	169.0	154.0	139.0	168.0	116.0	118.0	131.0	140.0	213.0	131.0	248.0	130.0	111.0	153.0	192.0	166.0	112.0	140.0	138.0	180.0	130.0	145.0	117.0	133.0	173.0	116.0	146.0	185.0	122.0	142.0	174.0	119.0	134.0	85.0	125.0	158.0	84.5	0.0	0.0	0.0	0.0	0.0	0.0	0.0	0.0	0.0	0.0	0.0	0.0	0.0	0.0	0.0	0.0	0.0	0.0	965.0	300.0	480.0	181.0	134.0	166.0	178.0	74.0	154.0	97.0	124.0	99.0	119.0	255.0	207.0	108.0	99.0	162.0	218.0	153.0	179.0	206.0	126.0	159.0	116.0	108.0	186.0	92.0	132.0	125.0	217.0	159.0	160.0	87.0	107.0	96.0	100.0	155.0	139.0	53.0	0.0	0.0	0.0	0.0	0.0	0.0	0.0	0.0	0.0	0.0	0.0	0.0	0.0	0.0	0.0	0.0	0.0	0.0	0.0	804.0	225.0	227.0	159.0	99.0	268.0	87.0	112.0	117.0	139.0	79.0	116.0	125.0	99.0	125.0	134.0	137.0	105.0	281.0	124.0	118.0	133.0	136.0	113.0	99.0	145.0	108.0	94.0	147.0	66.0	94.0	127.0	218.0	147.0	164.0	241.0	127.0	145.0	96.5	0.0	0.0	0.0	0.0	0.0	0.0	0.0	0.0	0.0	0.0	0.0	0.0	0.0	0.0	0.0	0.0	0.0	0.0	0.0	0.0	572.0	183.0	105.0	125.0	88.0	159.0	85.0	111.0	45.0	83.0	95.0	103.0	125.0	102.0	134.0	94.0	85.0	99.0	79.0	157.0	106.0	114.0	103.0	106.0	83.0	154.0	202.0	101.0	115.0	172.0	126.0	138.0	182.0	145.0	158.0	116.0	135.0	93.0	0.0	0.0	0.0	0.0	0.0	0.0	0.0	0.0	0.0	0.0	0.0	0.0	0.0	0.0	0.0	0.0	0.0	0.0	0.0	0.0	0.0	524.0	122.0	219.0	137.0	124.0	112.0	209.0	104.0	63.0	60.0	104.0	77.0	122.0	155.0	131.0	103.0	102.0	78.0	87.0	127.0	67.0	113.0	82.0	190.0	70.0	109.0	107.0	99.0	77.0	133.0	142.0	128.0	95.0	77.0	122.0	101.0	93.5	0.0	0.0	0.0	0.0	0.0	0.0	0.0	0.0	0.0	0.0	0.0	0.0	0.0	0.0	0.0	0.0	0.0	0.0	0.0	0.0	0.0	0.0	326.0	88.0	102.0	192.0	107.0	72.0	116.0	69.0	69.0	140.0	50.0	126.0	44.0	92.0	75.0	91.0	25.0	40.0	36.0	184.0	91.0	138.0	115.0	80.0	95.0	51.0	193.0	114.0	159.0	139.0	98.0	105.0	129.0	200.0	154.0	67.0	0.0	0.0	0.0	0.0	0.0	0.0	0.0	0.0	0.0	0.0	0.0	0.0	0.0	0.0	0.0	0.0	0.0	0.0	0.0	0.0	0.0	0.0	0.0	214.0	62.0	116.0	181.0	78.0	48.0	107.0	27.0	32.0	28.0	123.0	74.0	66.0	65.0	126.0	71.0	65.0	78.0	69.0	282.0	79.0	90.0	87.0	90.0	84.0	87.0	98.0	78.0	100.0	138.0	125.0	179.0	88.0	187.0	73.5	0.0	0.0	0.0	0.0	0.0	0.0	0.0	0.0	0.0	0.0	0.0	0.0	0.0	0.0	0.0	0.0	0.0	0.0	0.0	0.0	0.0	0.0	0.0	0.0	27.0	14.0	22.0	14.0	9.0	11.0	10.0	13.0	8.0	13.0	19.0	45.0	28.0	41.0	12.0	13.0	63.0	42.0	10.0	54.0	35.0	46.0	24.0	25.0	23.0	112.0	69.0	42.0	27.0	31.0	42.0	165.0	100.0	60.5	0.0	0.0	0.0	0.0	0.0	0.0	0.0	0.0	0.0	0.0	0.0	0.0	0.0	0.0	0.0	0.0	0.0	0.0	0.0	0.0	0.0	0.0	0.0	0.0	0.0	4.0	35.0	13.0	18.0	10.0	5.0	5.0	7.0	6.0	7.0	6.0	16.0	8.0	39.0	39.0	3.0	19.0	16.0	3.0	42.0	3.0	7.0	6.0	29.0	6.0	12.0	16.0	37.0	27.0	29.0	25.0	34.0	14.5	0.0	0.0	0.0	0.0	0.0	0.0	0.0	0.0	0.0	0.0	0.0	0.0	0.0	0.0	0.0	0.0	0.0	0.0	0.0	0.0	0.0	0.0	0.0	0.0	0.0	0.0	330729.0	11407.0	6052.0	3587.0	2706.0	2115.0	1778.0	1318.0	1112.0	811.0	893.0	621.0	487.0	357.0	468.0	315.0	268.0	278.0	198.0	162.0	122.0	124.0	156.0	173.0	104.0	63.0	61.0	93.0	87.0	79.0	45.0	58.0	76.0	52.0	90.0	25.0	41.0	52.0	55.0	50.0	61.0	24.0	25.0	40.0	33.0	33.0	61.0	33.0	22.0	16.0	0.0	0.0	0.0	0.0	0.0	0.0	0.0	0.0	0.0	37506.0	3212.0	1722.0	1119.0	1020.0	836.0	684.0	716.0	655.0	373.0	380.0	302.0	316.0	309.0	299.0	265.0	183.0	187.0	174.0	112.0	147.0	158.0	82.0	73.0	118.0	120.0	118.0	189.0	196.0	125.0	47.0	70.0	99.0	126.0	80.0	75.0	95.0	53.0	44.0	89.0	80.0	33.0	51.0	22.0	56.0	55.0	45.0	41.0	21.0	0.0	0.0	0.0	0.0	0.0	0.0	0.0	0.0	0.0	0.0	31382.0	2685.0	2182.0	1246.0	936.0	900.0	782.0	700.0	577.0	497.0	326.0	311.0	232.0	241.0	216.0	315.0	292.0	227.0	162.0	168.0	137.0	110.0	123.0	125.0	207.0	103.0	109.0	98.0	122.0	116.0	87.0	192.0	132.0	141.0	156.0	96.0	123.0	72.0	77.0	242.0	78.0	85.0	55.0	71.0	71.0	54.0	41.0	37.5	0.0	0.0	0.0	0.0	0.0	0.0	0.0	0.0	0.0	0.0	0.0	5341.0	976.0	717.0	552.0	367.0	367.0	259.0	243.0	265.0	308.0	116.0	276.0	173.0	172.0	188.0	129.0	162.0	223.0	236.0	142.0	146.0	135.0	110.0	166.0	117.0	120.0	84.0	121.0	136.0	107.0	81.0	141.0	61.0	123.0	85.0	110.0	52.0	76.0	55.0	97.0	103.0	82.0	78.0	89.0	78.0	106.0	58.0	0.0	0.0	0.0	0.0	0.0	0.0	0.0	0.0	0.0	0.0	0.0	0.0	4014.0	913.0	619.0	466.0	298.0	225.0	267.0	208.0	582.0	191.0	221.0	183.0	208.0	144.0	296.0	105.0	147.0	112.0	221.0	117.0	140.0	112.0	108.0	177.0	136.0	142.0	144.0	217.0	85.0	134.0	103.0	135.0	157.0	121.0	218.0	59.0	186.0	158.0	71.0	272.0	143.0	98.0	222.0	70.0	96.0	48.5	0.0	0.0	0.0	0.0	0.0	0.0	0.0	0.0	0.0	0.0	0.0	0.0	0.0	3217.0	1049.0	535.0	301.0	208.0	333.0	215.0	240.0	157.0	124.0	192.0	145.0	175.0	167.0	103.0	127.0	131.0	110.0	139.0	88.0	134.0	163.0	96.0	84.0	95.0	169.0	105.0	123.0	115.0	145.0	81.0	96.0	91.0	86.0	79.0	131.0	79.0	83.0	88.0	137.0	131.0	93.0	71.0	85.0	44.0	0.0	0.0	0.0	0.0	0.0	0.0	0.0	0.0	0.0	0.0	0.0	0.0	0.0	0.0	2371.0	725.0	373.0	455.0	267.0	391.0	206.0	203.0	163.0	192.0	197.0	145.0	157.0	153.0	147.0	99.0	152.0	138.0	157.0	120.0	130.0	85.0	94.0	208.0	116.0	131.0	115.0	117.0	102.0	100.0	192.0	157.0	144.0	129.0	134.0	103.0	114.0	77.0	96.0	136.0	141.0	134.0	208.0	54.0	0.0	0.0	0.0	0.0	0.0	0.0	0.0	0.0	0.0	0.0	0.0	0.0	0.0	0.0	0.0	1870.0	569.0	411.0	292.0	257.0	207.0	275.0	178.0	206.0	284.0	154.0	123.0	186.0	176.0	165.0	126.0	150.0	195.0	118.0	111.0	135.0	107.0	150.0	104.0	124.0	90.0	132.0	133.0	115.0	102.0	117.0	201.0	193.0	108.0	169.0	117.0	176.0	92.0	101.0	112.0	148.0	122.0	45.0	0.0	0.0	0.0	0.0	0.0	0.0	0.0	0.0	0.0	0.0	0.0	0.0	0.0	0.0	0.0	0.0	1493.0	499.0	385.0	287.0	178.0	247.0	213.0	173.0	296.0	123.0	176.0	144.0	144.0	149.0	115.0	191.0	114.0	117.0	114.0	139.0	129.0	170.0	154.0	235.0	124.0	108.0	193.0	271.0	188.0	156.0	126.0	106.0	117.0	190.0	119.0	77.0	126.0	118.0	175.0	238.0	105.0	91.5	0.0	0.0	0.0	0.0	0.0	0.0	0.0	0.0	0.0	0.0	0.0	0.0	0.0	0.0	0.0	0.0	0.0	1533.0	412.0	322.0	168.0	139.0	170.0	179.0	174.0	114.0	171.0	167.0	131.0	104.0	124.0	112.0	121.0	102.0	142.0	188.0	136.0	100.0	136.0	159.0	488.0	128.0	120.0	201.0	122.0	232.0	208.0	171.0	125.0	151.0	152.0	142.0	117.0	138.0	127.0	124.0	154.0	73.5	0.0	0.0	0.0	0.0	0.0	0.0	0.0	0.0	0.0	0.0	0.0	0.0	0.0	0.0	0.0	0.0	0.0	0.0	1259.0	387.0	223.0	183.0	178.0	280.0	173.0	96.0	115.0	64.0	89.0	153.0	138.0	117.0	165.0	221.0	114.0	133.0	100.0	77.0	151.0	129.0	120.0	170.0	147.0	121.0	136.0	204.0	125.0	169.0	184.0	93.0	114.0	115.0	68.0	135.0	127.0	88.0	139.0	98.5	0.0	0.0	0.0	0.0	0.0	0.0	0.0	0.0	0.0	0.0	0.0	0.0	0.0	0.0	0.0	0.0	0.0	0.0	0.0	892.0	288.0	259.0	188.0	205.0	167.0	186.0	148.0	165.0	119.0	67.0	128.0	168.0	214.0	164.0	138.0	113.0	134.0	135.0	118.0	132.0	168.0	98.0	244.0	93.0	161.0	109.0	142.0	192.0	201.0	217.0	121.0	188.0	104.0	89.0	181.0	157.0	295.0	65.5	0.0	0.0	0.0	0.0	0.0	0.0	0.0	0.0	0.0	0.0	0.0	0.0	0.0	0.0	0.0	0.0	0.0	0.0	0.0	0.0	678.0	199.0	167.0	150.0	91.0	134.0	65.0	141.0	113.0	53.0	80.0	168.0	124.0	55.0	87.0	159.0	94.0	159.0	111.0	97.0	176.0	130.0	110.0	110.0	69.0	52.0	94.0	75.0	165.0	181.0	122.0	103.0	130.0	188.0	88.0	101.0	127.0	95.0	0.0	0.0	0.0	0.0	0.0	0.0	0.0	0.0	0.0	0.0	0.0	0.0	0.0	0.0	0.0	0.0	0.0	0.0	0.0	0.0	0.0	579.0	166.0	111.0	75.0	50.0	89.0	52.0	126.0	92.0	48.0	89.0	80.0	69.0	70.0	151.0	98.0	113.0	126.0	101.0	145.0	77.0	56.0	120.0	122.0	93.0	84.0	136.0	85.0	164.0	108.0	167.0	104.0	175.0	130.0	149.0	132.0	65.5	0.0	0.0	0.0	0.0	0.0	0.0	0.0	0.0	0.0	0.0	0.0	0.0	0.0	0.0	0.0	0.0	0.0	0.0	0.0	0.0	0.0	0.0	326.0	200.0	91.0	123.0	211.0	78.0	80.0	47.0	43.0	38.0	72.0	120.0	57.0	73.0	90.0	94.0	61.0	63.0	73.0	138.0	99.0	91.0	116.0	115.0	81.0	162.0	185.0	70.0	108.0	55.0	96.0	123.0	65.0	147.0	130.0	55.0	0.0	0.0	0.0	0.0	0.0	0.0	0.0	0.0	0.0	0.0	0.0	0.0	0.0	0.0	0.0	0.0	0.0	0.0	0.0	0.0	0.0	0.0	0.0	259.0	131.0	124.0	214.0	94.0	85.0	86.0	167.0	121.0	93.0	64.0	88.0	62.0	79.0	42.0	49.0	33.0	62.0	56.0	89.0	114.0	151.0	122.0	123.0	98.0	61.0	126.0	40.0	124.0	128.0	116.0	122.0	153.0	183.0	75.5	0.0	0.0	0.0	0.0	0.0	0.0	0.0	0.0	0.0	0.0	0.0	0.0	0.0	0.0	0.0	0.0	0.0	0.0	0.0	0.0	0.0	0.0	0.0	0.0	122.0	346.0	46.0	112.0	46.0	54.0	42.0	121.0	58.0	26.0	69.0	57.0	93.0	60.0	49.0	30.0	26.0	57.0	102.0	91.0	84.0	76.0	50.0	124.0	117.0	278.0	115.0	72.0	94.0	162.0	86.0	148.0	159.0	63.5	0.0	0.0	0.0	0.0	0.0	0.0	0.0	0.0	0.0	0.0	0.0	0.0	0.0	0.0	0.0	0.0	0.0	0.0	0.0	0.0	0.0	0.0	0.0	0.0	0.0	50.0	45.0	37.0	27.0	14.0	19.0	27.0	33.0	22.0	10.0	13.0	34.0	22.0	49.0	19.0	19.0	7.0	27.0	19.0	34.0	22.0	64.0	19.0	51.0	94.0	92.0	70.0	28.0	78.0	43.0	56.0	61.0	25.5	0.0	0.0	0.0	0.0	0.0	0.0	0.0	0.0	0.0	0.0	0.0	0.0	0.0	0.0	0.0	0.0	0.0	0.0	0.0	0.0	0.0	0.0	0.0	0.0	0.0	0.0	29.0	32.0	10.0	20.0	3.0	3.0	55.0	9.0	4.0	4.0	13.0	8.0	6.0	4.0	7.0	5.0	9.0	3.0	6.0	23.0	5.0	15.0	8.0	15.0	9.0	18.0	12.0	125.0	54.0	61.0	23.0	11.5	0.0	0.0	0.0	0.0	0.0	0.0	0.0	0.0	0.0	0.0	0.0	0.0	0.0	0.0	0.0	0.0	0.0	0.0	0.0	0.0	0.0	0.0	0.0	0.0	0.0	0.0	0.0	173690.0	7468.0	4557.0	2804.0	1905.0	1419.0	1299.0	800.0	850.0	777.0	631.0	433.0	352.0	293.0	286.0	292.0	176.0	200.0	230.0	149.0	201.0	72.0	158.0	116.0	103.0	52.0	30.0	78.0	43.0	73.0	50.0	54.0	56.0	63.0	100.0	30.0	39.0	70.0	44.0	48.0	53.0	10.0	13.0	37.0	38.0	47.0	58.0	11.0	6.5	0.0	0.0	0.0	0.0	0.0	0.0	0.0	0.0	0.0	0.0	28568.0	2330.0	1606.0	1089.0	792.0	575.0	465.0	504.0	468.0	363.0	305.0	249.0	203.0	247.0	159.0	242.0	112.0	151.0	117.0	103.0	66.0	102.0	131.0	68.0	54.0	75.0	71.0	124.0	84.0	42.0	100.0	126.0	36.0	93.0	173.0	41.0	74.0	101.0	37.0	58.0	49.0	60.0	44.0	37.0	29.0	38.0	33.0	20.0	0.0	0.0	0.0	0.0	0.0	0.0	0.0	0.0	0.0	0.0	0.0	27508.0	3108.0	2883.0	1212.0	1120.0	769.0	715.0	510.0	631.0	439.0	390.0	228.0	278.0	326.0	164.0	206.0	216.0	217.0	203.0	161.0	106.0	80.0	88.0	109.0	246.0	162.0	87.0	96.0	62.0	96.0	111.0	94.0	107.0	113.0	109.0	95.0	72.0	93.0	58.0	89.0	26.0	45.0	39.0	34.0	74.0	62.0	27.0	0.0	0.0	0.0	0.0	0.0	0.0	0.0	0.0	0.0	0.0	0.0	0.0	4693.0	892.0	553.0	462.0	281.0	313.0	256.0	263.0	333.0	172.0	169.0	171.0	142.0	192.0	89.0	134.0	103.0	145.0	170.0	131.0	116.0	136.0	119.0	90.0	109.0	111.0	93.0	107.0	157.0	88.0	119.0	145.0	100.0	115.0	72.0	88.0	115.0	63.0	105.0	126.0	141.0	81.0	81.0	53.0	81.0	43.0	0.0	0.0	0.0	0.0	0.0	0.0	0.0	0.0	0.0	0.0	0.0	0.0	0.0	3451.0	1014.0	534.0	432.0	358.0	314.0	297.0	235.0	299.0	161.0	280.0	139.0	173.0	122.0	201.0	132.0	148.0	122.0	231.0	81.0	88.0	123.0	115.0	165.0	67.0	82.0	107.0	108.0	108.0	71.0	70.0	92.0	109.0	134.0	131.0	45.0	66.0	98.0	78.0	129.0	90.0	93.0	110.0	83.0	23.0	0.0	0.0	0.0	0.0	0.0	0.0	0.0	0.0	0.0	0.0	0.0	0.0	0.0	0.0	2996.0	841.0	434.0	279.0	229.0	290.0	173.0	169.0	284.0	166.0	121.0	168.0	118.0	100.0	196.0	70.0	136.0	135.0	107.0	123.0	206.0	81.0	208.0	169.0	140.0	176.0	123.0	108.0	86.0	108.0	91.0	115.0	65.0	89.0	80.0	88.0	75.0	114.0	171.0	149.0	62.0	75.0	94.0	34.0	0.0	0.0	0.0	0.0	0.0	0.0	0.0	0.0	0.0	0.0	0.0	0.0	0.0	0.0	0.0	2129.0	568.0	346.0	263.0	176.0	145.0	165.0	231.0	211.0	135.0	187.0	131.0	181.0	212.0	176.0	142.0	195.0	79.0	124.0	87.0	116.0	257.0	90.0	97.0	322.0	124.0	90.0	108.0	126.0	88.0	167.0	120.0	202.0	147.0	123.0	88.0	112.0	110.0	100.0	98.0	160.0	72.0	38.5	0.0	0.0	0.0	0.0	0.0	0.0	0.0	0.0	0.0	0.0	0.0	0.0	0.0	0.0	0.0	0.0	1835.0	452.0	374.0	336.0	232.0	224.0	139.0	189.0	256.0	103.0	167.0	73.0	166.0	126.0	115.0	299.0	167.0	164.0	87.0	125.0	143.0	66.0	78.0	96.0	130.0	60.0	101.0	61.0	139.0	127.0	90.0	178.0	162.0	53.0	104.0	74.0	168.0	196.0	85.0	95.0	109.0	33.0	0.0	0.0	0.0	0.0	0.0	0.0	0.0	0.0	0.0	0.0	0.0	0.0	0.0	0.0	0.0	0.0	0.0	1383.0	362.0	294.0	321.0	183.0	121.0	246.0	120.0	189.0	98.0	169.0	156.0	151.0	113.0	109.0	200.0	99.0	102.0	141.0	111.0	125.0	203.0	103.0	177.0	160.0	213.0	155.0	139.0	180.0	167.0	240.0	81.0	159.0	135.0	87.0	85.0	187.0	145.0	113.0	126.0	54.0	0.0	0.0	0.0	0.0	0.0	0.0	0.0	0.0	0.0	0.0	0.0	0.0	0.0	0.0	0.0	0.0	0.0	0.0	1296.0	347.0	220.0	295.0	130.0	115.0	212.0	119.0	131.0	172.0	223.0	190.0	114.0	161.0	112.0	81.0	98.0	104.0	90.0	226.0	137.0	210.0	122.0	150.0	195.0	157.0	265.0	160.0	161.0	385.0	106.0	104.0	154.0	86.0	108.0	103.0	95.0	122.0	146.0	85.0	0.0	0.0	0.0	0.0	0.0	0.0	0.0	0.0	0.0	0.0	0.0	0.0	0.0	0.0	0.0	0.0	0.0	0.0	0.0	876.0	477.0	367.0	196.0	151.0	143.0	92.0	73.0	117.0	127.0	117.0	90.0	126.0	125.0	113.0	169.0	174.0	138.0	138.0	141.0	155.0	154.0	117.0	104.0	90.0	297.0	107.0	123.0	150.0	184.0	169.0	138.0	106.0	128.0	103.0	104.0	140.0	149.0	100.0	0.0	0.0	0.0	0.0	0.0	0.0	0.0	0.0	0.0	0.0	0.0	0.0	0.0	0.0	0.0	0.0	0.0	0.0	0.0	0.0	639.0	261.0	227.0	106.0	156.0	150.0	140.0	102.0	129.0	107.0	92.0	96.0	110.0	132.0	76.0	120.0	76.0	65.0	93.0	138.0	126.0	89.0	78.0	265.0	80.0	118.0	102.0	141.0	93.0	113.0	117.0	151.0	143.0	122.0	169.0	265.0	117.0	50.5	0.0	0.0	0.0	0.0	0.0	0.0	0.0	0.0	0.0	0.0	0.0	0.0	0.0	0.0	0.0	0.0	0.0	0.0	0.0	0.0	0.0	530.0	310.0	113.0	126.0	125.0	126.0	80.0	94.0	144.0	119.0	85.0	103.0	118.0	130.0	277.0	75.0	113.0	141.0	81.0	89.0	186.0	194.0	88.0	153.0	141.0	131.0	59.0	57.0	101.0	184.0	98.0	172.0	128.0	79.0	108.0	120.0	110.5	0.0	0.0	0.0	0.0	0.0	0.0	0.0	0.0	0.0	0.0	0.0	0.0	0.0	0.0	0.0	0.0	0.0	0.0	0.0	0.0	0.0	0.0	370.0	181.0	114.0	67.0	113.0	202.0	59.0	108.0	74.0	59.0	116.0	164.0	128.0	144.0	62.0	163.0	55.0	88.0	169.0	267.0	137.0	112.0	168.0	107.0	111.0	129.0	112.0	97.0	162.0	136.0	124.0	143.0	102.0	110.0	123.0	97.0	0.0	0.0	0.0	0.0	0.0	0.0	0.0	0.0	0.0	0.0	0.0	0.0	0.0	0.0	0.0	0.0	0.0	0.0	0.0	0.0	0.0	0.0	0.0	353.0	202.0	110.0	94.0	79.0	113.0	49.0	57.0	60.0	60.0	64.0	95.0	65.0	48.0	111.0	177.0	70.0	56.0	150.0	73.0	76.0	141.0	107.0	103.0	52.0	112.0	72.0	115.0	89.0	62.0	132.0	88.0	62.0	83.0	35.0	0.0	0.0	0.0	0.0	0.0	0.0	0.0	0.0	0.0	0.0	0.0	0.0	0.0	0.0	0.0	0.0	0.0	0.0	0.0	0.0	0.0	0.0	0.0	0.0	205.0	80.0	72.0	115.0	51.0	89.0	131.0	143.0	66.0	42.0	177.0	84.0	59.0	86.0	76.0	81.0	42.0	46.0	72.0	91.0	220.0	138.0	100.0	109.0	89.0	83.0	113.0	136.0	189.0	55.0	94.0	156.0	120.0	69.0	0.0	0.0	0.0	0.0	0.0	0.0	0.0	0.0	0.0	0.0	0.0	0.0	0.0	0.0	0.0	0.0	0.0	0.0	0.0	0.0	0.0	0.0	0.0	0.0	0.0	116.0	60.0	76.0	33.0	63.0	85.0	92.0	99.0	29.0	22.0	36.0	106.0	56.0	38.0	120.0	49.0	72.0	65.0	53.0	50.0	99.0	97.0	82.0	119.0	275.0	87.0	203.0	53.0	95.0	75.0	92.0	149.0	63.0	0.0	0.0	0.0	0.0	0.0	0.0	0.0	0.0	0.0	0.0	0.0	0.0	0.0	0.0	0.0	0.0	0.0	0.0	0.0	0.0	0.0	0.0	0.0	0.0	0.0	0.0	77.0	19.0	30.0	10.0	16.0	14.0	28.0	6.0	6.0	12.0	17.0	25.0	15.0	70.0	17.0	31.0	62.0	26.0	34.0	36.0	28.0	26.0	33.0	63.0	220.0	111.0	44.0	45.0	111.0	45.0	75.0	43.0	0.0	0.0	0.0	0.0	0.0	0.0	0.0	0.0	0.0	0.0	0.0	0.0	0.0	0.0	0.0	0.0	0.0	0.0	0.0	0.0	0.0	0.0	0.0	0.0	0.0	0.0	0.0	16.0	65.0	25.0	50.0	4.0	10.0	7.0	12.0	16.0	3.0	8.0	20.0	8.0	27.0	15.0	12.0	18.0	22.0	13.0	23.0	6.0	21.0	12.0	21.0	40.0	4.0	25.0	72.0	68.0	88.0	13.0	0.0	0.0	0.0	0.0	0.0	0.0	0.0	0.0	0.0	0.0	0.0	0.0	0.0	0.0	0.0	0.0	0.0	0.0	0.0	0.0	0.0	0.0	0.0	0.0	0.0	0.0	0.0	0.0	92239.0	5213.0	2951.0	1669.0	1208.0	1117.0	812.0	533.0	582.0	413.0	385.0	280.0	252.0	194.0	228.0	135.0	107.0	90.0	181.0	83.0	189.0	97.0	53.0	104.0	68.0	36.0	62.0	30.0	26.0	72.0	23.0	56.0	47.0	24.0	28.0	25.0	13.0	36.0	24.0	6.0	13.0	10.0	14.0	11.0	10.0	22.0	41.0	11.5	0.0	0.0	0.0	0.0	0.0	0.0	0.0	0.0	0.0	0.0	0.0	22678.0	2241.0	1341.0	843.0	748.0	551.0	767.0	404.0	334.0	261.0	209.0	240.0	132.0	149.0	132.0	70.0	64.0	95.0	86.0	79.0	89.0	118.0	73.0	60.0	35.0	47.0	55.0	50.0	73.0	24.0	18.0	75.0	86.0	86.0	39.0	60.0	43.0	44.0	55.0	50.0	28.0	13.0	78.0	33.0	14.0	28.0	17.0	0.0	0.0	0.0	0.0	0.0	0.0	0.0	0.0	0.0	0.0	0.0	0.0	23643.0	2340.0	1720.0	906.0	838.0	636.0	516.0	418.0	344.0	371.0	281.0	297.0	194.0	164.0	174.0	199.0	197.0	154.0	258.0	153.0	123.0	91.0	101.0	102.0	140.0	120.0	86.0	88.0	50.0	60.0	55.0	100.0	46.0	120.0	83.0	80.0	69.0	52.0	33.0	43.0	26.0	30.0	76.0	86.0	62.0	41.0	0.0	0.0	0.0	0.0	0.0	0.0	0.0	0.0	0.0	0.0	0.0	0.0	0.0	3529.0	730.0	550.0	270.0	365.0	290.0	175.0	172.0	141.0	140.0	112.0	189.0	143.0	167.0	91.0	149.0	121.0	161.0	91.0	117.0	105.0	114.0	134.0	107.0	131.0	111.0	114.0	57.0	132.0	31.0	51.0	56.0	68.0	67.0	65.0	85.0	74.0	54.0	107.0	78.0	62.0	74.0	98.0	57.0	30.0	0.0	0.0	0.0	0.0	0.0	0.0	0.0	0.0	0.0	0.0	0.0	0.0	0.0	0.0	2570.0	842.0	565.0	272.0	374.0	243.0	252.0	283.0	122.0	186.0	151.0	125.0	94.0	122.0	106.0	87.0	117.0	238.0	161.0	75.0	106.0	96.0	66.0	100.0	126.0	57.0	56.0	49.0	76.0	91.0	86.0	86.0	112.0	79.0	84.0	33.0	45.0	76.0	80.0	101.0	84.0	55.0	123.0	31.5	0.0	0.0	0.0	0.0	0.0	0.0	0.0	0.0	0.0	0.0	0.0	0.0	0.0	0.0	0.0	2267.0	592.0	463.0	245.0	224.0	222.0	143.0	141.0	115.0	163.0	127.0	107.0	114.0	161.0	132.0	122.0	52.0	141.0	117.0	107.0	99.0	116.0	129.0	152.0	51.0	155.0	214.0	95.0	125.0	66.0	78.0	65.0	61.0	93.0	133.0	46.0	55.0	105.0	122.0	139.0	83.0	52.0	33.0	0.0	0.0	0.0	0.0	0.0	0.0	0.0	0.0	0.0	0.0	0.0	0.0	0.0	0.0	0.0	0.0	1751.0	663.0	431.0	237.0	244.0	116.0	119.0	134.0	111.0	92.0	128.0	122.0	88.0	100.0	107.0	122.0	198.0	82.0	127.0	222.0	80.0	96.0	103.0	122.0	176.0	262.0	106.0	119.0	63.0	58.0	98.0	97.0	171.0	91.0	65.0	133.0	118.0	69.0	75.0	107.0	64.0	47.5	0.0	0.0	0.0	0.0	0.0	0.0	0.0	0.0	0.0	0.0	0.0	0.0	0.0	0.0	0.0	0.0	0.0	1693.0	554.0	354.0	171.0	193.0	172.0	166.0	151.0	116.0	87.0	118.0	106.0	145.0	101.0	140.0	138.0	168.0	163.0	155.0	224.0	84.0	164.0	79.0	108.0	107.0	90.0	142.0	103.0	122.0	68.0	96.0	249.0	135.0	59.0	95.0	130.0	167.0	97.0	126.0	161.0	59.0	0.0	0.0	0.0	0.0	0.0	0.0	0.0	0.0	0.0	0.0	0.0	0.0	0.0	0.0	0.0	0.0	0.0	0.0	1205.0	419.0	363.0	238.0	239.0	115.0	164.0	186.0	158.0	91.0	145.0	130.0	169.0	222.0	98.0	168.0	107.0	113.0	190.0	195.0	114.0	176.0	124.0	173.0	155.0	104.0	255.0	145.0	193.0	166.0	104.0	97.0	100.0	118.0	80.0	70.0	90.0	68.0	82.0	26.5	0.0	0.0	0.0	0.0	0.0	0.0	0.0	0.0	0.0	0.0	0.0	0.0	0.0	0.0	0.0	0.0	0.0	0.0	0.0	1217.0	459.0	295.0	281.0	176.0	112.0	125.0	292.0	126.0	165.0	93.0	90.0	192.0	201.0	98.0	210.0	67.0	85.0	163.0	105.0	148.0	202.0	207.0	176.0	173.0	185.0	377.0	297.0	609.0	633.0	170.0	155.0	109.0	107.0	122.0	167.0	220.0	104.0	99.0	0.0	0.0	0.0	0.0	0.0	0.0	0.0	0.0	0.0	0.0	0.0	0.0	0.0	0.0	0.0	0.0	0.0	0.0	0.0	0.0	663.0	287.0	280.0	160.0	140.0	157.0	146.0	86.0	67.0	139.0	65.0	112.0	113.0	85.0	130.0	134.0	63.0	82.0	98.0	79.0	83.0	84.0	84.0	108.0	104.0	205.0	128.0	155.0	123.0	114.0	142.0	151.0	101.0	131.0	91.0	152.0	159.0	50.0	0.0	0.0	0.0	0.0	0.0	0.0	0.0	0.0	0.0	0.0	0.0	0.0	0.0	0.0	0.0	0.0	0.0	0.0	0.0	0.0	0.0	832.0	295.0	237.0	144.0	213.0	144.0	129.0	61.0	265.0	62.0	63.0	83.0	73.0	93.0	105.0	75.0	135.0	119.0	52.0	94.0	57.0	62.0	137.0	92.0	66.0	178.0	116.0	168.0	96.0	135.0	101.0	159.0	92.0	59.0	47.0	182.0	86.0	0.0	0.0	0.0	0.0	0.0	0.0	0.0	0.0	0.0	0.0	0.0	0.0	0.0	0.0	0.0	0.0	0.0	0.0	0.0	0.0	0.0	0.0	462.0	210.0	142.0	127.0	75.0	86.0	81.0	85.0	100.0	143.0	74.0	116.0	138.0	68.0	127.0	87.0	175.0	102.0	89.0	106.0	119.0	69.0	71.0	92.0	90.0	150.0	101.0	93.0	117.0	49.0	134.0	124.0	91.0	240.0	131.0	53.0	0.0	0.0	0.0	0.0	0.0	0.0	0.0	0.0	0.0	0.0	0.0	0.0	0.0	0.0	0.0	0.0	0.0	0.0	0.0	0.0	0.0	0.0	0.0	420.0	275.0	217.0	115.0	69.0	51.0	52.0	177.0	86.0	53.0	70.0	148.0	105.0	151.0	93.0	125.0	161.0	51.0	89.0	105.0	107.0	63.0	91.0	47.0	77.0	81.0	92.0	179.0	95.0	63.0	106.0	110.0	73.0	115.0	52.5	0.0	0.0	0.0	0.0	0.0	0.0	0.0	0.0	0.0	0.0	0.0	0.0	0.0	0.0	0.0	0.0	0.0	0.0	0.0	0.0	0.0	0.0	0.0	0.0	369.0	124.0	71.0	83.0	76.0	128.0	69.0	74.0	43.0	76.0	101.0	55.0	65.0	34.0	96.0	107.0	124.0	78.0	71.0	106.0	68.0	46.0	63.0	122.0	78.0	130.0	104.0	55.0	75.0	127.0	138.0	130.0	76.0	52.5	0.0	0.0	0.0	0.0	0.0	0.0	0.0	0.0	0.0	0.0	0.0	0.0	0.0	0.0	0.0	0.0	0.0	0.0	0.0	0.0	0.0	0.0	0.0	0.0	0.0	168.0	112.0	97.0	68.0	69.0	32.0	84.0	101.0	100.0	34.0	43.0	69.0	112.0	55.0	42.0	111.0	49.0	33.0	79.0	134.0	108.0	55.0	94.0	77.0	125.0	66.0	116.0	72.0	127.0	85.0	98.0	247.0	79.5	0.0	0.0	0.0	0.0	0.0	0.0	0.0	0.0	0.0	0.0	0.0	0.0	0.0	0.0	0.0	0.0	0.0	0.0	0.0	0.0	0.0	0.0	0.0	0.0	0.0	0.0	153.0	82.0	129.0	104.0	33.0	87.0	72.0	66.0	49.0	44.0	47.0	44.0	65.0	75.0	73.0	52.0	105.0	51.0	72.0	79.0	71.0	114.0	100.0	42.0	114.0	98.0	103.0	65.0	178.0	92.0	136.0	69.5	0.0	0.0	0.0	0.0	0.0	0.0	0.0	0.0	0.0	0.0	0.0	0.0	0.0	0.0	0.0	0.0	0.0	0.0	0.0	0.0	0.0	0.0	0.0	0.0	0.0	0.0	0.0	140.0	62.0	43.0	20.0	8.0	16.0	6.0	21.0	7.0	20.0	27.0	9.0	18.0	39.0	36.0	32.0	20.0	47.0	38.0	61.0	52.0	56.0	57.0	38.0	155.0	78.0	85.0	46.0	119.0	43.0	53.0	0.0	0.0	0.0	0.0	0.0	0.0	0.0	0.0	0.0	0.0	0.0	0.0	0.0	0.0	0.0	0.0	0.0	0.0	0.0	0.0	0.0	0.0	0.0	0.0	0.0	0.0	0.0	0.0	21.0	44.0	46.0	47.0	74.0	27.0	5.0	15.0	10.0	8.0	10.0	5.0	12.0	20.0	20.0	13.0	29.0	25.0	7.0	16.0	13.0	26.0	9.0	21.0	48.0	119.0	31.0	72.0	24.0	41.0	0.0	0.0	0.0	0.0	0.0	0.0	0.0	0.0	0.0	0.0	0.0	0.0	0.0	0.0	0.0	0.0	0.0	0.0	0.0	0.0	0.0	0.0	0.0	0.0	0.0	0.0	0.0	0.0	0.0	55204.0	3626.0	2188.0	1365.0	925.0	772.0	629.0	402.0	365.0	288.0	232.0	140.0	183.0	122.0	124.0	153.0	85.0	43.0	76.0	57.0	124.0	47.0	52.0	60.0	64.0	49.0	27.0	30.0	11.0	17.0	49.0	44.0	103.0	28.0	17.0	20.0	10.0	33.0	18.0	7.0	3.0	10.0	23.0	15.0	40.0	16.0	2.5	0.0	0.0	0.0	0.0	0.0	0.0	0.0	0.0	0.0	0.0	0.0	0.0	15711.0	1465.0	913.0	523.0	595.0	558.0	411.0	262.0	274.0	255.0	177.0	171.0	94.0	108.0	160.0	68.0	58.0	168.0	47.0	107.0	48.0	80.0	53.0	48.0	85.0	29.0	38.0	114.0	46.0	27.0	65.0	54.0	75.0	93.0	43.0	23.0	36.0	17.0	26.0	18.0	20.0	45.0	49.0	31.0	21.0	11.0	0.0	0.0	0.0	0.0	0.0	0.0	0.0	0.0	0.0	0.0	0.0	0.0	0.0	18826.0	1989.0	1504.0	741.0	582.0	558.0	514.0	273.0	336.0	290.0	238.0	173.0	210.0	152.0	153.0	168.0	188.0	128.0	186.0	155.0	111.0	104.0	152.0	86.0	71.0	63.0	57.0	107.0	52.0	62.0	60.0	111.0	84.0	76.0	74.0	24.0	38.0	145.0	68.0	62.0	46.0	40.0	22.0	98.0	15.0	0.0	0.0	0.0	0.0	0.0	0.0	0.0	0.0	0.0	0.0	0.0	0.0	0.0	0.0	3027.0	736.0	485.0	263.0	293.0	286.0	165.0	214.0	167.0	132.0	102.0	102.0	124.0	124.0	115.0	74.0	58.0	128.0	65.0	171.0	78.0	85.0	110.0	63.0	83.0	105.0	94.0	62.0	93.0	112.0	63.0	86.0	43.0	61.0	140.0	47.0	38.0	41.0	28.0	75.0	112.0	60.0	24.0	20.5	0.0	0.0	0.0	0.0	0.0	0.0	0.0	0.0	0.0	0.0	0.0	0.0	0.0	0.0	0.0	2383.0	634.0	423.0	266.0	315.0	222.0	184.0	132.0	180.0	116.0	73.0	140.0	88.0	134.0	122.0	92.0	98.0	123.0	159.0	81.0	85.0	111.0	42.0	81.0	75.0	96.0	59.0	83.0	40.0	50.0	64.0	51.0	57.0	72.0	38.0	34.0	75.0	159.0	80.0	40.0	45.0	70.0	57.0	0.0	0.0	0.0	0.0	0.0	0.0	0.0	0.0	0.0	0.0	0.0	0.0	0.0	0.0	0.0	0.0	2072.0	600.0	328.0	215.0	232.0	154.0	232.0	196.0	128.0	124.0	189.0	121.0	108.0	119.0	81.0	125.0	93.0	183.0	83.0	125.0	56.0	139.0	158.0	84.0	33.0	59.0	76.0	106.0	38.0	77.0	80.0	128.0	70.0	100.0	104.0	95.0	33.0	79.0	108.0	94.0	78.0	23.0	0.0	0.0	0.0	0.0	0.0	0.0	0.0	0.0	0.0	0.0	0.0	0.0	0.0	0.0	0.0	0.0	0.0	1791.0	389.0	369.0	194.0	180.0	173.0	157.0	144.0	186.0	125.0	126.0	128.0	152.0	109.0	85.0	128.0	138.0	116.0	145.0	113.0	52.0	97.0	71.0	44.0	74.0	107.0	105.0	81.0	84.0	49.0	157.0	109.0	121.0	39.0	50.0	67.0	124.0	118.0	50.0	59.0	52.5	0.0	0.0	0.0	0.0	0.0	0.0	0.0	0.0	0.0	0.0	0.0	0.0	0.0	0.0	0.0	0.0	0.0	0.0	1343.0	440.0	289.0	187.0	212.0	142.0	144.0	77.0	76.0	149.0	87.0	121.0	148.0	143.0	97.0	157.0	105.0	178.0	79.0	119.0	49.0	121.0	111.0	91.0	79.0	71.0	57.0	35.0	75.0	78.0	40.0	113.0	142.0	77.0	96.0	92.0	109.0	138.0	88.0	17.5	0.0	0.0	0.0	0.0	0.0	0.0	0.0	0.0	0.0	0.0	0.0	0.0	0.0	0.0	0.0	0.0	0.0	0.0	0.0	991.0	463.0	267.0	100.0	151.0	146.0	179.0	109.0	113.0	91.0	111.0	86.0	58.0	79.0	94.0	162.0	63.0	118.0	90.0	91.0	79.0	92.0	122.0	116.0	88.0	78.0	162.0	60.0	144.0	87.0	89.0	96.0	84.0	41.0	138.0	76.0	157.0	89.0	36.5	0.0	0.0	0.0	0.0	0.0	0.0	0.0	0.0	0.0	0.0	0.0	0.0	0.0	0.0	0.0	0.0	0.0	0.0	0.0	0.0	882.0	525.0	139.0	103.0	162.0	120.0	72.0	81.0	89.0	119.0	106.0	83.0	108.0	145.0	102.0	108.0	71.0	82.0	133.0	70.0	124.0	109.0	146.0	125.0	105.0	170.0	152.0	110.0	92.0	215.0	107.0	181.0	191.0	86.0	104.0	70.0	116.0	76.0	0.0	0.0	0.0	0.0	0.0	0.0	0.0	0.0	0.0	0.0	0.0	0.0	0.0	0.0	0.0	0.0	0.0	0.0	0.0	0.0	0.0	646.0	220.0	246.0	227.0	203.0	97.0	101.0	91.0	51.0	209.0	108.0	113.0	261.0	119.0	130.0	118.0	103.0	101.0	103.0	95.0	95.0	69.0	148.0	53.0	86.0	111.0	116.0	101.0	125.0	115.0	86.0	139.0	86.0	118.0	97.0	88.0	82.0	0.0	0.0	0.0	0.0	0.0	0.0	0.0	0.0	0.0	0.0	0.0	0.0	0.0	0.0	0.0	0.0	0.0	0.0	0.0	0.0	0.0	0.0	711.0	195.0	249.0	140.0	89.0	74.0	143.0	79.0	97.0	84.0	118.0	79.0	98.0	69.0	107.0	78.0	102.0	53.0	74.0	102.0	99.0	143.0	98.0	38.0	44.0	135.0	89.0	46.0	175.0	71.0	92.0	105.0	126.0	58.0	100.0	50.0	0.0	0.0	0.0	0.0	0.0	0.0	0.0	0.0	0.0	0.0	0.0	0.0	0.0	0.0	0.0	0.0	0.0	0.0	0.0	0.0	0.0	0.0	0.0	516.0	299.0	124.0	78.0	104.0	64.0	72.0	107.0	81.0	49.0	70.0	139.0	81.0	53.0	163.0	90.0	130.0	107.0	173.0	112.0	85.0	76.0	114.0	62.0	102.0	176.0	79.0	84.0	130.0	82.0	63.0	159.0	119.0	166.0	49.0	0.0	0.0	0.0	0.0	0.0	0.0	0.0	0.0	0.0	0.0	0.0	0.0	0.0	0.0	0.0	0.0	0.0	0.0	0.0	0.0	0.0	0.0	0.0	0.0	430.0	155.0	120.0	111.0	40.0	58.0	36.0	84.0	68.0	88.0	108.0	73.0	61.0	35.0	109.0	136.0	75.0	72.0	65.0	100.0	98.0	93.0	98.0	56.0	71.0	43.0	42.0	156.0	131.0	82.0	99.0	99.0	111.0	73.5	0.0	0.0	0.0	0.0	0.0	0.0	0.0	0.0	0.0	0.0	0.0	0.0	0.0	0.0	0.0	0.0	0.0	0.0	0.0	0.0	0.0	0.0	0.0	0.0	0.0	312.0	129.0	133.0	73.0	66.0	102.0	108.0	60.0	50.0	56.0	85.0	51.0	127.0	98.0	99.0	53.0	64.0	57.0	134.0	82.0	67.0	70.0	85.0	142.0	103.0	98.0	68.0	53.0	110.0	77.0	104.0	74.0	24.5	0.0	0.0	0.0	0.0	0.0	0.0	0.0	0.0	0.0	0.0	0.0	0.0	0.0	0.0	0.0	0.0	0.0	0.0	0.0	0.0	0.0	0.0	0.0	0.0	0.0	0.0	201.0	142.0	106.0	98.0	43.0	56.0	28.0	86.0	62.0	32.0	33.0	117.0	27.0	58.0	85.0	62.0	42.0	61.0	79.0	181.0	123.0	137.0	110.0	110.0	103.0	93.0	94.0	99.0	140.0	68.0	72.0	73.5	0.0	0.0	0.0	0.0	0.0	0.0	0.0	0.0	0.0	0.0	0.0	0.0	0.0	0.0	0.0	0.0	0.0	0.0	0.0	0.0	0.0	0.0	0.0	0.0	0.0	0.0	0.0	66.0	93.0	72.0	63.0	73.0	23.0	36.0	29.0	50.0	8.0	82.0	96.0	45.0	56.0	52.0	114.0	46.0	56.0	87.0	194.0	62.0	139.0	99.0	83.0	90.0	118.0	149.0	62.0	123.0	83.0	75.0	0.0	0.0	0.0	0.0	0.0	0.0	0.0	0.0	0.0	0.0	0.0	0.0	0.0	0.0	0.0	0.0	0.0	0.0	0.0	0.0	0.0	0.0	0.0	0.0	0.0	0.0	0.0	0.0	79.0	48.0	16.0	9.0	9.0	37.0	22.0	15.0	35.0	54.0	21.0	13.0	25.0	23.0	62.0	37.0	42.0	15.0	59.0	32.0	28.0	66.0	43.0	31.0	66.0	39.0	62.0	24.0	122.0	35.0	0.0	0.0	0.0	0.0	0.0	0.0	0.0	0.0	0.0	0.0	0.0	0.0	0.0	0.0	0.0	0.0	0.0	0.0	0.0	0.0	0.0	0.0	0.0	0.0	0.0	0.0	0.0	0.0	0.0	42.0	40.0	36.0	59.0	18.0	13.0	14.0	33.0	21.0	11.0	34.0	13.0	5.0	29.0	18.0	15.0	16.0	25.0	14.0	21.0	16.0	103.0	62.0	64.0	9.0	47.0	136.0	51.0	32.5	0.0	0.0	0.0	0.0	0.0	0.0	0.0	0.0	0.0	0.0	0.0	0.0	0.0	0.0	0.0	0.0	0.0	0.0	0.0	0.0	0.0	0.0	0.0	0.0	0.0	0.0	0.0	0.0	0.0	0.0	31571.0	2589.0	1275.0	794.0	561.0	454.0	403.0	298.0	224.0	183.0	156.0	147.0	104.0	84.0	121.0	49.0	32.0	25.0	53.0	22.0	49.0	30.0	27.0	34.0	53.0	37.0	17.0	4.0	5.0	37.0	7.0	49.0	42.0	10.0	7.0	2.0	7.0	13.0	28.0	9.0	2.0	6.0	27.0	9.0	33.0	4.0	0.0	0.0	0.0	0.0	0.0	0.0	0.0	0.0	0.0	0.0	0.0	0.0	0.0	11773.0	1090.0	719.0	450.0	416.0	251.0	197.0	167.0	148.0	193.0	118.0	79.0	80.0	46.0	87.0	63.0	48.0	40.0	66.0	65.0	82.0	61.0	30.0	23.0	35.0	71.0	35.0	35.0	15.0	44.0	51.0	51.0	45.0	37.0	23.0	13.0	14.0	63.0	18.0	12.0	17.0	41.0	10.0	3.0	2.5	0.0	0.0	0.0	0.0	0.0	0.0	0.0	0.0	0.0	0.0	0.0	0.0	0.0	0.0	14602.0	1889.0	1158.0	791.0	809.0	470.0	424.0	298.0	351.0	264.0	195.0	112.0	146.0	106.0	103.0	167.0	173.0	116.0	94.0	98.0	102.0	191.0	82.0	89.0	69.0	44.0	130.0	65.0	54.0	50.0	49.0	32.0	27.0	35.0	63.0	19.0	22.0	50.0	57.0	40.0	47.0	60.0	21.0	28.5	0.0	0.0	0.0	0.0	0.0	0.0	0.0	0.0	0.0	0.0	0.0	0.0	0.0	0.0	0.0	2460.0	526.0	404.0	234.0	292.0	153.0	113.0	165.0	112.0	81.0	91.0	111.0	49.0	71.0	62.0	50.0	49.0	155.0	121.0	184.0	73.0	59.0	143.0	34.0	72.0	33.0	57.0	51.0	65.0	40.0	28.0	85.0	70.0	38.0	78.0	52.0	39.0	44.0	29.0	28.0	26.0	73.0	21.5	0.0	0.0	0.0	0.0	0.0	0.0	0.0	0.0	0.0	0.0	0.0	0.0	0.0	0.0	0.0	0.0	1861.0	585.0	289.0	202.0	170.0	171.0	182.0	125.0	117.0	71.0	76.0	80.0	76.0	96.0	84.0	90.0	45.0	60.0	145.0	77.0	68.0	89.0	26.0	87.0	52.0	44.0	74.0	114.0	53.0	182.0	56.0	40.0	58.0	53.0	27.0	47.0	69.0	41.0	86.0	56.0	35.0	27.0	0.0	0.0	0.0	0.0	0.0	0.0	0.0	0.0	0.0	0.0	0.0	0.0	0.0	0.0	0.0	0.0	0.0	1690.0	571.0	198.0	160.0	201.0	222.0	117.0	120.0	105.0	147.0	97.0	93.0	124.0	104.0	102.0	79.0	107.0	110.0	131.0	56.0	112.0	42.0	128.0	100.0	50.0	33.0	58.0	79.0	117.0	72.0	74.0	30.0	46.0	31.0	45.0	81.0	37.0	62.0	35.0	84.0	13.5	0.0	0.0	0.0	0.0	0.0	0.0	0.0	0.0	0.0	0.0	0.0	0.0	0.0	0.0	0.0	0.0	0.0	0.0	1518.0	412.0	251.0	142.0	157.0	136.0	151.0	148.0	111.0	118.0	78.0	95.0	76.0	66.0	153.0	114.0	86.0	48.0	86.0	112.0	70.0	55.0	52.0	143.0	112.0	51.0	51.0	62.0	68.0	72.0	88.0	28.0	112.0	110.0	61.0	46.0	69.0	103.0	82.0	28.5	0.0	0.0	0.0	0.0	0.0	0.0	0.0	0.0	0.0	0.0	0.0	0.0	0.0	0.0	0.0	0.0	0.0	0.0	0.0	1109.0	273.0	238.0	192.0	146.0	107.0	109.0	119.0	191.0	80.0	126.0	107.0	108.0	82.0	46.0	120.0	86.0	88.0	89.0	88.0	62.0	89.0	36.0	77.0	68.0	66.0	91.0	97.0	85.0	70.0	52.0	112.0	102.0	46.0	100.0	45.0	123.0	87.0	29.0	0.0	0.0	0.0	0.0	0.0	0.0	0.0	0.0	0.0	0.0	0.0	0.0	0.0	0.0	0.0	0.0	0.0	0.0	0.0	0.0	885.0	294.0	349.0	136.0	163.0	158.0	69.0	143.0	116.0	64.0	91.0	117.0	105.0	98.0	52.0	92.0	199.0	88.0	118.0	81.0	51.0	46.0	143.0	102.0	76.0	69.0	93.0	110.0	69.0	101.0	124.0	50.0	152.0	85.0	107.0	58.0	86.0	29.5	0.0	0.0	0.0	0.0	0.0	0.0	0.0	0.0	0.0	0.0	0.0	0.0	0.0	0.0	0.0	0.0	0.0	0.0	0.0	0.0	0.0	909.0	233.0	204.0	221.0	123.0	100.0	71.0	144.0	143.0	62.0	118.0	123.0	62.0	80.0	92.0	56.0	53.0	54.0	56.0	64.0	55.0	54.0	62.0	85.0	67.0	91.0	59.0	161.0	82.0	118.0	64.0	96.0	59.0	76.0	102.0	81.0	31.0	0.0	0.0	0.0	0.0	0.0	0.0	0.0	0.0	0.0	0.0	0.0	0.0	0.0	0.0	0.0	0.0	0.0	0.0	0.0	0.0	0.0	0.0	644.0	354.0	265.0	210.0	198.0	69.0	119.0	124.0	140.0	144.0	44.0	50.0	76.0	78.0	118.0	124.0	54.0	75.0	60.0	45.0	78.0	45.0	62.0	67.0	65.0	68.0	59.0	72.0	75.0	70.0	135.0	92.0	119.0	37.0	55.0	70.5	0.0	0.0	0.0	0.0	0.0	0.0	0.0	0.0	0.0	0.0	0.0	0.0	0.0	0.0	0.0	0.0	0.0	0.0	0.0	0.0	0.0	0.0	0.0	396.0	212.0	214.0	104.0	135.0	129.0	66.0	104.0	93.0	78.0	83.0	79.0	36.0	76.0	51.0	60.0	62.0	80.0	113.0	78.0	95.0	96.0	70.0	85.0	48.0	139.0	166.0	59.0	65.0	79.0	81.0	82.0	95.0	87.0	27.0	0.0	0.0	0.0	0.0	0.0	0.0	0.0	0.0	0.0	0.0	0.0	0.0	0.0	0.0	0.0	0.0	0.0	0.0	0.0	0.0	0.0	0.0	0.0	0.0	347.0	150.0	110.0	86.0	92.0	93.0	62.0	73.0	59.0	58.0	26.0	84.0	61.0	108.0	126.0	84.0	93.0	64.0	61.0	91.0	92.0	86.0	57.0	76.0	56.0	101.0	111.0	62.0	110.0	100.0	73.0	116.0	115.0	84.5	0.0	0.0	0.0	0.0	0.0	0.0	0.0	0.0	0.0	0.0	0.0	0.0	0.0	0.0	0.0	0.0	0.0	0.0	0.0	0.0	0.0	0.0	0.0	0.0	0.0	281.0	170.0	111.0	59.0	76.0	131.0	47.0	92.0	41.0	49.0	89.0	126.0	109.0	19.0	46.0	91.0	93.0	78.0	62.0	78.0	91.0	55.0	95.0	65.0	66.0	92.0	50.0	114.0	43.0	73.0	85.0	54.0	58.0	0.0	0.0	0.0	0.0	0.0	0.0	0.0	0.0	0.0	0.0	0.0	0.0	0.0	0.0	0.0	0.0	0.0	0.0	0.0	0.0	0.0	0.0	0.0	0.0	0.0	0.0	300.0	60.0	92.0	67.0	41.0	179.0	60.0	49.0	63.0	120.0	53.0	70.0	37.0	28.0	61.0	78.0	67.0	29.0	83.0	91.0	49.0	60.0	96.0	113.0	134.0	171.0	142.0	91.0	103.0	120.0	69.0	61.5	0.0	0.0	0.0	0.0	0.0	0.0	0.0	0.0	0.0	0.0	0.0	0.0	0.0	0.0	0.0	0.0	0.0	0.0	0.0	0.0	0.0	0.0	0.0	0.0	0.0	0.0	0.0	236.0	90.0	76.0	88.0	63.0	68.0	62.0	88.0	50.0	30.0	74.0	90.0	93.0	50.0	24.0	58.0	44.0	44.0	30.0	122.0	101.0	76.0	99.0	83.0	101.0	63.0	67.0	109.0	129.0	85.0	43.5	0.0	0.0	0.0	0.0	0.0	0.0	0.0	0.0	0.0	0.0	0.0	0.0	0.0	0.0	0.0	0.0	0.0	0.0	0.0	0.0	0.0	0.0	0.0	0.0	0.0	0.0	0.0	0.0	109.0	94.0	59.0	55.0	94.0	45.0	38.0	37.0	41.0	37.0	31.0	108.0	33.0	58.0	112.0	39.0	49.0	37.0	68.0	97.0	105.0	141.0	94.0	45.0	73.0	159.0	138.0	81.0	93.0	31.0	0.0	0.0	0.0	0.0	0.0	0.0	0.0	0.0	0.0	0.0	0.0	0.0	0.0	0.0	0.0	0.0	0.0	0.0	0.0	0.0	0.0	0.0	0.0	0.0	0.0	0.0	0.0	0.0	0.0	47.0	93.0	42.0	22.0	11.0	9.0	16.0	79.0	19.0	29.0	39.0	16.0	18.0	38.0	37.0	15.0	60.0	39.0	168.0	58.0	23.0	174.0	45.0	47.0	178.0	49.0	62.0	58.0	25.0	0.0	0.0	0.0	0.0	0.0	0.0	0.0	0.0	0.0	0.0	0.0	0.0	0.0	0.0	0.0	0.0	0.0	0.0	0.0	0.0	0.0	0.0	0.0	0.0	0.0	0.0	0.0	0.0	0.0	0.0	27.0	29.0	30.0	19.0	30.0	17.0	9.0	6.0	6.0	9.0	10.0	13.0	8.0	19.0	28.0	18.0	69.0	47.0	69.0	31.0	25.0	46.0	33.0	109.0	44.0	32.0	49.0	47.0	0.0	0.0	0.0	0.0	0.0	0.0	0.0	0.0	0.0	0.0	0.0	0.0	0.0	0.0	0.0	0.0	0.0	0.0	0.0	0.0	0.0	0.0	0.0	0.0	0.0	0.0	0.0	0.0	0.0	0.0	0.0	19304.0	1489.0	882.0	469.0	412.0	383.0	265.0	138.0	234.0	142.0	103.0	122.0	106.0	70.0	53.0	19.0	41.0	15.0	26.0	18.0	27.0	30.0	30.0	28.0	11.0	30.0	11.0	23.0	7.0	20.0	62.0	8.0	46.0	7.0	12.0	1.0	10.0	6.0	4.0	10.0	2.0	0.0	35.0	13.0	2.0	0.0	0.0	0.0	0.0	0.0	0.0	0.0	0.0	0.0	0.0	0.0	0.0	0.0	0.0	8490.0	930.0	554.0	330.0	328.0	183.0	158.0	152.0	131.0	181.0	86.0	105.0	104.0	53.0	123.0	116.0	40.0	37.0	52.0	61.0	33.0	12.0	11.0	20.0	14.0	27.0	22.0	27.0	30.0	26.0	10.0	16.0	22.0	52.0	17.0	17.0	5.0	10.0	7.0	18.0	31.0	3.0	4.0	5.5	0.0	0.0	0.0	0.0	0.0	0.0	0.0	0.0	0.0	0.0	0.0	0.0	0.0	0.0	0.0	11536.0	1526.0	937.0	512.0	423.0	438.0	317.0	286.0	265.0	119.0	162.0	128.0	120.0	61.0	154.0	153.0	165.0	79.0	68.0	86.0	69.0	90.0	44.0	69.0	66.0	59.0	33.0	25.0	28.0	55.0	68.0	35.0	38.0	44.0	84.0	27.0	63.0	50.0	57.0	28.0	35.0	30.0	19.5	0.0	0.0	0.0	0.0	0.0	0.0	0.0	0.0	0.0	0.0	0.0	0.0	0.0	0.0	0.0	0.0	2216.0	346.0	253.0	165.0	176.0	176.0	187.0	112.0	110.0	84.0	138.0	86.0	115.0	41.0	95.0	98.0	45.0	46.0	56.0	62.0	49.0	27.0	31.0	64.0	63.0	29.0	38.0	28.0	54.0	46.0	32.0	75.0	26.0	43.0	30.0	24.0	119.0	32.0	9.0	15.0	37.0	14.5	0.0	0.0	0.0	0.0	0.0	0.0	0.0	0.0	0.0	0.0	0.0	0.0	0.0	0.0	0.0	0.0	0.0	1757.0	445.0	267.0	177.0	174.0	161.0	102.0	113.0	138.0	118.0	68.0	86.0	163.0	79.0	63.0	86.0	104.0	87.0	57.0	123.0	40.0	60.0	44.0	76.0	84.0	74.0	22.0	30.0	49.0	38.0	26.0	62.0	41.0	83.0	85.0	48.0	56.0	47.0	131.0	50.0	18.5	0.0	0.0	0.0	0.0	0.0	0.0	0.0	0.0	0.0	0.0	0.0	0.0	0.0	0.0	0.0	0.0	0.0	0.0	1188.0	529.0	341.0	145.0	127.0	159.0	102.0	96.0	103.0	73.0	264.0	63.0	115.0	59.0	140.0	87.0	65.0	103.0	32.0	100.0	47.0	46.0	90.0	37.0	69.0	82.0	45.0	60.0	70.0	30.0	42.0	51.0	39.0	133.0	92.0	45.0	63.0	52.0	86.0	25.0	0.0	0.0	0.0	0.0	0.0	0.0	0.0	0.0	0.0	0.0	0.0	0.0	0.0	0.0	0.0	0.0	0.0	0.0	0.0	1031.0	348.0	268.0	136.0	638.0	123.0	119.0	75.0	137.0	85.0	80.0	158.0	81.0	68.0	69.0	72.0	62.0	31.0	69.0	42.0	38.0	143.0	85.0	75.0	77.0	108.0	42.0	111.0	68.0	40.0	50.0	118.0	73.0	78.0	76.0	122.0	112.0	77.0	29.5	0.0	0.0	0.0	0.0	0.0	0.0	0.0	0.0	0.0	0.0	0.0	0.0	0.0	0.0	0.0	0.0	0.0	0.0	0.0	0.0	886.0	270.0	176.0	253.0	151.0	136.0	61.0	152.0	50.0	91.0	92.0	74.0	69.0	55.0	42.0	123.0	79.0	128.0	115.0	76.0	62.0	73.0	78.0	104.0	81.0	106.0	57.0	47.0	39.0	38.0	34.0	143.0	70.0	26.0	65.0	54.0	99.0	41.5	0.0	0.0	0.0	0.0	0.0	0.0	0.0	0.0	0.0	0.0	0.0	0.0	0.0	0.0	0.0	0.0	0.0	0.0	0.0	0.0	0.0	577.0	216.0	324.0	174.0	82.0	60.0	106.0	128.0	154.0	38.0	77.0	100.0	82.0	38.0	144.0	56.0	57.0	51.0	45.0	95.0	60.0	85.0	87.0	105.0	94.0	50.0	87.0	85.0	58.0	50.0	45.0	73.0	84.0	80.0	37.0	96.0	46.5	0.0	0.0	0.0	0.0	0.0	0.0	0.0	0.0	0.0	0.0	0.0	0.0	0.0	0.0	0.0	0.0	0.0	0.0	0.0	0.0	0.0	0.0	719.0	172.0	149.0	122.0	144.0	100.0	165.0	69.0	58.0	86.0	89.0	51.0	76.0	220.0	91.0	29.0	74.0	50.0	20.0	92.0	81.0	105.0	108.0	46.0	101.0	165.0	170.0	112.0	122.0	97.0	129.0	73.0	78.0	88.0	68.0	42.0	0.0	0.0	0.0	0.0	0.0	0.0	0.0	0.0	0.0	0.0	0.0	0.0	0.0	0.0	0.0	0.0	0.0	0.0	0.0	0.0	0.0	0.0	0.0	551.0	181.0	201.0	205.0	233.0	108.0	350.0	66.0	75.0	71.0	78.0	126.0	105.0	80.0	74.0	39.0	55.0	40.0	88.0	36.0	101.0	68.0	108.0	70.0	102.0	43.0	88.0	123.0	86.0	139.0	71.0	64.0	59.0	119.0	10.5	0.0	0.0	0.0	0.0	0.0	0.0	0.0	0.0	0.0	0.0	0.0	0.0	0.0	0.0	0.0	0.0	0.0	0.0	0.0	0.0	0.0	0.0	0.0	0.0	440.0	68.0	117.0	68.0	69.0	78.0	57.0	58.0	67.0	89.0	32.0	48.0	104.0	142.0	88.0	40.0	57.0	54.0	100.0	124.0	110.0	84.0	70.0	33.0	24.0	137.0	59.0	87.0	52.0	97.0	44.0	115.0	67.0	63.5	0.0	0.0	0.0	0.0	0.0	0.0	0.0	0.0	0.0	0.0	0.0	0.0	0.0	0.0	0.0	0.0	0.0	0.0	0.0	0.0	0.0	0.0	0.0	0.0	0.0	319.0	187.0	154.0	52.0	88.0	124.0	116.0	101.0	54.0	81.0	37.0	37.0	50.0	56.0	108.0	85.0	56.0	78.0	51.0	154.0	82.0	80.0	65.0	52.0	65.0	87.0	61.0	36.0	85.0	24.0	39.0	115.0	30.5	0.0	0.0	0.0	0.0	0.0	0.0	0.0	0.0	0.0	0.0	0.0	0.0	0.0	0.0	0.0	0.0	0.0	0.0	0.0	0.0	0.0	0.0	0.0	0.0	0.0	0.0	245.0	103.0	166.0	113.0	58.0	57.0	26.0	101.0	51.0	55.0	82.0	108.0	82.0	40.0	45.0	61.0	61.0	70.0	71.0	59.0	104.0	50.0	108.0	67.0	42.0	60.0	60.0	78.0	103.0	47.0	98.0	56.0	0.0	0.0	0.0	0.0	0.0	0.0	0.0	0.0	0.0	0.0	0.0	0.0	0.0	0.0	0.0	0.0	0.0	0.0	0.0	0.0	0.0	0.0	0.0	0.0	0.0	0.0	0.0	254.0	118.0	88.0	112.0	113.0	92.0	100.0	68.0	56.0	41.0	43.0	70.0	41.0	77.0	75.0	43.0	52.0	79.0	79.0	187.0	80.0	81.0	131.0	60.0	90.0	139.0	82.0	64.0	170.0	47.0	25.0	0.0	0.0	0.0	0.0	0.0	0.0	0.0	0.0	0.0	0.0	0.0	0.0	0.0	0.0	0.0	0.0	0.0	0.0	0.0	0.0	0.0	0.0	0.0	0.0	0.0	0.0	0.0	0.0	168.0	51.0	84.0	48.0	36.0	82.0	40.0	85.0	85.0	49.0	26.0	58.0	27.0	46.0	21.0	43.0	26.0	77.0	78.0	140.0	140.0	108.0	221.0	108.0	55.0	98.0	124.0	182.0	165.0	45.5	0.0	0.0	0.0	0.0	0.0	0.0	0.0	0.0	0.0	0.0	0.0	0.0	0.0	0.0	0.0	0.0	0.0	0.0	0.0	0.0	0.0	0.0	0.0	0.0	0.0	0.0	0.0	0.0	0.0	156.0	96.0	73.0	44.0	9.0	110.0	50.0	42.0	28.0	31.0	27.0	42.0	18.0	76.0	62.0	59.0	47.0	58.0	93.0	56.0	83.0	43.0	38.0	56.0	79.0	111.0	143.0	135.0	42.5	0.0	0.0	0.0	0.0	0.0	0.0	0.0	0.0	0.0	0.0	0.0	0.0	0.0	0.0	0.0	0.0	0.0	0.0	0.0	0.0	0.0	0.0	0.0	0.0	0.0	0.0	0.0	0.0	0.0	0.0	99.0	22.0	25.0	90.0	45.0	35.0	27.0	56.0	38.0	32.0	28.0	26.0	28.0	34.0	8.0	67.0	65.0	26.0	50.0	51.0	61.0	66.0	73.0	53.0	73.0	42.0	36.0	45.0	0.0	0.0	0.0	0.0	0.0	0.0	0.0	0.0	0.0	0.0	0.0	0.0	0.0	0.0	0.0	0.0	0.0	0.0	0.0	0.0	0.0	0.0	0.0	0.0	0.0	0.0	0.0	0.0	0.0	0.0	0.0	19.0	59.0	15.0	17.0	15.0	13.0	25.0	2.0	12.0	8.0	12.0	2.0	19.0	25.0	47.0	39.0	23.0	40.0	53.0	64.0	31.0	251.0	53.0	41.0	73.0	48.0	15.0	0.0	0.0	0.0	0.0	0.0	0.0	0.0	0.0	0.0	0.0	0.0	0.0	0.0	0.0	0.0	0.0	0.0	0.0	0.0	0.0	0.0	0.0	0.0	0.0	0.0	0.0	0.0	0.0	0.0	0.0	0.0	0.0	9645.0	873.0	488.0	285.0	229.0	157.0	201.0	126.0	86.0	55.0	62.0	63.0	40.0	21.0	14.0	15.0	9.0	7.0	20.0	16.0	12.0	20.0	11.0	13.0	8.0	23.0	2.0	11.0	27.0	71.0	9.0	11.0	32.0	11.0	14.0	4.0	7.0	26.0	4.0	3.0	6.0	1.0	1.0	0.5	0.0	0.0	0.0	0.0	0.0	0.0	0.0	0.0	0.0	0.0	0.0	0.0	0.0	0.0	0.0	5458.0	585.0	385.0	224.0	215.0	125.0	92.0	78.0	100.0	84.0	48.0	69.0	142.0	40.0	51.0	28.0	31.0	21.0	18.0	30.0	35.0	27.0	18.0	15.0	11.0	10.0	4.0	41.0	19.0	22.0	8.0	6.0	118.0	15.0	8.0	37.0	18.0	14.0	1.0	15.0	23.0	10.0	10.0	0.0	0.0	0.0	0.0	0.0	0.0	0.0	0.0	0.0	0.0	0.0	0.0	0.0	0.0	0.0	0.0	8792.0	983.0	928.0	533.0	390.0	416.0	225.0	139.0	164.0	90.0	85.0	124.0	119.0	113.0	70.0	105.0	129.0	54.0	46.0	34.0	35.0	57.0	33.0	64.0	36.0	21.0	26.0	28.0	39.0	30.0	33.0	28.0	47.0	18.0	58.0	103.0	25.0	41.0	25.0	11.0	13.0	10.5	0.0	0.0	0.0	0.0	0.0	0.0	0.0	0.0	0.0	0.0	0.0	0.0	0.0	0.0	0.0	0.0	0.0	1572.0	420.0	238.0	198.0	212.0	133.0	56.0	78.0	112.0	69.0	61.0	51.0	50.0	26.0	50.0	42.0	53.0	53.0	25.0	99.0	15.0	16.0	63.0	52.0	31.0	19.0	25.0	26.0	26.0	24.0	40.0	61.0	21.0	69.0	22.0	31.0	29.0	31.0	17.0	43.0	1.5	0.0	0.0	0.0	0.0	0.0	0.0	0.0	0.0	0.0	0.0	0.0	0.0	0.0	0.0	0.0	0.0	0.0	0.0	1218.0	562.0	183.0	130.0	105.0	82.0	63.0	104.0	70.0	52.0	79.0	80.0	72.0	29.0	40.0	50.0	49.0	78.0	63.0	58.0	13.0	22.0	22.0	60.0	25.0	17.0	27.0	71.0	63.0	69.0	61.0	90.0	84.0	60.0	37.0	93.0	68.0	30.0	44.0	16.0	0.0	0.0	0.0	0.0	0.0	0.0	0.0	0.0	0.0	0.0	0.0	0.0	0.0	0.0	0.0	0.0	0.0	0.0	0.0	890.0	316.0	143.0	93.0	138.0	115.0	304.0	80.0	33.0	69.0	63.0	37.0	46.0	38.0	59.0	35.0	67.0	46.0	55.0	95.0	71.0	27.0	33.0	60.0	28.0	16.0	39.0	28.0	36.0	30.0	50.0	25.0	42.0	36.0	34.0	44.0	41.0	51.0	19.5	0.0	0.0	0.0	0.0	0.0	0.0	0.0	0.0	0.0	0.0	0.0	0.0	0.0	0.0	0.0	0.0	0.0	0.0	0.0	0.0	768.0	303.0	264.0	98.0	67.0	76.0	364.0	83.0	38.0	65.0	31.0	80.0	51.0	53.0	16.0	113.0	39.0	58.0	35.0	97.0	46.0	29.0	33.0	43.0	36.0	31.0	91.0	34.0	51.0	40.0	53.0	73.0	46.0	29.0	22.0	29.0	58.0	39.0	0.0	0.0	0.0	0.0	0.0	0.0	0.0	0.0	0.0	0.0	0.0	0.0	0.0	0.0	0.0	0.0	0.0	0.0	0.0	0.0	0.0	648.0	132.0	231.0	116.0	182.0	137.0	128.0	103.0	68.0	90.0	108.0	117.0	29.0	84.0	26.0	44.0	65.0	55.0	33.0	71.0	39.0	66.0	142.0	34.0	51.0	45.0	81.0	61.0	41.0	33.0	42.0	38.0	29.0	24.0	54.0	35.0	10.5	0.0	0.0	0.0	0.0	0.0	0.0	0.0	0.0	0.0	0.0	0.0	0.0	0.0	0.0	0.0	0.0	0.0	0.0	0.0	0.0	0.0	0.0	487.0	154.0	253.0	124.0	109.0	57.0	73.0	121.0	60.0	80.0	45.0	187.0	112.0	45.0	132.0	34.0	35.0	49.0	40.0	64.0	67.0	92.0	30.0	55.0	50.0	67.0	45.0	47.0	49.0	42.0	78.0	41.0	37.0	60.0	30.0	23.5	0.0	0.0	0.0	0.0	0.0	0.0	0.0	0.0	0.0	0.0	0.0	0.0	0.0	0.0	0.0	0.0	0.0	0.0	0.0	0.0	0.0	0.0	0.0	607.0	203.0	118.0	172.0	64.0	43.0	46.0	66.0	66.0	77.0	53.0	47.0	95.0	42.0	20.0	88.0	19.0	85.0	45.0	52.0	81.0	56.0	79.0	37.0	84.0	59.0	67.0	37.0	56.0	50.0	41.0	54.0	20.0	101.0	30.0	0.0	0.0	0.0	0.0	0.0	0.0	0.0	0.0	0.0	0.0	0.0	0.0	0.0	0.0	0.0	0.0	0.0	0.0	0.0	0.0	0.0	0.0	0.0	0.0	619.0	173.0	125.0	109.0	100.0	106.0	53.0	62.0	44.0	63.0	74.0	56.0	59.0	67.0	140.0	37.0	44.0	36.0	37.0	40.0	77.0	61.0	69.0	57.0	47.0	63.0	36.0	35.0	36.0	27.0	71.0	126.0	47.0	47.5	0.0	0.0	0.0	0.0	0.0	0.0	0.0	0.0	0.0	0.0	0.0	0.0	0.0	0.0	0.0	0.0	0.0	0.0	0.0	0.0	0.0	0.0	0.0	0.0	0.0	431.0	182.0	142.0	85.0	69.0	91.0	38.0	37.0	70.0	42.0	97.0	65.0	49.0	72.0	214.0	52.0	25.0	43.0	42.0	57.0	72.0	102.0	74.0	48.0	53.0	110.0	78.0	57.0	66.0	53.0	41.0	193.0	50.5	0.0	0.0	0.0	0.0	0.0	0.0	0.0	0.0	0.0	0.0	0.0	0.0	0.0	0.0	0.0	0.0	0.0	0.0	0.0	0.0	0.0	0.0	0.0	0.0	0.0	0.0	278.0	155.0	146.0	53.0	69.0	77.0	38.0	82.0	43.0	41.0	103.0	52.0	27.0	144.0	98.0	50.0	60.0	35.0	36.0	39.0	75.0	34.0	33.0	26.0	77.0	94.0	62.0	38.0	54.0	30.0	32.0	43.0	0.0	0.0	0.0	0.0	0.0	0.0	0.0	0.0	0.0	0.0	0.0	0.0	0.0	0.0	0.0	0.0	0.0	0.0	0.0	0.0	0.0	0.0	0.0	0.0	0.0	0.0	0.0	179.0	65.0	199.0	35.0	55.0	70.0	72.0	43.0	67.0	29.0	20.0	93.0	33.0	45.0	35.0	123.0	37.0	34.0	54.0	118.0	60.0	55.0	78.0	36.0	42.0	58.0	70.0	39.0	80.0	75.0	26.0	0.0	0.0	0.0	0.0	0.0	0.0	0.0	0.0	0.0	0.0	0.0	0.0	0.0	0.0	0.0	0.0	0.0	0.0	0.0	0.0	0.0	0.0	0.0	0.0	0.0	0.0	0.0	0.0	262.0	74.0	116.0	188.0	48.0	79.0	47.0	56.0	66.0	26.0	50.0	87.0	62.0	76.0	72.0	69.0	87.0	102.0	99.0	139.0	45.0	48.0	97.0	41.0	44.0	61.0	84.0	130.0	86.0	21.0	0.0	0.0	0.0	0.0	0.0	0.0	0.0	0.0	0.0	0.0	0.0	0.0	0.0	0.0	0.0	0.0	0.0	0.0	0.0	0.0	0.0	0.0	0.0	0.0	0.0	0.0	0.0	0.0	0.0	91.0	34.0	46.0	20.0	38.0	21.0	61.0	75.0	88.0	55.0	22.0	63.0	75.0	51.0	41.0	25.0	30.0	167.0	84.0	48.0	20.0	50.0	77.0	97.0	26.0	59.0	47.0	107.0	33.0	0.0	0.0	0.0	0.0	0.0	0.0	0.0	0.0	0.0	0.0	0.0	0.0	0.0	0.0	0.0	0.0	0.0	0.0	0.0	0.0	0.0	0.0	0.0	0.0	0.0	0.0	0.0	0.0	0.0	0.0	107.0	47.0	54.0	37.0	83.0	58.0	122.0	43.0	41.0	12.0	29.0	81.0	26.0	53.0	37.0	52.0	66.0	55.0	53.0	204.0	36.0	41.0	114.0	156.0	42.0	133.0	148.0	52.0	0.0	0.0	0.0	0.0	0.0	0.0	0.0	0.0	0.0	0.0	0.0	0.0	0.0	0.0	0.0	0.0	0.0	0.0	0.0	0.0	0.0	0.0	0.0	0.0	0.0	0.0	0.0	0.0	0.0	0.0	0.0	50.0	27.0	17.0	12.0	10.0	14.0	34.0	20.0	15.0	36.0	33.0	54.0	63.0	36.0	85.0	12.0	25.0	61.0	218.0	92.0	30.0	22.0	40.0	41.0	56.0	36.0	23.0	0.0	0.0	0.0	0.0	0.0	0.0	0.0	0.0	0.0	0.0	0.0	0.0	0.0	0.0	0.0	0.0	0.0	0.0	0.0	0.0	0.0	0.0	0.0	0.0	0.0	0.0	0.0	0.0	0.0	0.0	0.0	0.0	63.0	11.0	29.0	13.0	20.0	7.0	5.0	49.0	22.0	9.0	12.0	21.0	35.0	77.0	65.0	45.0	30.0	31.0	74.0	593.0	172.0	132.0	70.0	140.0	25.0	19.0	0.0	0.0	0.0	0.0	0.0	0.0	0.0	0.0	0.0	0.0	0.0	0.0	0.0	0.0	0.0	0.0	0.0	0.0	0.0	0.0	0.0	0.0	0.0	0.0	0.0	0.0	0.0	0.0	0.0	0.0	0.0	0.0	0.0	5000.0	456.0	357.0	141.0	137.0	67.0	72.0	57.0	103.0	22.0	38.0	43.0	27.0	38.0	10.0	21.0	4.0	7.0	3.0	14.0	5.0	4.0	5.0	14.0	37.0	8.0	3.0	10.0	8.0	2.0	0.0	2.0	6.0	6.0	18.0	0.0	3.0	3.0	1.0	0.0	0.0	0.0	0.0	0.0	0.0	0.0	0.0	0.0	0.0	0.0	0.0	0.0	0.0	0.0	0.0	0.0	0.0	0.0	0.0	2698.0	329.0	272.0	139.0	131.0	98.0	100.0	76.0	63.0	54.0	43.0	57.0	38.0	18.0	25.0	5.0	7.0	12.0	3.0	17.0	35.0	12.0	12.0	20.0	8.0	9.0	14.0	9.0	5.0	10.0	6.0	2.0	8.0	8.0	11.0	6.0	18.0	9.0	8.0	12.0	2.0	0.0	0.0	0.0	0.0	0.0	0.0	0.0	0.0	0.0	0.0	0.0	0.0	0.0	0.0	0.0	0.0	0.0	0.0	6886.0	1142.0	708.0	419.0	376.0	255.0	234.0	181.0	203.0	106.0	107.0	68.0	113.0	37.0	45.0	45.0	88.0	28.0	39.0	77.0	20.0	29.0	55.0	14.0	34.0	35.0	31.0	12.0	32.0	25.0	110.0	32.0	38.0	30.0	16.0	21.0	86.0	15.0	1.0	13.0	11.0	0.0	0.0	0.0	0.0	0.0	0.0	0.0	0.0	0.0	0.0	0.0	0.0	0.0	0.0	0.0	0.0	0.0	0.0	1071.0	263.0	230.0	130.0	117.0	95.0	91.0	62.0	66.0	74.0	118.0	46.0	119.0	68.0	41.0	64.0	63.0	50.0	72.0	29.0	36.0	20.0	21.0	90.0	21.0	26.0	7.0	28.0	14.0	32.0	40.0	30.0	63.0	122.0	50.0	19.0	36.0	17.0	95.0	10.5	0.0	0.0	0.0	0.0	0.0	0.0	0.0	0.0	0.0	0.0	0.0	0.0	0.0	0.0	0.0	0.0	0.0	0.0	0.0	919.0	221.0	204.0	167.0	84.0	77.0	111.0	56.0	106.0	49.0	77.0	91.0	47.0	216.0	28.0	79.0	47.0	30.0	119.0	35.0	107.0	28.0	14.0	21.0	28.0	19.0	100.0	61.0	38.0	148.0	57.0	42.0	45.0	34.0	45.0	28.0	21.0	22.0	18.0	0.0	0.0	0.0	0.0	0.0	0.0	0.0	0.0	0.0	0.0	0.0	0.0	0.0	0.0	0.0	0.0	0.0	0.0	0.0	0.0	745.0	183.0	300.0	58.0	39.0	67.0	74.0	145.0	44.0	62.0	57.0	69.0	41.0	45.0	37.0	74.0	48.0	15.0	53.0	27.0	33.0	46.0	59.0	45.0	23.0	24.0	63.0	51.0	32.0	27.0	21.0	17.0	40.0	49.0	39.0	74.0	28.0	5.5	0.0	0.0	0.0	0.0	0.0	0.0	0.0	0.0	0.0	0.0	0.0	0.0	0.0	0.0	0.0	0.0	0.0	0.0	0.0	0.0	0.0	689.0	305.0	160.0	71.0	133.0	115.0	121.0	30.0	27.0	82.0	33.0	82.0	60.0	34.0	17.0	47.0	26.0	28.0	18.0	34.0	120.0	63.0	46.0	59.0	26.0	34.0	8.0	27.0	37.0	35.0	38.0	42.0	106.0	39.0	40.0	49.0	10.5	0.0	0.0	0.0	0.0	0.0	0.0	0.0	0.0	0.0	0.0	0.0	0.0	0.0	0.0	0.0	0.0	0.0	0.0	0.0	0.0	0.0	0.0	487.0	313.0	96.0	103.0	62.0	106.0	101.0	47.0	15.0	73.0	66.0	58.0	61.0	14.0	53.0	57.0	15.0	96.0	48.0	33.0	76.0	61.0	62.0	42.0	40.0	97.0	97.0	64.0	53.0	23.0	18.0	38.0	20.0	32.0	78.0	19.0	0.0	0.0	0.0	0.0	0.0	0.0	0.0	0.0	0.0	0.0	0.0	0.0	0.0	0.0	0.0	0.0	0.0	0.0	0.0	0.0	0.0	0.0	0.0	552.0	189.0	166.0	76.0	63.0	50.0	57.0	41.0	82.0	37.0	45.0	30.0	76.0	43.0	84.0	59.0	88.0	30.0	24.0	41.0	45.0	70.0	151.0	58.0	67.0	88.0	98.0	37.0	41.0	122.0	99.0	58.0	62.0	53.0	18.0	0.0	0.0	0.0	0.0	0.0	0.0	0.0	0.0	0.0	0.0	0.0	0.0	0.0	0.0	0.0	0.0	0.0	0.0	0.0	0.0	0.0	0.0	0.0	0.0	298.0	131.0	124.0	74.0	65.0	66.0	57.0	55.0	70.0	113.0	50.0	47.0	94.0	32.0	45.0	40.0	23.0	52.0	37.0	18.0	79.0	132.0	186.0	38.0	91.0	59.0	33.0	34.0	60.0	57.0	69.0	30.0	64.0	14.5	0.0	0.0	0.0	0.0	0.0	0.0	0.0	0.0	0.0	0.0	0.0	0.0	0.0	0.0	0.0	0.0	0.0	0.0	0.0	0.0	0.0	0.0	0.0	0.0	0.0	472.0	196.0	84.0	172.0	53.0	66.0	94.0	116.0	32.0	38.0	57.0	58.0	41.0	55.0	117.0	52.0	53.0	36.0	23.0	30.0	46.0	117.0	64.0	21.0	85.0	81.0	78.0	52.0	65.0	68.0	92.0	53.0	27.0	0.0	0.0	0.0	0.0	0.0	0.0	0.0	0.0	0.0	0.0	0.0	0.0	0.0	0.0	0.0	0.0	0.0	0.0	0.0	0.0	0.0	0.0	0.0	0.0	0.0	0.0	449.0	119.0	74.0	49.0	45.0	53.0	142.0	64.0	89.0	65.0	54.0	54.0	73.0	119.0	90.0	44.0	160.0	22.0	79.0	34.0	58.0	25.0	74.0	62.0	55.0	75.0	88.0	49.0	89.0	84.0	42.0	125.5	0.0	0.0	0.0	0.0	0.0	0.0	0.0	0.0	0.0	0.0	0.0	0.0	0.0	0.0	0.0	0.0	0.0	0.0	0.0	0.0	0.0	0.0	0.0	0.0	0.0	0.0	0.0	289.0	74.0	93.0	35.0	66.0	97.0	75.0	34.0	55.0	50.0	25.0	102.0	109.0	275.0	98.0	55.0	41.0	74.0	53.0	72.0	100.0	63.0	51.0	47.0	57.0	65.0	55.0	68.0	32.0	84.0	37.0	0.0	0.0	0.0	0.0	0.0	0.0	0.0	0.0	0.0	0.0	0.0	0.0	0.0	0.0	0.0	0.0	0.0	0.0	0.0	0.0	0.0	0.0	0.0	0.0	0.0	0.0	0.0	0.0	131.0	71.0	104.0	66.0	67.0	30.0	20.0	45.0	30.0	20.0	18.0	38.0	60.0	83.0	33.0	51.0	50.0	43.0	58.0	81.0	70.0	132.0	45.0	73.0	63.0	83.0	97.0	35.0	32.0	11.0	0.0	0.0	0.0	0.0	0.0	0.0	0.0	0.0	0.0	0.0	0.0	0.0	0.0	0.0	0.0	0.0	0.0	0.0	0.0	0.0	0.0	0.0	0.0	0.0	0.0	0.0	0.0	0.0	0.0	281.0	97.0	132.0	159.0	69.0	114.0	64.0	56.0	21.0	13.0	40.0	98.0	52.0	33.0	47.0	72.0	50.0	47.0	83.0	209.0	121.0	217.0	160.0	107.0	81.0	70.0	56.0	76.0	64.0	0.0	0.0	0.0	0.0	0.0	0.0	0.0	0.0	0.0	0.0	0.0	0.0	0.0	0.0	0.0	0.0	0.0	0.0	0.0	0.0	0.0	0.0	0.0	0.0	0.0	0.0	0.0	0.0	0.0	0.0	120.0	98.0	126.0	83.0	109.0	41.0	72.0	47.0	43.0	38.0	18.0	44.0	40.0	57.0	139.0	127.0	91.0	66.0	112.0	90.0	35.0	153.0	139.0	164.0	141.0	320.0	259.0	61.0	0.0	0.0	0.0	0.0	0.0	0.0	0.0	0.0	0.0	0.0	0.0	0.0	0.0	0.0	0.0	0.0	0.0	0.0	0.0	0.0	0.0	0.0	0.0	0.0	0.0	0.0	0.0	0.0	0.0	0.0	0.0	95.0	144.0	95.0	126.0	111.0	102.0	79.0	47.0	33.0	44.0	24.0	21.0	16.0	42.0	22.0	59.0	44.0	50.0	116.0	132.0	58.0	155.0	182.0	220.0	183.0	298.0	250.5	0.0	0.0	0.0	0.0	0.0	0.0	0.0	0.0	0.0	0.0	0.0	0.0	0.0	0.0	0.0	0.0	0.0	0.0	0.0	0.0	0.0	0.0	0.0	0.0	0.0	0.0	0.0	0.0	0.0	0.0	0.0	0.0	96.0	27.0	64.0	19.0	42.0	21.0	31.0	17.0	8.0	14.0	84.0	20.0	61.0	72.0	216.0	63.0	43.0	96.0	605.0	468.0	268.0	245.0	241.0	205.0	318.0	114.0	0.0	0.0	0.0	0.0	0.0	0.0	0.0	0.0	0.0	0.0	0.0	0.0	0.0	0.0	0.0	0.0	0.0	0.0	0.0	0.0	0.0	0.0	0.0	0.0	0.0	0.0	0.0	0.0	0.0	0.0	0.0	0.0	0.0	84.0	40.0	68.0	9.0	14.0	11.0	17.0	10.0	5.0	39.0	10.0	20.0	19.0	117.0	326.0	188.0	105.0	53.0	237.0	461.0	746.0	353.0	382.0	94.0	199.0	0.0	0.0	0.0	0.0	0.0	0.0	0.0	0.0	0.0	0.0	0.0	0.0	0.0	0.0	0.0	0.0	0.0	0.0	0.0	0.0	0.0	0.0	0.0	0.0	0.0	0.0	0.0	0.0	0.0	0.0	0.0	0.0	0.0	0.0	4350767.0	335964.0	199084.0	134475.0	107114.0	80113.0	63816.0	48763.0	39510.0	31281.0	24967.0	18912.0	15887.0	12845.0	9968.0	7643.0	6707.0	5003.0	3952.0	2696.0	1822.0	1383.0	1154.0	729.0	874.0	883.0	588.0	318.0	262.0	209.0	214.0	108.0	107.0	409.0	248.0	76.0	124.0	176.0	139.0	74.0	12.0	11.0	67.0	360.0	141.0	64.0	11.0	16.0	6.0	5.0	13.0	0.5	0.0	0.0	0.0	0.0	0.0	0.0	0.0	24441.0	12192.0	12724.0	13359.0	12166.0	9848.0	9069.0	7931.0	6901.0	5724.0	4507.0	4828.0	4084.0	3011.0	2541.0	1843.0	1760.0	1604.0	994.0	1056.0	812.0	774.0	386.0	330.0	239.0	246.0	140.0	183.0	211.0	162.0	167.0	49.0	87.0	137.0	97.0	130.0	62.0	100.0	150.0	79.0	49.0	16.0	18.0	54.0	22.0	11.0	6.0	20.0	6.0	11.0	6.5	0.0	0.0	0.0	0.0	0.0	0.0	0.0	0.0	9559.0	5199.0	4868.0	4947.0	4746.0	4216.0	3452.0	3430.0	2747.0	2223.0	2190.0	2104.0	1542.0	1395.0	1174.0	1042.0	862.0	606.0	712.0	599.0	423.0	382.0	346.0	263.0	213.0	95.0	139.0	168.0	69.0	115.0	111.0	153.0	133.0	63.0	29.0	42.0	32.0	40.0	13.0	18.0	38.0	28.0	9.0	18.0	17.0	12.0	15.0	20.0	19.0	8.5	0.0	0.0	0.0	0.0	0.0	0.0	0.0	0.0	0.0	1365.0	884.0	922.0	667.0	536.0	679.0	859.0	576.0	637.0	422.0	493.0	343.0	187.0	185.0	195.0	189.0	244.0	187.0	192.0	147.0	114.0	157.0	106.0	116.0	53.0	43.0	79.0	49.0	38.0	92.0	30.0	53.0	36.0	44.0	33.0	46.0	18.0	10.0	14.0	23.0	17.0	14.0	12.0	28.0	39.0	15.0	14.0	24.0	3.5	0.0	0.0	0.0	0.0	0.0	0.0	0.0	0.0	0.0	0.0	583.0	359.0	286.0	220.0	177.0	277.0	272.0	175.0	247.0	178.0	195.0	80.0	122.0	107.0	128.0	82.0	132.0	110.0	77.0	121.0	113.0	76.0	75.0	99.0	23.0	41.0	60.0	41.0	64.0	72.0	96.0	32.0	24.0	19.0	28.0	18.0	31.0	67.0	18.0	35.0	18.0	15.0	15.0	12.0	9.0	10.0	17.0	5.0	0.0	0.0	0.0	0.0	0.0	0.0	0.0	0.0	0.0	0.0	0.0	405.0	178.0	185.0	139.0	174.0	89.0	102.0	118.0	97.0	41.0	59.0	88.0	58.0	87.0	99.0	42.0	49.0	72.0	51.0	63.0	70.0	194.0	51.0	28.0	28.0	28.0	56.0	30.0	30.0	24.0	22.0	28.0	11.0	28.0	23.0	18.0	11.0	22.0	25.0	16.0	13.0	11.0	16.0	9.0	23.0	10.0	12.5	0.0	0.0	0.0	0.0	0.0	0.0	0.0	0.0	0.0	0.0	0.0	0.0	402.0	86.0	74.0	40.0	96.0	37.0	83.0	49.0	57.0	70.0	74.0	35.0	51.0	67.0	64.0	60.0	38.0	30.0	28.0	41.0	19.0	27.0	36.0	19.0	25.0	36.0	29.0	40.0	30.0	37.0	13.0	31.0	41.0	18.0	13.0	23.0	26.0	12.0	15.0	6.0	64.0	55.0	14.0	16.0	64.0	24.0	0.0	0.0	0.0	0.0	0.0	0.0	0.0	0.0	0.0	0.0	0.0	0.0	0.0	258.0	150.0	71.0	54.0	62.0	52.0	44.0	22.0	42.0	24.0	32.0	51.0	45.0	68.0	20.0	25.0	46.0	64.0	48.0	25.0	47.0	45.0	19.0	24.0	25.0	11.0	24.0	15.0	22.0	23.0	53.0	10.0	16.0	35.0	10.0	17.0	37.0	28.0	20.0	17.0	48.0	11.0	12.0	18.0	21.5	0.0	0.0	0.0	0.0	0.0	0.0	0.0	0.0	0.0	0.0	0.0	0.0	0.0	0.0	208.0	88.0	38.0	44.0	135.0	55.0	34.0	37.0	83.0	29.0	20.0	25.0	56.0	13.0	35.0	25.0	21.0	27.0	26.0	26.0	25.0	32.0	30.0	44.0	24.0	18.0	28.0	63.0	30.0	21.0	17.0	14.0	20.0	14.0	8.0	10.0	17.0	7.0	11.0	8.0	9.0	11.0	11.0	5.0	0.0	0.0	0.0	0.0	0.0	0.0	0.0	0.0	0.0	0.0	0.0	0.0	0.0	0.0	0.0	97.0	65.0	71.0	36.0	62.0	57.0	44.0	26.0	38.0	16.0	40.0	10.0	15.0	25.0	62.0	38.0	25.0	18.0	51.0	21.0	60.0	17.0	14.0	42.0	63.0	39.0	34.0	19.0	21.0	29.0	29.0	8.0	12.0	18.0	23.0	11.0	29.0	13.0	12.0	10.0	16.0	11.0	10.5	0.0	0.0	0.0	0.0	0.0	0.0	0.0	0.0	0.0	0.0	0.0	0.0	0.0	0.0	0.0	0.0	128.0	55.0	27.0	30.0	21.0	10.0	47.0	11.0	20.0	23.0	18.0	33.0	56.0	39.0	51.0	22.0	8.0	23.0	60.0	32.0	21.0	51.0	34.0	42.0	21.0	23.0	81.0	24.0	41.0	18.0	40.0	56.0	44.0	24.0	13.0	6.0	15.0	9.0	53.0	37.0	14.0	7.0	0.0	0.0	0.0	0.0	0.0	0.0	0.0	0.0	0.0	0.0	0.0	0.0	0.0	0.0	0.0	0.0	0.0	105.0	62.0	36.0	42.0	15.0	30.0	28.0	21.0	25.0	10.0	8.0	8.0	10.0	14.0	10.0	22.0	10.0	18.0	20.0	12.0	15.0	62.0	6.0	8.0	15.0	56.0	25.0	15.0	15.0	13.0	24.0	24.0	15.0	19.0	16.0	15.0	16.0	19.0	20.0	9.0	11.0	0.0	0.0	0.0	0.0	0.0	0.0	0.0	0.0	0.0	0.0	0.0	0.0	0.0	0.0	0.0	0.0	0.0	0.0	55.0	25.0	23.0	32.0	31.0	6.0	38.0	33.0	21.0	13.0	14.0	10.0	10.0	10.0	14.0	19.0	16.0	11.0	9.0	71.0	34.0	15.0	21.0	32.0	12.0	12.0	6.0	14.0	12.0	11.0	5.0	12.0	17.0	18.0	10.0	17.0	14.0	10.0	21.0	10.0	0.0	0.0	0.0	0.0	0.0	0.0	0.0	0.0	0.0	0.0	0.0	0.0	0.0	0.0	0.0	0.0	0.0	0.0	0.0	23.0	22.0	7.0	5.0	12.0	13.0	24.0	13.0	7.0	10.0	8.0	16.0	8.0	8.0	13.0	4.0	17.0	6.0	5.0	13.0	14.0	7.0	12.0	25.0	69.0	22.0	19.0	23.0	21.0	5.0	19.0	18.0	17.0	2.0	7.0	17.0	11.0	10.0	5.0	0.0	0.0	0.0	0.0	0.0	0.0	0.0	0.0	0.0	0.0	0.0	0.0	0.0	0.0	0.0	0.0	0.0	0.0	0.0	0.0	33.0	16.0	141.0	39.0	8.0	8.0	17.0	6.0	9.0	14.0	13.0	7.0	5.0	13.0	11.0	10.0	7.0	14.0	6.0	13.0	3.0	16.0	4.0	12.0	36.0	25.0	34.0	4.0	15.0	45.0	13.0	12.0	37.0	8.0	13.0	22.0	12.0	1.0	0.0	0.0	0.0	0.0	0.0	0.0	0.0	0.0	0.0	0.0	0.0	0.0	0.0	0.0	0.0	0.0	0.0	0.0	0.0	0.0	0.0	17.0	6.0	6.0	16.0	12.0	8.0	4.0	7.0	8.0	6.0	9.0	1.0	3.0	30.0	24.0	7.0	1.0	13.0	6.0	9.0	12.0	7.0	7.0	8.0	16.0	42.0	14.0	11.0	11.0	3.0	1.0	7.0	8.0	8.0	10.0	21.0	6.0	0.0	0.0	0.0	0.0	0.0	0.0	0.0	0.0	0.0	0.0	0.0	0.0	0.0	0.0	0.0	0.0	0.0	0.0	0.0	0.0	0.0	0.0	11.0	2.0	1.0	2.0	21.0	3.0	0.0	2.0	2.0	4.0	21.0	13.0	2.0	5.0	2.0	8.0	6.0	6.0	10.0	6.0	13.0	5.0	8.0	7.0	3.0	7.0	14.0	26.0	10.0	15.0	6.0	11.0	38.0	9.0	15.0	7.0	0.0	0.0	0.0	0.0	0.0	0.0	0.0	0.0	0.0	0.0	0.0	0.0	0.0	0.0	0.0	0.0	0.0	0.0	0.0	0.0	0.0	0.0	0.0	0.0	0.0	0.0	1.0	1.0	0.0	0.0	0.0	4.0	2.0	0.0	8.0	7.0	1.0	1.0	1.0	2.0	0.0	1.0	1.0	2.0	2.0	1.0	4.0	1.0	0.0	2.0	3.0	9.0	2.0	7.0	0.0	5.0	1.0	0.0	0.0	0.0	0.0	0.0	0.0	0.0	0.0	0.0	0.0	0.0	0.0	0.0	0.0	0.0	0.0	0.0	0.0	0.0	0.0	0.0	0.0	0.0	0.0	0.0	0.0	0.0	0.0	1.0	0.0	1.0	0.0	2.0	1.0	1.0	0.0	1.0	2.0	1.0	1.0	0.0	0.0	0.0	0.0	0.0	1.0	4.0	2.0	4.0	0.0	0.0	1.0	2.0	0.0	1.0	0.0	3.0	1.0	1.0	0.0	0.0	0.0	0.0	0.0	0.0	0.0	0.0	0.0	0.0	0.0	0.0	0.0	0.0	0.0	0.0	0.0	0.0	0.0	0.0	0.0	0.0	0.0	0.0	0.0	55694.0	12121.0	7444.0	5325.0	4138.0	3182.0	2726.0	2091.0	1691.0	1500.0	1143.0	885.0	785.0	521.0	467.0	383.0	383.0	274.0	181.0	251.0	148.0	151.0	70.0	45.0	68.0	29.0	53.0	24.0	20.0	11.0	16.0	30.0	14.0	6.0	105.0	8.0	2.0	14.0	4.0	1.0	7.0	3.0	18.0	21.0	27.0	4.0	9.0	6.0	3.0	6.0	2.0	0.0	0.0	0.0	0.0	0.0	0.0	0.0	0.0	4264.0	1301.0	947.0	944.0	873.0	801.0	824.0	610.0	460.0	365.0	372.0	327.0	328.0	183.0	132.0	162.0	78.0	129.0	53.0	62.0	67.0	50.0	45.0	33.0	59.0	52.0	18.0	9.0	16.0	39.0	5.0	7.0	21.0	58.0	9.0	19.0	17.0	6.0	7.0	17.0	37.0	9.0	6.0	6.0	5.0	10.0	1.0	22.0	6.0	7.5	0.0	0.0	0.0	0.0	0.0	0.0	0.0	0.0	0.0	3361.0	955.0	714.0	644.0	571.0	446.0	362.0	307.0	251.0	212.0	209.0	189.0	207.0	183.0	109.0	77.0	56.0	78.0	61.0	65.0	42.0	57.0	20.0	49.0	23.0	41.0	14.0	32.0	37.0	51.0	28.0	21.0	11.0	28.0	6.0	33.0	12.0	15.0	10.0	4.0	15.0	19.0	6.0	28.0	10.0	9.0	5.0	8.0	5.5	0.0	0.0	0.0	0.0	0.0	0.0	0.0	0.0	0.0	0.0	488.0	324.0	160.0	286.0	150.0	131.0	146.0	120.0	70.0	56.0	54.0	68.0	114.0	42.0	31.0	53.0	38.0	56.0	46.0	38.0	21.0	72.0	23.0	29.0	84.0	22.0	16.0	14.0	35.0	17.0	8.0	31.0	11.0	22.0	13.0	11.0	10.0	29.0	17.0	16.0	12.0	5.0	4.0	11.0	7.0	14.0	10.0	5.0	0.0	0.0	0.0	0.0	0.0	0.0	0.0	0.0	0.0	0.0	0.0	397.0	167.0	95.0	64.0	62.0	70.0	60.0	45.0	48.0	22.0	44.0	42.0	43.0	71.0	39.0	34.0	45.0	51.0	23.0	19.0	29.0	58.0	34.0	37.0	15.0	21.0	14.0	7.0	11.0	23.0	7.0	22.0	15.0	11.0	18.0	16.0	22.0	30.0	27.0	9.0	10.0	2.0	25.0	9.0	49.0	11.0	4.5	0.0	0.0	0.0	0.0	0.0	0.0	0.0	0.0	0.0	0.0	0.0	0.0	218.0	108.0	56.0	70.0	37.0	64.0	45.0	23.0	22.0	22.0	32.0	71.0	69.0	44.0	32.0	36.0	17.0	25.0	30.0	24.0	30.0	17.0	30.0	13.0	22.0	16.0	25.0	27.0	12.0	26.0	7.0	12.0	27.0	22.0	0.0	18.0	36.0	29.0	16.0	20.0	30.0	9.0	11.0	17.0	8.0	8.5	0.0	0.0	0.0	0.0	0.0	0.0	0.0	0.0	0.0	0.0	0.0	0.0	0.0	184.0	63.0	83.0	27.0	65.0	95.0	28.0	26.0	16.0	29.0	29.0	35.0	33.0	18.0	47.0	18.0	20.0	23.0	17.0	16.0	31.0	19.0	18.0	12.0	15.0	12.0	9.0	9.0	2.0	21.0	5.0	35.0	14.0	24.0	8.0	6.0	9.0	14.0	26.0	13.0	18.0	29.0	15.0	16.0	8.0	0.0	0.0	0.0	0.0	0.0	0.0	0.0	0.0	0.0	0.0	0.0	0.0	0.0	0.0	165.0	79.0	71.0	84.0	42.0	40.0	42.0	31.0	43.0	24.0	37.0	6.0	11.0	10.0	15.0	13.0	20.0	11.0	13.0	30.0	19.0	17.0	28.0	27.0	32.0	21.0	20.0	15.0	7.0	15.0	25.0	15.0	22.0	14.0	31.0	14.0	20.0	32.0	6.0	7.0	7.0	4.0	11.0	9.0	0.0	0.0	0.0	0.0	0.0	0.0	0.0	0.0	0.0	0.0	0.0	0.0	0.0	0.0	0.0	91.0	28.0	36.0	30.0	89.0	29.0	18.0	21.0	42.0	20.0	26.0	40.0	25.0	7.0	35.0	23.0	17.0	7.0	25.0	20.0	22.0	10.0	11.0	8.0	27.0	43.0	15.0	65.0	28.0	14.0	12.0	9.0	8.0	7.0	7.0	19.0	10.0	17.0	15.0	6.0	18.0	16.0	5.5	0.0	0.0	0.0	0.0	0.0	0.0	0.0	0.0	0.0	0.0	0.0	0.0	0.0	0.0	0.0	0.0	108.0	40.0	34.0	47.0	60.0	30.0	31.0	22.0	42.0	22.0	17.0	14.0	20.0	14.0	17.0	11.0	12.0	9.0	8.0	16.0	8.0	20.0	18.0	47.0	9.0	15.0	28.0	43.0	12.0	9.0	12.0	16.0	38.0	10.0	21.0	36.0	23.0	14.0	25.0	16.0	16.0	7.5	0.0	0.0	0.0	0.0	0.0	0.0	0.0	0.0	0.0	0.0	0.0	0.0	0.0	0.0	0.0	0.0	0.0	124.0	80.0	25.0	45.0	44.0	41.0	20.0	29.0	30.0	14.0	8.0	18.0	8.0	13.0	26.0	6.0	8.0	45.0	19.0	15.0	14.0	10.0	27.0	12.0	7.0	5.0	28.0	18.0	18.0	12.0	11.0	19.0	18.0	18.0	15.0	12.0	10.0	14.0	3.0	3.0	5.0	0.0	0.0	0.0	0.0	0.0	0.0	0.0	0.0	0.0	0.0	0.0	0.0	0.0	0.0	0.0	0.0	0.0	0.0	33.0	20.0	21.0	64.0	13.0	22.0	24.0	32.0	18.0	10.0	10.0	12.0	8.0	9.0	21.0	11.0	16.0	12.0	7.0	19.0	10.0	11.0	3.0	9.0	23.0	4.0	9.0	18.0	10.0	38.0	39.0	30.0	23.0	15.0	14.0	15.0	17.0	19.0	29.0	13.0	0.0	0.0	0.0	0.0	0.0	0.0	0.0	0.0	0.0	0.0	0.0	0.0	0.0	0.0	0.0	0.0	0.0	0.0	0.0	52.0	6.0	14.0	14.0	41.0	18.0	17.0	9.0	4.0	3.0	3.0	7.0	3.0	19.0	7.0	15.0	6.0	21.0	15.0	18.0	14.0	15.0	9.0	8.0	8.0	9.0	10.0	13.0	14.0	16.0	20.0	7.0	16.0	6.0	7.0	7.0	7.0	20.0	2.5	0.0	0.0	0.0	0.0	0.0	0.0	0.0	0.0	0.0	0.0	0.0	0.0	0.0	0.0	0.0	0.0	0.0	0.0	0.0	0.0	59.0	24.0	5.0	14.0	16.0	56.0	31.0	25.0	5.0	11.0	14.0	10.0	28.0	44.0	14.0	11.0	4.0	9.0	11.0	2.0	7.0	16.0	17.0	23.0	10.0	10.0	6.0	9.0	14.0	7.0	36.0	8.0	6.0	2.0	3.0	13.0	15.0	6.5	0.0	0.0	0.0	0.0	0.0	0.0	0.0	0.0	0.0	0.0	0.0	0.0	0.0	0.0	0.0	0.0	0.0	0.0	0.0	0.0	0.0	26.0	21.0	7.0	5.0	11.0	5.0	6.0	7.0	11.0	11.0	0.0	28.0	19.0	6.0	8.0	7.0	10.0	7.0	7.0	7.0	4.0	10.0	20.0	11.0	15.0	14.0	10.0	13.0	11.0	11.0	4.0	9.0	8.0	3.0	24.0	7.0	10.0	0.0	0.0	0.0	0.0	0.0	0.0	0.0	0.0	0.0	0.0	0.0	0.0	0.0	0.0	0.0	0.0	0.0	0.0	0.0	0.0	0.0	0.0	27.0	45.0	2.0	13.0	10.0	6.0	15.0	2.0	11.0	18.0	11.0	2.0	6.0	6.0	7.0	6.0	1.0	3.0	1.0	7.0	9.0	4.0	3.0	4.0	5.0	9.0	33.0	3.0	8.0	7.0	1.0	19.0	10.0	9.0	3.0	9.5	0.0	0.0	0.0	0.0	0.0	0.0	0.0	0.0	0.0	0.0	0.0	0.0	0.0	0.0	0.0	0.0	0.0	0.0	0.0	0.0	0.0	0.0	0.0	9.0	8.0	1.0	6.0	7.0	0.0	3.0	3.0	5.0	7.0	4.0	10.0	6.0	10.0	8.0	5.0	2.0	24.0	11.0	7.0	24.0	4.0	5.0	8.0	8.0	5.0	7.0	3.0	4.0	7.0	5.0	11.0	9.0	5.0	13.5	0.0	0.0	0.0	0.0	0.0	0.0	0.0	0.0	0.0	0.0	0.0	0.0	0.0	0.0	0.0	0.0	0.0	0.0	0.0	0.0	0.0	0.0	0.0	0.0	7.0	0.0	0.0	1.0	1.0	1.0	7.0	1.0	3.0	1.0	2.0	7.0	7.0	8.0	12.0	1.0	6.0	6.0	5.0	0.0	3.0	1.0	20.0	1.0	5.0	8.0	6.0	1.0	4.0	0.0	4.0	4.0	3.0	4.5	0.0	0.0	0.0	0.0	0.0	0.0	0.0	0.0	0.0	0.0	0.0	0.0	0.0	0.0	0.0	0.0	0.0	0.0	0.0	0.0	0.0	0.0	0.0	0.0	0.0	0.0	9.0	0.0	0.0	0.0	0.0	0.0	0.0	2.0	0.0	0.0	0.0	0.0	0.0	1.0	0.0	0.0	0.0	0.0	2.0	2.0	3.0	2.0	12.0	1.0	1.0	0.0	0.0	2.0	3.0	1.0	4.0	1.0	0.0	0.0	0.0	0.0	0.0	0.0	0.0	0.0	0.0	0.0	0.0	0.0	0.0	0.0	0.0	0.0	0.0	0.0	0.0	0.0	0.0	0.0	0.0	0.0	0.0	0.0	26656.0	6406.0	4190.0	2882.0	2322.0	1762.0	1517.0	1230.0	900.0	722.0	652.0	484.0	446.0	321.0	271.0	210.0	218.0	135.0	168.0	85.0	125.0	54.0	61.0	68.0	37.0	20.0	50.0	31.0	8.0	19.0	8.0	10.0	5.0	6.0	3.0	30.0	7.0	18.0	4.0	3.0	3.0	2.0	3.0	14.0	2.0	2.0	1.0	1.0	2.0	1.5	0.0	0.0	0.0	0.0	0.0	0.0	0.0	0.0	0.0	3723.0	865.0	821.0	779.0	505.0	602.0	416.0	331.0	254.0	239.0	226.0	153.0	216.0	112.0	122.0	65.0	47.0	72.0	88.0	41.0	136.0	47.0	37.0	44.0	62.0	20.0	36.0	34.0	17.0	15.0	12.0	23.0	25.0	10.0	17.0	15.0	8.0	18.0	6.0	10.0	14.0	9.0	14.0	7.0	20.0	6.0	6.0	6.0	2.5	0.0	0.0	0.0	0.0	0.0	0.0	0.0	0.0	0.0	0.0	2917.0	923.0	1815.0	690.0	833.0	467.0	486.0	315.0	318.0	210.0	233.0	198.0	300.0	164.0	139.0	84.0	101.0	63.0	56.0	51.0	42.0	32.0	44.0	19.0	23.0	23.0	24.0	30.0	26.0	19.0	9.0	21.0	32.0	21.0	12.0	23.0	9.0	27.0	1.0	13.0	8.0	15.0	13.0	6.0	31.0	20.0	7.0	6.5	0.0	0.0	0.0	0.0	0.0	0.0	0.0	0.0	0.0	0.0	0.0	491.0	224.0	215.0	167.0	155.0	100.0	188.0	117.0	91.0	120.0	47.0	70.0	46.0	40.0	50.0	43.0	55.0	44.0	54.0	25.0	41.0	24.0	30.0	33.0	25.0	17.0	26.0	28.0	5.0	18.0	13.0	28.0	9.0	24.0	15.0	22.0	20.0	21.0	7.0	11.0	11.0	7.0	11.0	22.0	10.0	9.0	2.5	0.0	0.0	0.0	0.0	0.0	0.0	0.0	0.0	0.0	0.0	0.0	0.0	455.0	153.0	131.0	92.0	107.0	139.0	112.0	93.0	60.0	61.0	67.0	52.0	46.0	70.0	33.0	42.0	40.0	39.0	32.0	63.0	37.0	10.0	37.0	37.0	16.0	26.0	22.0	46.0	14.0	11.0	13.0	18.0	21.0	13.0	17.0	15.0	13.0	45.0	16.0	11.0	41.0	2.0	16.0	7.0	11.0	1.5	0.0	0.0	0.0	0.0	0.0	0.0	0.0	0.0	0.0	0.0	0.0	0.0	0.0	211.0	89.0	115.0	46.0	49.0	69.0	44.0	34.0	25.0	50.0	27.0	32.0	34.0	16.0	40.0	24.0	33.0	46.0	64.0	52.0	32.0	36.0	32.0	24.0	11.0	9.0	31.0	6.0	10.0	11.0	10.0	17.0	10.0	10.0	4.0	22.0	3.0	19.0	19.0	89.0	8.0	16.0	9.0	9.0	2.0	0.0	0.0	0.0	0.0	0.0	0.0	0.0	0.0	0.0	0.0	0.0	0.0	0.0	0.0	214.0	102.0	67.0	57.0	70.0	41.0	47.0	32.0	26.0	39.0	38.0	28.0	28.0	31.0	83.0	64.0	31.0	23.0	18.0	28.0	22.0	20.0	29.0	23.0	17.0	17.0	8.0	16.0	10.0	7.0	13.0	12.0	10.0	29.0	27.0	21.0	19.0	12.0	15.0	8.0	13.0	23.0	23.0	9.0	0.0	0.0	0.0	0.0	0.0	0.0	0.0	0.0	0.0	0.0	0.0	0.0	0.0	0.0	0.0	187.0	77.0	76.0	41.0	45.0	35.0	32.0	24.0	17.0	30.0	24.0	37.0	38.0	15.0	13.0	44.0	29.0	26.0	40.0	38.0	19.0	15.0	17.0	12.0	15.0	20.0	12.0	10.0	12.0	18.0	11.0	11.0	60.0	39.0	12.0	10.0	38.0	41.0	30.0	16.0	10.0	10.0	10.5	0.0	0.0	0.0	0.0	0.0	0.0	0.0	0.0	0.0	0.0	0.0	0.0	0.0	0.0	0.0	0.0	160.0	77.0	51.0	71.0	93.0	43.0	32.0	28.0	19.0	31.0	33.0	48.0	64.0	15.0	25.0	31.0	26.0	54.0	8.0	23.0	10.0	63.0	40.0	18.0	35.0	18.0	10.0	58.0	65.0	26.0	17.0	18.0	44.0	18.0	23.0	17.0	15.0	3.0	14.0	6.0	28.0	8.0	0.0	0.0	0.0	0.0	0.0	0.0	0.0	0.0	0.0	0.0	0.0	0.0	0.0	0.0	0.0	0.0	0.0	166.0	64.0	49.0	63.0	46.0	26.0	18.0	27.0	17.0	23.0	26.0	20.0	38.0	27.0	22.0	27.0	23.0	13.0	17.0	24.0	21.0	15.0	27.0	14.0	32.0	18.0	25.0	23.0	13.0	27.0	26.0	10.0	8.0	19.0	23.0	14.0	9.0	22.0	17.0	15.0	5.0	0.0	0.0	0.0	0.0	0.0	0.0	0.0	0.0	0.0	0.0	0.0	0.0	0.0	0.0	0.0	0.0	0.0	0.0	37.0	66.0	59.0	26.0	17.0	21.0	16.0	13.0	19.0	20.0	28.0	11.0	29.0	35.0	47.0	15.0	26.0	36.0	13.0	34.0	15.0	25.0	20.0	29.0	30.0	9.0	5.0	29.0	10.0	6.0	9.0	31.0	39.0	12.0	16.0	28.0	16.0	23.0	18.0	6.5	0.0	0.0	0.0	0.0	0.0	0.0	0.0	0.0	0.0	0.0	0.0	0.0	0.0	0.0	0.0	0.0	0.0	0.0	0.0	71.0	19.0	21.0	30.0	10.0	19.0	23.0	27.0	34.0	6.0	15.0	4.0	17.0	17.0	14.0	7.0	27.0	15.0	20.0	16.0	16.0	47.0	32.0	22.0	14.0	3.0	10.0	8.0	11.0	20.0	24.0	15.0	9.0	14.0	8.0	14.0	11.0	29.0	5.5	0.0	0.0	0.0	0.0	0.0	0.0	0.0	0.0	0.0	0.0	0.0	0.0	0.0	0.0	0.0	0.0	0.0	0.0	0.0	0.0	41.0	37.0	18.0	22.0	12.0	10.0	23.0	24.0	28.0	23.0	13.0	11.0	11.0	7.0	7.0	8.0	9.0	24.0	41.0	15.0	17.0	16.0	42.0	20.0	17.0	13.0	6.0	15.0	24.0	8.0	6.0	4.0	16.0	24.0	19.0	21.0	23.0	9.5	0.0	0.0	0.0	0.0	0.0	0.0	0.0	0.0	0.0	0.0	0.0	0.0	0.0	0.0	0.0	0.0	0.0	0.0	0.0	0.0	0.0	47.0	22.0	12.0	16.0	14.0	9.0	3.0	25.0	7.0	34.0	7.0	46.0	20.0	16.0	8.0	13.0	17.0	8.0	15.0	11.0	9.0	17.0	7.0	15.0	6.0	16.0	24.0	23.0	7.0	4.0	37.0	8.0	13.0	7.0	10.0	10.0	5.0	0.0	0.0	0.0	0.0	0.0	0.0	0.0	0.0	0.0	0.0	0.0	0.0	0.0	0.0	0.0	0.0	0.0	0.0	0.0	0.0	0.0	0.0	64.0	15.0	49.0	17.0	5.0	9.0	27.0	13.0	10.0	25.0	24.0	14.0	19.0	34.0	24.0	7.0	7.0	10.0	6.0	32.0	11.0	9.0	3.0	27.0	7.0	12.0	15.0	7.0	5.0	9.0	18.0	5.0	6.0	7.0	7.0	12.5	0.0	0.0	0.0	0.0	0.0	0.0	0.0	0.0	0.0	0.0	0.0	0.0	0.0	0.0	0.0	0.0	0.0	0.0	0.0	0.0	0.0	0.0	0.0	26.0	24.0	15.0	37.0	11.0	8.0	24.0	16.0	20.0	80.0	7.0	11.0	88.0	15.0	93.0	8.0	3.0	0.0	19.0	0.0	12.0	4.0	15.0	8.0	8.0	7.0	6.0	5.0	4.0	26.0	13.0	19.0	13.0	30.0	1.5	0.0	0.0	0.0	0.0	0.0	0.0	0.0	0.0	0.0	0.0	0.0	0.0	0.0	0.0	0.0	0.0	0.0	0.0	0.0	0.0	0.0	0.0	0.0	0.0	7.0	0.0	4.0	98.0	20.0	6.0	8.0	1.0	23.0	14.0	1.0	3.0	1.0	1.0	7.0	11.0	3.0	4.0	4.0	5.0	7.0	19.0	5.0	8.0	11.0	10.0	7.0	9.0	15.0	12.0	6.0	15.0	23.0	6.0	0.0	0.0	0.0	0.0	0.0	0.0	0.0	0.0	0.0	0.0	0.0	0.0	0.0	0.0	0.0	0.0	0.0	0.0	0.0	0.0	0.0	0.0	0.0	0.0	0.0	2.0	0.0	0.0	1.0	2.0	0.0	1.0	0.0	3.0	2.0	2.0	3.0	0.0	2.0	5.0	3.0	9.0	12.0	2.0	6.0	1.0	5.0	4.0	2.0	3.0	6.0	6.0	18.0	9.0	2.0	7.0	11.0	3.5	0.0	0.0	0.0	0.0	0.0	0.0	0.0	0.0	0.0	0.0	0.0	0.0	0.0	0.0	0.0	0.0	0.0	0.0	0.0	0.0	0.0	0.0	0.0	0.0	0.0	0.0	0.0	0.0	0.0	0.0	2.0	0.0	0.0	1.0	0.0	2.0	0.0	1.0	1.0	3.0	11.0	4.0	2.0	0.0	0.0	7.0	0.0	22.0	0.0	1.0	2.0	1.0	2.0	3.0	3.0	3.0	2.0	3.0	0.0	0.0	0.0	0.0	0.0	0.0	0.0	0.0	0.0	0.0	0.0	0.0	0.0	0.0	0.0	0.0	0.0	0.0	0.0	0.0	0.0	0.0	0.0	0.0	0.0	0.0	0.0	14114.0	3389.0	1991.0	1544.0	1461.0	1057.0	769.0	656.0	481.0	408.0	430.0	377.0	274.0	200.0	202.0	67.0	115.0	85.0	258.0	64.0	32.0	22.0	33.0	15.0	26.0	14.0	12.0	16.0	6.0	8.0	10.0	6.0	32.0	12.0	9.0	23.0	1.0	3.0	5.0	1.0	8.0	1.0	8.0	22.0	2.0	4.0	0.0	3.0	0.5	0.0	0.0	0.0	0.0	0.0	0.0	0.0	0.0	0.0	0.0	3043.0	663.0	590.0	453.0	359.0	495.0	320.0	311.0	177.0	226.0	191.0	195.0	94.0	112.0	108.0	158.0	70.0	63.0	33.0	19.0	31.0	81.0	14.0	25.0	15.0	11.0	22.0	15.0	21.0	9.0	2.0	8.0	19.0	2.0	9.0	9.0	25.0	15.0	3.0	23.0	11.0	0.0	3.0	1.0	1.0	2.0	3.0	3.5	0.0	0.0	0.0	0.0	0.0	0.0	0.0	0.0	0.0	0.0	0.0	2444.0	732.0	526.0	346.0	309.0	383.0	261.0	238.0	168.0	157.0	138.0	90.0	90.0	213.0	53.0	70.0	70.0	46.0	40.0	20.0	24.0	30.0	21.0	14.0	16.0	16.0	22.0	11.0	22.0	18.0	8.0	37.0	23.0	18.0	18.0	8.0	15.0	6.0	14.0	21.0	6.0	13.0	3.0	4.0	13.0	5.0	0.5	0.0	0.0	0.0	0.0	0.0	0.0	0.0	0.0	0.0	0.0	0.0	0.0	438.0	155.0	159.0	153.0	106.0	92.0	72.0	78.0	85.0	100.0	38.0	38.0	52.0	49.0	148.0	26.0	21.0	38.0	40.0	48.0	21.0	44.0	24.0	22.0	12.0	27.0	13.0	37.0	15.0	11.0	15.0	20.0	5.0	8.0	8.0	6.0	8.0	6.0	3.0	16.0	17.0	4.0	13.0	11.0	5.0	2.5	0.0	0.0	0.0	0.0	0.0	0.0	0.0	0.0	0.0	0.0	0.0	0.0	0.0	375.0	187.0	137.0	89.0	80.0	58.0	60.0	57.0	123.0	97.0	49.0	38.0	38.0	17.0	46.0	57.0	31.0	28.0	24.0	31.0	18.0	31.0	19.0	32.0	49.0	8.0	25.0	31.0	22.0	5.0	21.0	30.0	18.0	22.0	17.0	11.0	18.0	22.0	24.0	14.0	16.0	16.0	15.0	12.0	3.5	0.0	0.0	0.0	0.0	0.0	0.0	0.0	0.0	0.0	0.0	0.0	0.0	0.0	0.0	159.0	81.0	75.0	50.0	65.0	47.0	33.0	48.0	31.0	34.0	11.0	51.0	47.0	48.0	30.0	38.0	28.0	37.0	15.0	19.0	13.0	19.0	39.0	22.0	21.0	24.0	17.0	26.0	19.0	15.0	10.0	20.0	12.0	12.0	1.0	14.0	19.0	9.0	10.0	4.0	9.0	9.0	7.0	2.5	0.0	0.0	0.0	0.0	0.0	0.0	0.0	0.0	0.0	0.0	0.0	0.0	0.0	0.0	0.0	192.0	65.0	48.0	53.0	55.0	32.0	26.0	43.0	20.0	28.0	12.0	23.0	33.0	63.0	28.0	25.0	18.0	8.0	40.0	32.0	21.0	19.0	23.0	22.0	26.0	9.0	21.0	10.0	9.0	12.0	23.0	17.0	26.0	23.0	12.0	10.0	16.0	28.0	17.0	11.0	7.0	24.0	8.0	0.0	0.0	0.0	0.0	0.0	0.0	0.0	0.0	0.0	0.0	0.0	0.0	0.0	0.0	0.0	0.0	107.0	50.0	48.0	66.0	40.0	21.0	26.0	43.0	24.0	31.0	35.0	26.0	7.0	14.0	23.0	18.0	24.0	82.0	34.0	17.0	12.0	17.0	16.0	16.0	19.0	22.0	30.0	20.0	15.0	14.0	16.0	19.0	40.0	23.0	32.0	15.0	17.0	24.0	17.0	5.0	19.0	6.0	0.0	0.0	0.0	0.0	0.0	0.0	0.0	0.0	0.0	0.0	0.0	0.0	0.0	0.0	0.0	0.0	0.0	112.0	82.0	42.0	40.0	66.0	52.0	89.0	22.0	34.0	11.0	16.0	26.0	13.0	41.0	25.0	74.0	11.0	13.0	17.0	26.0	33.0	14.0	45.0	30.0	36.0	15.0	18.0	16.0	49.0	33.0	24.0	9.0	20.0	8.0	17.0	17.0	6.0	7.0	30.0	24.0	17.0	0.0	0.0	0.0	0.0	0.0	0.0	0.0	0.0	0.0	0.0	0.0	0.0	0.0	0.0	0.0	0.0	0.0	0.0	107.0	38.0	91.0	12.0	25.0	27.0	41.0	17.0	22.0	14.0	15.0	15.0	22.0	25.0	9.0	38.0	17.0	30.0	24.0	50.0	44.0	13.0	20.0	28.0	18.0	11.0	44.0	25.0	40.0	16.0	18.0	14.0	15.0	22.0	16.0	15.0	12.0	20.0	11.0	14.5	0.0	0.0	0.0	0.0	0.0	0.0	0.0	0.0	0.0	0.0	0.0	0.0	0.0	0.0	0.0	0.0	0.0	0.0	0.0	108.0	67.0	13.0	10.0	22.0	69.0	93.0	28.0	13.0	10.0	20.0	16.0	16.0	13.0	32.0	50.0	39.0	27.0	14.0	11.0	9.0	15.0	34.0	19.0	11.0	26.0	9.0	20.0	10.0	10.0	18.0	30.0	19.0	18.0	5.0	16.0	15.0	6.0	9.0	0.0	0.0	0.0	0.0	0.0	0.0	0.0	0.0	0.0	0.0	0.0	0.0	0.0	0.0	0.0	0.0	0.0	0.0	0.0	0.0	55.0	71.0	15.0	20.0	34.0	20.0	11.0	20.0	24.0	26.0	22.0	17.0	24.0	23.0	19.0	28.0	39.0	25.0	30.0	18.0	40.0	21.0	13.0	19.0	9.0	11.0	11.0	26.0	28.0	18.0	8.0	32.0	19.0	4.0	23.0	20.0	18.0	9.5	0.0	0.0	0.0	0.0	0.0	0.0	0.0	0.0	0.0	0.0	0.0	0.0	0.0	0.0	0.0	0.0	0.0	0.0	0.0	0.0	0.0	33.0	26.0	14.0	20.0	29.0	25.0	18.0	16.0	12.0	15.0	20.0	8.0	9.0	12.0	5.0	40.0	7.0	18.0	34.0	18.0	13.0	18.0	3.0	17.0	49.0	21.0	21.0	12.0	36.0	34.0	15.0	10.0	18.0	16.0	7.0	9.0	9.0	0.0	0.0	0.0	0.0	0.0	0.0	0.0	0.0	0.0	0.0	0.0	0.0	0.0	0.0	0.0	0.0	0.0	0.0	0.0	0.0	0.0	0.0	91.0	43.0	47.0	10.0	5.0	8.0	25.0	10.0	22.0	12.0	10.0	9.0	9.0	8.0	9.0	6.0	23.0	18.0	22.0	21.0	10.0	7.0	17.0	19.0	17.0	5.0	14.0	76.0	29.0	21.0	42.0	21.0	11.0	17.0	21.0	5.5	0.0	0.0	0.0	0.0	0.0	0.0	0.0	0.0	0.0	0.0	0.0	0.0	0.0	0.0	0.0	0.0	0.0	0.0	0.0	0.0	0.0	0.0	0.0	10.0	26.0	13.0	12.0	18.0	16.0	3.0	12.0	2.0	12.0	8.0	17.0	2.0	10.0	8.0	11.0	4.0	16.0	14.0	16.0	19.0	7.0	5.0	8.0	15.0	9.0	23.0	6.0	4.0	11.0	5.0	14.0	2.0	16.0	19.0	0.0	0.0	0.0	0.0	0.0	0.0	0.0	0.0	0.0	0.0	0.0	0.0	0.0	0.0	0.0	0.0	0.0	0.0	0.0	0.0	0.0	0.0	0.0	0.0	11.0	11.0	7.0	20.0	6.0	15.0	12.0	17.0	7.0	12.0	11.0	8.0	6.0	13.0	3.0	11.0	2.0	2.0	3.0	14.0	5.0	12.0	22.0	6.0	7.0	18.0	27.0	9.0	12.0	30.0	13.0	18.0	11.0	11.5	0.0	0.0	0.0	0.0	0.0	0.0	0.0	0.0	0.0	0.0	0.0	0.0	0.0	0.0	0.0	0.0	0.0	0.0	0.0	0.0	0.0	0.0	0.0	0.0	0.0	7.0	15.0	5.0	8.0	16.0	6.0	8.0	39.0	5.0	8.0	2.0	2.0	4.0	4.0	5.0	4.0	2.0	12.0	3.0	6.0	14.0	10.0	3.0	7.0	17.0	10.0	60.0	10.0	17.0	25.0	6.0	9.0	6.5	0.0	0.0	0.0	0.0	0.0	0.0	0.0	0.0	0.0	0.0	0.0	0.0	0.0	0.0	0.0	0.0	0.0	0.0	0.0	0.0	0.0	0.0	0.0	0.0	0.0	0.0	3.0	0.0	6.0	0.0	3.0	1.0	23.0	21.0	2.0	1.0	2.0	2.0	5.0	0.0	7.0	3.0	2.0	1.0	8.0	4.0	2.0	2.0	8.0	3.0	7.0	4.0	11.0	3.0	5.0	3.0	3.0	2.0	0.0	0.0	0.0	0.0	0.0	0.0	0.0	0.0	0.0	0.0	0.0	0.0	0.0	0.0	0.0	0.0	0.0	0.0	0.0	0.0	0.0	0.0	0.0	0.0	0.0	0.0	0.0	0.0	6.0	3.0	0.0	9.0	3.0	2.0	7.0	1.0	1.0	7.0	0.0	3.0	9.0	3.0	4.0	1.0	3.0	2.0	1.0	2.0	3.0	0.0	1.0	0.0	6.0	72.0	16.0	8.0	2.0	0.0	0.0	0.0	0.0	0.0	0.0	0.0	0.0	0.0	0.0	0.0	0.0	0.0	0.0	0.0	0.0	0.0	0.0	0.0	0.0	0.0	0.0	0.0	0.0	0.0	0.0	0.0	0.0	0.0	9393.0	2387.0	1588.0	1021.0	724.0	690.0	717.0	417.0	290.0	276.0	346.0	266.0	132.0	92.0	75.0	57.0	112.0	48.0	51.0	23.0	35.0	25.0	16.0	9.0	16.0	7.0	4.0	16.0	6.0	3.0	13.0	22.0	4.0	5.0	4.0	6.0	5.0	3.0	2.0	2.0	4.0	1.0	4.0	5.0	18.0	9.0	1.0	4.5	0.0	0.0	0.0	0.0	0.0	0.0	0.0	0.0	0.0	0.0	0.0	2523.0	749.0	453.0	481.0	322.0	353.0	204.0	192.0	157.0	139.0	82.0	88.0	89.0	57.0	93.0	46.0	41.0	55.0	29.0	21.0	7.0	24.0	19.0	13.0	17.0	11.0	7.0	10.0	23.0	6.0	22.0	17.0	5.0	16.0	5.0	6.0	6.0	32.0	8.0	0.0	5.0	1.0	22.0	4.0	3.0	4.0	1.5	0.0	0.0	0.0	0.0	0.0	0.0	0.0	0.0	0.0	0.0	0.0	0.0	2444.0	710.0	568.0	373.0	332.0	289.0	265.0	183.0	237.0	124.0	109.0	87.0	141.0	75.0	32.0	68.0	35.0	47.0	45.0	37.0	22.0	15.0	46.0	40.0	15.0	13.0	11.0	20.0	8.0	17.0	11.0	12.0	7.0	10.0	6.0	3.0	21.0	25.0	4.0	3.0	9.0	4.0	5.0	6.0	3.0	7.5	0.0	0.0	0.0	0.0	0.0	0.0	0.0	0.0	0.0	0.0	0.0	0.0	0.0	326.0	144.0	150.0	119.0	76.0	70.0	109.0	54.0	66.0	36.0	35.0	43.0	76.0	43.0	23.0	14.0	43.0	31.0	46.0	23.0	27.0	38.0	7.0	22.0	42.0	15.0	4.0	22.0	13.0	27.0	22.0	10.0	6.0	18.0	6.0	13.0	4.0	7.0	18.0	12.0	15.0	5.0	9.0	4.0	6.5	0.0	0.0	0.0	0.0	0.0	0.0	0.0	0.0	0.0	0.0	0.0	0.0	0.0	0.0	347.0	174.0	136.0	111.0	128.0	63.0	82.0	31.0	72.0	57.0	97.0	17.0	25.0	23.0	37.0	32.0	20.0	17.0	27.0	12.0	39.0	12.0	13.0	11.0	4.0	6.0	25.0	48.0	19.0	17.0	17.0	24.0	15.0	19.0	15.0	23.0	7.0	10.0	9.0	12.0	19.0	7.0	2.0	8.5	0.0	0.0	0.0	0.0	0.0	0.0	0.0	0.0	0.0	0.0	0.0	0.0	0.0	0.0	0.0	262.0	56.0	87.0	39.0	50.0	56.0	31.0	33.0	115.0	16.0	30.0	65.0	68.0	9.0	46.0	18.0	14.0	14.0	38.0	28.0	23.0	24.0	17.0	29.0	13.0	15.0	28.0	18.0	25.0	14.0	24.0	24.0	6.0	10.0	11.0	7.0	11.0	18.0	9.0	25.0	13.0	65.0	16.0	0.0	0.0	0.0	0.0	0.0	0.0	0.0	0.0	0.0	0.0	0.0	0.0	0.0	0.0	0.0	0.0	199.0	53.0	66.0	44.0	40.0	53.0	32.0	46.0	13.0	19.0	18.0	36.0	13.0	9.0	17.0	19.0	23.0	19.0	28.0	33.0	25.0	46.0	11.0	16.0	30.0	34.0	16.0	8.0	14.0	6.0	8.0	21.0	15.0	18.0	18.0	15.0	27.0	15.0	20.0	57.0	54.0	11.5	0.0	0.0	0.0	0.0	0.0	0.0	0.0	0.0	0.0	0.0	0.0	0.0	0.0	0.0	0.0	0.0	0.0	122.0	57.0	56.0	36.0	29.0	38.0	40.0	38.0	87.0	21.0	32.0	24.0	32.0	11.0	12.0	29.0	29.0	37.0	24.0	14.0	25.0	9.0	19.0	11.0	17.0	34.0	29.0	14.0	28.0	8.0	28.0	19.0	16.0	29.0	23.0	29.0	12.0	23.0	22.0	8.0	6.5	0.0	0.0	0.0	0.0	0.0	0.0	0.0	0.0	0.0	0.0	0.0	0.0	0.0	0.0	0.0	0.0	0.0	0.0	111.0	65.0	46.0	41.0	41.0	45.0	72.0	22.0	28.0	15.0	11.0	29.0	21.0	20.0	28.0	35.0	17.0	12.0	18.0	19.0	13.0	15.0	26.0	32.0	17.0	34.0	10.0	19.0	20.0	30.0	17.0	27.0	19.0	16.0	12.0	11.0	11.0	37.0	10.0	4.5	0.0	0.0	0.0	0.0	0.0	0.0	0.0	0.0	0.0	0.0	0.0	0.0	0.0	0.0	0.0	0.0	0.0	0.0	0.0	108.0	44.0	28.0	35.0	42.0	13.0	40.0	18.0	13.0	10.0	58.0	12.0	16.0	31.0	5.0	16.0	19.0	20.0	25.0	30.0	21.0	38.0	32.0	10.0	17.0	21.0	23.0	50.0	31.0	79.0	26.0	32.0	14.0	11.0	6.0	9.0	10.0	18.0	5.5	0.0	0.0	0.0	0.0	0.0	0.0	0.0	0.0	0.0	0.0	0.0	0.0	0.0	0.0	0.0	0.0	0.0	0.0	0.0	0.0	62.0	52.0	41.0	41.0	33.0	25.0	24.0	51.0	19.0	17.0	22.0	14.0	7.0	22.0	35.0	23.0	22.0	58.0	14.0	22.0	38.0	46.0	16.0	28.0	19.0	67.0	14.0	21.0	17.0	53.0	36.0	11.0	14.0	7.0	28.0	15.0	1.0	2.5	0.0	0.0	0.0	0.0	0.0	0.0	0.0	0.0	0.0	0.0	0.0	0.0	0.0	0.0	0.0	0.0	0.0	0.0	0.0	0.0	0.0	99.0	25.0	21.0	7.0	21.0	20.0	34.0	6.0	21.0	18.0	19.0	22.0	21.0	11.0	18.0	28.0	27.0	28.0	16.0	10.0	31.0	24.0	12.0	33.0	22.0	37.0	13.0	36.0	13.0	11.0	13.0	8.0	9.0	16.0	18.0	18.0	13.0	0.0	0.0	0.0	0.0	0.0	0.0	0.0	0.0	0.0	0.0	0.0	0.0	0.0	0.0	0.0	0.0	0.0	0.0	0.0	0.0	0.0	0.0	44.0	44.0	29.0	5.0	14.0	16.0	31.0	6.0	8.0	9.0	4.0	23.0	16.0	12.0	20.0	19.0	16.0	16.0	24.0	6.0	26.0	15.0	8.0	16.0	26.0	16.0	11.0	13.0	41.0	15.0	10.0	22.0	9.0	20.0	14.0	7.0	0.0	0.0	0.0	0.0	0.0	0.0	0.0	0.0	0.0	0.0	0.0	0.0	0.0	0.0	0.0	0.0	0.0	0.0	0.0	0.0	0.0	0.0	0.0	32.0	23.0	15.0	8.0	21.0	19.0	1.0	11.0	9.0	10.0	10.0	8.0	24.0	8.0	7.0	6.0	11.0	10.0	17.0	24.0	12.0	7.0	12.0	22.0	11.0	6.0	12.0	23.0	15.0	6.0	33.0	30.0	17.0	14.0	7.5	0.0	0.0	0.0	0.0	0.0	0.0	0.0	0.0	0.0	0.0	0.0	0.0	0.0	0.0	0.0	0.0	0.0	0.0	0.0	0.0	0.0	0.0	0.0	0.0	26.0	26.0	12.0	11.0	11.0	19.0	10.0	5.0	7.0	12.0	12.0	5.0	9.0	7.0	25.0	7.0	4.0	2.0	18.0	12.0	6.0	36.0	20.0	5.0	13.0	16.0	7.0	20.0	8.0	6.0	12.0	15.0	7.0	1.5	0.0	0.0	0.0	0.0	0.0	0.0	0.0	0.0	0.0	0.0	0.0	0.0	0.0	0.0	0.0	0.0	0.0	0.0	0.0	0.0	0.0	0.0	0.0	0.0	0.0	14.0	6.0	6.0	18.0	7.0	12.0	49.0	23.0	3.0	16.0	20.0	17.0	11.0	13.0	12.0	7.0	9.0	31.0	10.0	14.0	12.0	7.0	8.0	12.0	11.0	8.0	18.0	10.0	14.0	13.0	7.0	14.0	6.0	0.0	0.0	0.0	0.0	0.0	0.0	0.0	0.0	0.0	0.0	0.0	0.0	0.0	0.0	0.0	0.0	0.0	0.0	0.0	0.0	0.0	0.0	0.0	0.0	0.0	0.0	5.0	6.0	6.0	5.0	3.0	7.0	8.0	9.0	1.0	2.0	4.0	7.0	13.0	2.0	4.0	8.0	7.0	5.0	15.0	5.0	6.0	12.0	38.0	6.0	7.0	38.0	12.0	26.0	9.0	22.0	12.0	5.5	0.0	0.0	0.0	0.0	0.0	0.0	0.0	0.0	0.0	0.0	0.0	0.0	0.0	0.0	0.0	0.0	0.0	0.0	0.0	0.0	0.0	0.0	0.0	0.0	0.0	0.0	0.0	10.0	2.0	1.0	6.0	3.0	2.0	1.0	1.0	1.0	1.0	0.0	0.0	1.0	3.0	12.0	2.0	6.0	1.0	4.0	3.0	10.0	9.0	10.0	21.0	9.0	7.0	6.0	9.0	17.0	10.0	13.5	0.0	0.0	0.0	0.0	0.0	0.0	0.0	0.0	0.0	0.0	0.0	0.0	0.0	0.0	0.0	0.0	0.0	0.0	0.0	0.0	0.0	0.0	0.0	0.0	0.0	0.0	0.0	0.0	0.0	3.0	1.0	6.0	0.0	2.0	5.0	7.0	5.0	3.0	0.0	2.0	2.0	4.0	13.0	2.0	3.0	2.0	1.0	2.0	0.0	4.0	1.0	3.0	32.0	0.0	6.0	2.0	6.0	6.5	0.0	0.0	0.0	0.0	0.0	0.0	0.0	0.0	0.0	0.0	0.0	0.0	0.0	0.0	0.0	0.0	0.0	0.0	0.0	0.0	0.0	0.0	0.0	0.0	0.0	0.0	0.0	0.0	0.0	6147.0	1551.0	980.0	738.0	534.0	464.0	418.0	256.0	268.0	135.0	136.0	100.0	72.0	85.0	82.0	59.0	65.0	28.0	41.0	23.0	14.0	37.0	14.0	65.0	11.0	12.0	16.0	6.0	7.0	7.0	4.0	9.0	5.0	1.0	1.0	13.0	1.0	2.0	1.0	1.0	6.0	0.0	0.0	2.0	1.0	6.0	3.5	0.0	0.0	0.0	0.0	0.0	0.0	0.0	0.0	0.0	0.0	0.0	0.0	2180.0	632.0	432.0	342.0	282.0	217.0	279.0	189.0	144.0	158.0	135.0	108.0	49.0	63.0	38.0	29.0	67.0	18.0	19.0	17.0	7.0	38.0	17.0	7.0	10.0	8.0	8.0	5.0	35.0	2.0	8.0	9.0	15.0	31.0	19.0	7.0	24.0	22.0	16.0	8.0	10.0	2.0	21.0	5.0	5.0	3.0	0.0	0.0	0.0	0.0	0.0	0.0	0.0	0.0	0.0	0.0	0.0	0.0	0.0	2380.0	642.0	478.0	350.0	330.0	256.0	169.0	187.0	229.0	116.0	115.0	253.0	61.0	70.0	38.0	47.0	48.0	29.0	33.0	52.0	60.0	33.0	6.0	18.0	18.0	19.0	11.0	3.0	10.0	13.0	6.0	7.0	9.0	18.0	5.0	6.0	11.0	8.0	2.0	4.0	3.0	3.0	11.0	10.0	1.5	0.0	0.0	0.0	0.0	0.0	0.0	0.0	0.0	0.0	0.0	0.0	0.0	0.0	0.0	366.0	156.0	79.0	68.0	69.0	95.0	55.0	73.0	63.0	36.0	53.0	42.0	84.0	24.0	45.0	34.0	34.0	25.0	28.0	23.0	47.0	14.0	14.0	28.0	11.0	15.0	13.0	30.0	77.0	10.0	12.0	52.0	6.0	23.0	13.0	25.0	23.0	6.0	13.0	8.0	5.0	20.0	9.0	9.5	0.0	0.0	0.0	0.0	0.0	0.0	0.0	0.0	0.0	0.0	0.0	0.0	0.0	0.0	0.0	172.0	137.0	119.0	150.0	57.0	81.0	55.0	40.0	71.0	45.0	34.0	37.0	22.0	38.0	16.0	32.0	52.0	21.0	23.0	11.0	10.0	15.0	20.0	19.0	26.0	12.0	25.0	29.0	26.0	11.0	19.0	22.0	23.0	25.0	20.0	3.0	18.0	22.0	7.0	19.0	17.0	15.0	4.0	0.0	0.0	0.0	0.0	0.0	0.0	0.0	0.0	0.0	0.0	0.0	0.0	0.0	0.0	0.0	0.0	243.0	73.0	38.0	73.0	83.0	82.0	29.0	85.0	29.0	76.0	32.0	21.0	41.0	43.0	87.0	18.0	50.0	33.0	43.0	18.0	29.0	20.0	33.0	22.0	18.0	12.0	24.0	12.0	22.0	9.0	23.0	6.0	5.0	8.0	14.0	21.0	16.0	23.0	12.0	21.0	7.0	6.0	0.0	0.0	0.0	0.0	0.0	0.0	0.0	0.0	0.0	0.0	0.0	0.0	0.0	0.0	0.0	0.0	0.0	100.0	84.0	65.0	55.0	40.0	31.0	37.0	19.0	13.0	29.0	13.0	21.0	25.0	15.0	10.0	29.0	48.0	13.0	16.0	15.0	25.0	15.0	14.0	43.0	41.0	23.0	24.0	30.0	8.0	7.0	7.0	6.0	12.0	44.0	11.0	5.0	26.0	11.0	11.0	16.0	5.5	0.0	0.0	0.0	0.0	0.0	0.0	0.0	0.0	0.0	0.0	0.0	0.0	0.0	0.0	0.0	0.0	0.0	0.0	170.0	53.0	66.0	47.0	52.0	28.0	42.0	60.0	20.0	25.0	20.0	15.0	26.0	27.0	29.0	13.0	18.0	24.0	23.0	21.0	19.0	8.0	10.0	25.0	15.0	12.0	15.0	21.0	27.0	14.0	55.0	55.0	41.0	14.0	25.0	9.0	38.0	37.0	20.0	4.5	0.0	0.0	0.0	0.0	0.0	0.0	0.0	0.0	0.0	0.0	0.0	0.0	0.0	0.0	0.0	0.0	0.0	0.0	0.0	127.0	51.0	46.0	52.0	45.0	34.0	23.0	50.0	32.0	18.0	27.0	32.0	24.0	45.0	34.0	21.0	23.0	19.0	13.0	25.0	21.0	29.0	41.0	17.0	21.0	15.0	67.0	28.0	33.0	27.0	16.0	62.0	11.0	24.0	27.0	14.0	11.0	8.0	8.0	0.0	0.0	0.0	0.0	0.0	0.0	0.0	0.0	0.0	0.0	0.0	0.0	0.0	0.0	0.0	0.0	0.0	0.0	0.0	0.0	80.0	42.0	21.0	38.0	53.0	36.0	25.0	44.0	17.0	17.0	14.0	7.0	17.0	15.0	42.0	16.0	53.0	22.0	11.0	15.0	31.0	13.0	51.0	44.0	32.0	30.0	42.0	62.0	134.0	205.0	83.0	28.0	26.0	25.0	22.0	34.0	34.0	4.0	0.0	0.0	0.0	0.0	0.0	0.0	0.0	0.0	0.0	0.0	0.0	0.0	0.0	0.0	0.0	0.0	0.0	0.0	0.0	0.0	0.0	31.0	22.0	39.0	38.0	33.0	14.0	22.0	23.0	10.0	28.0	14.0	24.0	42.0	37.0	15.0	26.0	9.0	5.0	14.0	7.0	10.0	15.0	13.0	8.0	8.0	31.0	13.0	17.0	31.0	69.0	27.0	17.0	15.0	23.0	12.0	17.0	6.0	0.0	0.0	0.0	0.0	0.0	0.0	0.0	0.0	0.0	0.0	0.0	0.0	0.0	0.0	0.0	0.0	0.0	0.0	0.0	0.0	0.0	0.0	85.0	44.0	30.0	34.0	59.0	26.0	17.0	27.0	24.0	29.0	19.0	14.0	14.0	14.0	19.0	12.0	9.0	36.0	10.0	29.0	23.0	18.0	13.0	14.0	24.0	30.0	28.0	29.0	35.0	19.0	23.0	17.0	18.0	8.0	7.0	6.5	0.0	0.0	0.0	0.0	0.0	0.0	0.0	0.0	0.0	0.0	0.0	0.0	0.0	0.0	0.0	0.0	0.0	0.0	0.0	0.0	0.0	0.0	0.0	57.0	35.0	23.0	15.0	15.0	13.0	32.0	13.0	10.0	13.0	9.0	18.0	8.0	13.0	55.0	13.0	27.0	13.0	24.0	12.0	11.0	6.0	7.0	9.0	16.0	21.0	14.0	8.0	9.0	4.0	23.0	16.0	23.0	14.0	13.0	0.0	0.0	0.0	0.0	0.0	0.0	0.0	0.0	0.0	0.0	0.0	0.0	0.0	0.0	0.0	0.0	0.0	0.0	0.0	0.0	0.0	0.0	0.0	0.0	53.0	28.0	17.0	14.0	5.0	8.0	16.0	14.0	17.0	6.0	6.0	10.0	31.0	18.0	14.0	7.0	18.0	6.0	22.0	23.0	13.0	13.0	40.0	17.0	31.0	25.0	28.0	4.0	16.0	8.0	24.0	10.0	45.0	3.0	0.0	0.0	0.0	0.0	0.0	0.0	0.0	0.0	0.0	0.0	0.0	0.0	0.0	0.0	0.0	0.0	0.0	0.0	0.0	0.0	0.0	0.0	0.0	0.0	0.0	29.0	12.0	11.0	26.0	19.0	18.0	6.0	11.0	4.0	5.0	5.0	14.0	16.0	8.0	39.0	15.0	3.0	5.0	6.0	21.0	13.0	9.0	17.0	51.0	22.0	13.0	49.0	11.0	13.0	18.0	10.0	18.0	5.0	0.0	0.0	0.0	0.0	0.0	0.0	0.0	0.0	0.0	0.0	0.0	0.0	0.0	0.0	0.0	0.0	0.0	0.0	0.0	0.0	0.0	0.0	0.0	0.0	0.0	0.0	20.0	26.0	19.0	27.0	26.0	17.0	24.0	45.0	36.0	8.0	8.0	34.0	9.0	11.0	4.0	9.0	6.0	12.0	7.0	12.0	15.0	7.0	11.0	29.0	11.0	33.0	13.0	20.0	25.0	11.0	11.0	7.0	0.0	0.0	0.0	0.0	0.0	0.0	0.0	0.0	0.0	0.0	0.0	0.0	0.0	0.0	0.0	0.0	0.0	0.0	0.0	0.0	0.0	0.0	0.0	0.0	0.0	0.0	0.0	5.0	11.0	18.0	10.0	2.0	5.0	4.0	5.0	18.0	4.0	7.0	5.0	2.0	3.0	2.0	6.0	7.0	3.0	11.0	2.0	5.0	6.0	6.0	5.0	9.0	10.0	15.0	14.0	12.0	7.0	5.0	0.0	0.0	0.0	0.0	0.0	0.0	0.0	0.0	0.0	0.0	0.0	0.0	0.0	0.0	0.0	0.0	0.0	0.0	0.0	0.0	0.0	0.0	0.0	0.0	0.0	0.0	0.0	0.0	10.0	9.0	7.0	2.0	1.0	4.0	3.0	3.0	1.0	1.0	2.0	3.0	7.0	3.0	1.0	0.0	3.0	4.0	15.0	19.0	8.0	37.0	12.0	9.0	10.0	8.0	6.0	3.0	1.0	3.0	0.0	0.0	0.0	0.0	0.0	0.0	0.0	0.0	0.0	0.0	0.0	0.0	0.0	0.0	0.0	0.0	0.0	0.0	0.0	0.0	0.0	0.0	0.0	0.0	0.0	0.0	0.0	0.0	0.0	1.0	1.0	2.0	3.0	8.0	9.0	1.0	3.0	0.0	2.0	0.0	0.0	1.0	0.0	1.0	0.0	5.0	2.0	2.0	3.0	13.0	2.0	3.0	12.0	12.0	3.0	9.0	15.0	2.5	0.0	0.0	0.0	0.0	0.0	0.0	0.0	0.0	0.0	0.0	0.0	0.0	0.0	0.0	0.0	0.0	0.0	0.0	0.0	0.0	0.0	0.0	0.0	0.0	0.0	0.0	0.0	0.0	0.0	0.0	4103.0	984.0	688.0	634.0	423.0	334.0	239.0	204.0	171.0	134.0	135.0	106.0	78.0	79.0	51.0	54.0	34.0	18.0	11.0	36.0	14.0	16.0	8.0	6.0	18.0	18.0	7.0	1.0	4.0	3.0	4.0	5.0	4.0	0.0	1.0	6.0	1.0	7.0	3.0	0.0	3.0	3.0	1.0	6.0	6.0	1.5	0.0	0.0	0.0	0.0	0.0	0.0	0.0	0.0	0.0	0.0	0.0	0.0	0.0	1614.0	526.0	290.0	211.0	307.0	138.0	126.0	108.0	93.0	76.0	69.0	62.0	35.0	73.0	46.0	23.0	20.0	24.0	20.0	16.0	6.0	14.0	13.0	21.0	20.0	25.0	12.0	16.0	4.0	2.0	6.0	8.0	14.0	6.0	15.0	6.0	10.0	5.0	8.0	0.0	2.0	3.0	6.0	23.0	1.5	0.0	0.0	0.0	0.0	0.0	0.0	0.0	0.0	0.0	0.0	0.0	0.0	0.0	0.0	1764.0	463.0	342.0	266.0	243.0	237.0	182.0	139.0	125.0	81.0	70.0	94.0	49.0	28.0	47.0	43.0	38.0	30.0	83.0	34.0	16.0	14.0	27.0	17.0	9.0	11.0	14.0	25.0	17.0	18.0	8.0	21.0	6.0	8.0	25.0	3.0	13.0	44.0	12.0	12.0	7.0	6.0	8.0	4.0	0.0	0.0	0.0	0.0	0.0	0.0	0.0	0.0	0.0	0.0	0.0	0.0	0.0	0.0	0.0	308.0	123.0	120.0	81.0	104.0	73.0	70.0	58.0	60.0	52.0	51.0	41.0	33.0	20.0	26.0	29.0	28.0	30.0	13.0	21.0	18.0	27.0	12.0	52.0	10.0	35.0	7.0	14.0	53.0	7.0	28.0	24.0	6.0	12.0	38.0	10.0	2.0	8.0	25.0	14.0	21.0	25.0	10.5	0.0	0.0	0.0	0.0	0.0	0.0	0.0	0.0	0.0	0.0	0.0	0.0	0.0	0.0	0.0	0.0	236.0	116.0	80.0	90.0	80.0	57.0	41.0	41.0	46.0	21.0	18.0	25.0	13.0	27.0	7.0	23.0	28.0	19.0	27.0	33.0	25.0	19.0	15.0	11.0	7.0	2.0	8.0	18.0	6.0	5.0	12.0	32.0	5.0	14.0	10.0	4.0	5.0	8.0	3.0	8.0	9.0	0.5	0.0	0.0	0.0	0.0	0.0	0.0	0.0	0.0	0.0	0.0	0.0	0.0	0.0	0.0	0.0	0.0	0.0	160.0	80.0	48.0	46.0	58.0	52.0	24.0	33.0	18.0	19.0	33.0	22.0	57.0	25.0	25.0	42.0	60.0	18.0	8.0	18.0	21.0	10.0	17.0	14.0	15.0	14.0	6.0	32.0	16.0	22.0	21.0	13.0	19.0	9.0	27.0	23.0	21.0	11.0	18.0	40.0	6.5	0.0	0.0	0.0	0.0	0.0	0.0	0.0	0.0	0.0	0.0	0.0	0.0	0.0	0.0	0.0	0.0	0.0	0.0	205.0	42.0	88.0	43.0	29.0	95.0	79.0	29.0	25.0	27.0	36.0	25.0	39.0	21.0	31.0	15.0	15.0	19.0	23.0	21.0	8.0	40.0	21.0	8.0	9.0	5.0	14.0	6.0	9.0	5.0	18.0	21.0	10.0	28.0	14.0	22.0	12.0	6.0	25.0	14.0	0.0	0.0	0.0	0.0	0.0	0.0	0.0	0.0	0.0	0.0	0.0	0.0	0.0	0.0	0.0	0.0	0.0	0.0	0.0	132.0	50.0	45.0	35.0	39.0	47.0	28.0	29.0	32.0	40.0	17.0	20.0	32.0	25.0	21.0	32.0	27.0	20.0	13.0	29.0	8.0	33.0	18.0	21.0	10.0	16.0	13.0	9.0	11.0	8.0	13.0	23.0	51.0	33.0	7.0	32.0	24.0	40.0	6.5	0.0	0.0	0.0	0.0	0.0	0.0	0.0	0.0	0.0	0.0	0.0	0.0	0.0	0.0	0.0	0.0	0.0	0.0	0.0	0.0	102.0	48.0	37.0	21.0	48.0	18.0	200.0	26.0	18.0	30.0	11.0	14.0	9.0	18.0	20.0	17.0	16.0	13.0	11.0	17.0	19.0	9.0	19.0	31.0	17.0	14.0	28.0	11.0	23.0	11.0	19.0	12.0	35.0	31.0	16.0	19.0	16.0	16.5	0.0	0.0	0.0	0.0	0.0	0.0	0.0	0.0	0.0	0.0	0.0	0.0	0.0	0.0	0.0	0.0	0.0	0.0	0.0	0.0	0.0	82.0	48.0	24.0	13.0	24.0	22.0	24.0	13.0	9.0	18.0	17.0	20.0	23.0	19.0	14.0	17.0	20.0	13.0	20.0	12.0	16.0	20.0	14.0	12.0	18.0	32.0	11.0	12.0	19.0	30.0	28.0	19.0	42.0	19.0	21.0	5.0	15.0	0.0	0.0	0.0	0.0	0.0	0.0	0.0	0.0	0.0	0.0	0.0	0.0	0.0	0.0	0.0	0.0	0.0	0.0	0.0	0.0	0.0	0.0	65.0	39.0	33.0	21.0	42.0	32.0	17.0	18.0	12.0	47.0	26.0	37.0	17.0	18.0	21.0	15.0	17.0	21.0	23.0	20.0	21.0	21.0	7.0	25.0	9.0	12.0	8.0	7.0	14.0	13.0	22.0	18.0	9.0	8.0	6.0	3.0	0.0	0.0	0.0	0.0	0.0	0.0	0.0	0.0	0.0	0.0	0.0	0.0	0.0	0.0	0.0	0.0	0.0	0.0	0.0	0.0	0.0	0.0	0.0	35.0	23.0	36.0	41.0	12.0	28.0	24.0	9.0	7.0	23.0	10.0	11.0	6.0	12.0	8.0	5.0	21.0	6.0	19.0	43.0	14.0	33.0	45.0	11.0	23.0	18.0	9.0	14.0	25.0	13.0	11.0	9.0	36.0	2.0	3.0	0.0	0.0	0.0	0.0	0.0	0.0	0.0	0.0	0.0	0.0	0.0	0.0	0.0	0.0	0.0	0.0	0.0	0.0	0.0	0.0	0.0	0.0	0.0	0.0	38.0	29.0	9.0	27.0	12.0	14.0	10.0	44.0	13.0	5.0	10.0	16.0	32.0	16.0	16.0	10.0	29.0	24.0	43.0	30.0	9.0	10.0	49.0	7.0	33.0	11.0	29.0	17.0	23.0	16.0	21.0	35.0	8.0	8.5	0.0	0.0	0.0	0.0	0.0	0.0	0.0	0.0	0.0	0.0	0.0	0.0	0.0	0.0	0.0	0.0	0.0	0.0	0.0	0.0	0.0	0.0	0.0	0.0	0.0	31.0	17.0	12.0	43.0	29.0	20.0	5.0	4.0	8.0	22.0	10.0	24.0	8.0	9.0	11.0	22.0	13.0	15.0	39.0	28.0	15.0	14.0	10.0	8.0	8.0	14.0	10.0	15.0	27.0	19.0	16.0	16.0	12.0	0.0	0.0	0.0	0.0	0.0	0.0	0.0	0.0	0.0	0.0	0.0	0.0	0.0	0.0	0.0	0.0	0.0	0.0	0.0	0.0	0.0	0.0	0.0	0.0	0.0	0.0	19.0	21.0	20.0	10.0	17.0	24.0	8.0	7.0	11.0	4.0	7.0	7.0	8.0	9.0	12.0	11.0	3.0	12.0	14.0	19.0	6.0	2.0	2.0	26.0	60.0	17.0	11.0	22.0	16.0	4.0	14.0	9.0	0.0	0.0	0.0	0.0	0.0	0.0	0.0	0.0	0.0	0.0	0.0	0.0	0.0	0.0	0.0	0.0	0.0	0.0	0.0	0.0	0.0	0.0	0.0	0.0	0.0	0.0	0.0	12.0	12.0	33.0	7.0	12.0	9.0	13.0	8.0	9.0	11.0	8.0	19.0	6.0	24.0	10.0	1.0	8.0	11.0	8.0	14.0	13.0	18.0	6.0	15.0	10.0	16.0	8.0	33.0	18.0	21.0	11.5	0.0	0.0	0.0	0.0	0.0	0.0	0.0	0.0	0.0	0.0	0.0	0.0	0.0	0.0	0.0	0.0	0.0	0.0	0.0	0.0	0.0	0.0	0.0	0.0	0.0	0.0	0.0	0.0	7.0	14.0	6.0	6.0	6.0	8.0	6.0	1.0	6.0	11.0	7.0	29.0	20.0	16.0	6.0	16.0	7.0	6.0	8.0	6.0	17.0	8.0	27.0	19.0	18.0	12.0	25.0	16.0	16.0	10.0	0.0	0.0	0.0	0.0	0.0	0.0	0.0	0.0	0.0	0.0	0.0	0.0	0.0	0.0	0.0	0.0	0.0	0.0	0.0	0.0	0.0	0.0	0.0	0.0	0.0	0.0	0.0	0.0	0.0	10.0	3.0	7.0	2.0	2.0	30.0	14.0	8.0	8.0	12.0	3.0	0.0	6.0	3.0	7.0	7.0	19.0	3.0	5.0	10.0	21.0	45.0	49.0	11.0	0.0	4.0	4.0	1.0	8.5	0.0	0.0	0.0	0.0	0.0	0.0	0.0	0.0	0.0	0.0	0.0	0.0	0.0	0.0	0.0	0.0	0.0	0.0	0.0	0.0	0.0	0.0	0.0	0.0	0.0	0.0	0.0	0.0	0.0	0.0	18.0	5.0	12.0	14.0	1.0	5.0	2.0	7.0	3.0	6.0	3.0	2.0	1.0	1.0	2.0	6.0	5.0	0.0	2.0	0.0	0.0	9.0	10.0	16.0	7.0	8.0	11.0	5.0	0.0	0.0	0.0	0.0	0.0	0.0	0.0	0.0	0.0	0.0	0.0	0.0	0.0	0.0	0.0	0.0	0.0	0.0	0.0	0.0	0.0	0.0	0.0	0.0	0.0	0.0	0.0	0.0	0.0	0.0	0.0	2769.0	800.0	480.0	316.0	278.0	247.0	251.0	125.0	119.0	107.0	93.0	69.0	52.0	40.0	29.0	34.0	33.0	23.0	6.0	12.0	8.0	4.0	1.0	10.0	4.0	3.0	2.0	3.0	2.0	4.0	0.0	6.0	5.0	5.0	0.0	3.0	3.0	4.0	2.0	4.0	0.0	4.0	1.0	2.0	2.0	0.0	0.0	0.0	0.0	0.0	0.0	0.0	0.0	0.0	0.0	0.0	0.0	0.0	0.0	1101.0	312.0	255.0	165.0	145.0	107.0	99.0	80.0	67.0	70.0	53.0	27.0	65.0	31.0	41.0	45.0	26.0	27.0	11.0	8.0	2.0	6.0	7.0	7.0	9.0	57.0	2.0	15.0	11.0	4.0	4.0	0.0	1.0	3.0	3.0	10.0	9.0	4.0	2.0	2.0	6.0	3.0	0.0	0.0	0.0	0.0	0.0	0.0	0.0	0.0	0.0	0.0	0.0	0.0	0.0	0.0	0.0	0.0	0.0	1639.0	419.0	380.0	298.0	262.0	235.0	173.0	122.0	104.0	62.0	49.0	41.0	70.0	36.0	38.0	57.0	35.0	21.0	11.0	46.0	22.0	40.0	16.0	15.0	16.0	13.0	27.0	14.0	11.0	8.0	21.0	12.0	6.0	24.0	27.0	1.0	3.0	3.0	8.0	4.0	5.0	5.0	2.0	0.0	0.0	0.0	0.0	0.0	0.0	0.0	0.0	0.0	0.0	0.0	0.0	0.0	0.0	0.0	0.0	323.0	133.0	89.0	89.0	80.0	50.0	56.0	47.0	45.0	47.0	40.0	60.0	31.0	32.0	7.0	14.0	18.0	19.0	25.0	45.0	34.0	14.0	15.0	11.0	5.0	4.0	11.0	10.0	7.0	4.0	5.0	18.0	12.0	4.0	5.0	13.0	5.0	4.0	3.0	7.0	6.0	5.0	0.0	0.0	0.0	0.0	0.0	0.0	0.0	0.0	0.0	0.0	0.0	0.0	0.0	0.0	0.0	0.0	0.0	245.0	94.0	77.0	63.0	39.0	87.0	75.0	41.0	43.0	10.0	27.0	25.0	20.0	63.0	34.0	17.0	11.0	9.0	6.0	23.0	5.0	19.0	8.0	4.0	13.0	10.0	19.0	18.0	12.0	47.0	10.0	6.0	12.0	21.0	6.0	13.0	13.0	10.0	9.0	19.0	5.0	0.0	0.0	0.0	0.0	0.0	0.0	0.0	0.0	0.0	0.0	0.0	0.0	0.0	0.0	0.0	0.0	0.0	0.0	148.0	65.0	47.0	38.0	27.0	44.0	28.0	47.0	38.0	14.0	17.0	16.0	46.0	17.0	16.0	16.0	14.0	14.0	26.0	19.0	13.0	28.0	25.0	14.0	18.0	8.0	10.0	18.0	11.0	20.0	42.0	22.0	12.0	4.0	20.0	15.0	8.0	32.0	6.0	5.0	0.0	0.0	0.0	0.0	0.0	0.0	0.0	0.0	0.0	0.0	0.0	0.0	0.0	0.0	0.0	0.0	0.0	0.0	0.0	164.0	66.0	51.0	76.0	43.0	34.0	26.0	40.0	23.0	37.0	37.0	39.0	36.0	42.0	45.0	44.0	23.0	10.0	15.0	17.0	16.0	6.0	61.0	27.0	16.0	15.0	4.0	12.0	9.0	9.0	6.0	12.0	8.0	9.0	5.0	9.0	6.0	15.0	15.5	0.0	0.0	0.0	0.0	0.0	0.0	0.0	0.0	0.0	0.0	0.0	0.0	0.0	0.0	0.0	0.0	0.0	0.0	0.0	0.0	123.0	63.0	41.0	66.0	42.0	82.0	41.0	24.0	29.0	19.0	29.0	11.0	27.0	12.0	19.0	16.0	19.0	16.0	7.0	9.0	14.0	5.0	13.0	15.0	14.0	7.0	24.0	21.0	16.0	13.0	5.0	31.0	28.0	8.0	10.0	10.0	17.0	6.5	0.0	0.0	0.0	0.0	0.0	0.0	0.0	0.0	0.0	0.0	0.0	0.0	0.0	0.0	0.0	0.0	0.0	0.0	0.0	0.0	0.0	73.0	48.0	70.0	60.0	48.0	38.0	43.0	26.0	9.0	12.0	21.0	4.0	23.0	13.0	16.0	10.0	18.0	40.0	11.0	17.0	8.0	14.0	7.0	5.0	16.0	17.0	18.0	14.0	49.0	18.0	24.0	18.0	20.0	8.0	23.0	11.0	11.0	0.0	0.0	0.0	0.0	0.0	0.0	0.0	0.0	0.0	0.0	0.0	0.0	0.0	0.0	0.0	0.0	0.0	0.0	0.0	0.0	0.0	0.0	112.0	51.0	55.0	41.0	28.0	25.0	36.0	27.0	41.0	12.0	42.0	14.0	27.0	24.0	21.0	12.0	7.0	18.0	14.0	11.0	10.0	16.0	15.0	13.0	9.0	26.0	8.0	18.0	15.0	22.0	19.0	43.0	17.0	16.0	15.0	8.5	0.0	0.0	0.0	0.0	0.0	0.0	0.0	0.0	0.0	0.0	0.0	0.0	0.0	0.0	0.0	0.0	0.0	0.0	0.0	0.0	0.0	0.0	0.0	78.0	42.0	30.0	17.0	63.0	11.0	16.0	27.0	26.0	23.0	9.0	11.0	15.0	11.0	26.0	15.0	21.0	16.0	22.0	14.0	32.0	7.0	17.0	17.0	9.0	13.0	7.0	10.0	32.0	18.0	39.0	32.0	23.0	10.0	6.0	0.0	0.0	0.0	0.0	0.0	0.0	0.0	0.0	0.0	0.0	0.0	0.0	0.0	0.0	0.0	0.0	0.0	0.0	0.0	0.0	0.0	0.0	0.0	0.0	65.0	34.0	38.0	15.0	18.0	13.0	9.0	12.0	28.0	23.0	10.0	15.0	12.0	18.0	16.0	14.0	5.0	28.0	13.0	13.0	10.0	17.0	4.0	33.0	11.0	28.0	25.0	14.0	9.0	15.0	8.0	11.0	5.0	7.0	0.0	0.0	0.0	0.0	0.0	0.0	0.0	0.0	0.0	0.0	0.0	0.0	0.0	0.0	0.0	0.0	0.0	0.0	0.0	0.0	0.0	0.0	0.0	0.0	0.0	41.0	62.0	33.0	20.0	39.0	43.0	33.0	20.0	8.0	10.0	4.0	22.0	32.0	16.0	34.0	15.0	14.0	15.0	9.0	7.0	8.0	11.0	11.0	6.0	13.0	15.0	30.0	43.0	33.0	19.0	9.0	20.0	11.5	0.0	0.0	0.0	0.0	0.0	0.0	0.0	0.0	0.0	0.0	0.0	0.0	0.0	0.0	0.0	0.0	0.0	0.0	0.0	0.0	0.0	0.0	0.0	0.0	0.0	0.0	46.0	42.0	13.0	9.0	10.0	25.0	17.0	13.0	11.0	7.0	19.0	17.0	12.0	10.0	15.0	10.0	9.0	2.0	20.0	6.0	9.0	5.0	10.0	10.0	4.0	13.0	7.0	14.0	10.0	11.0	13.0	3.5	0.0	0.0	0.0	0.0	0.0	0.0	0.0	0.0	0.0	0.0	0.0	0.0	0.0	0.0	0.0	0.0	0.0	0.0	0.0	0.0	0.0	0.0	0.0	0.0	0.0	0.0	0.0	32.0	12.0	14.0	16.0	8.0	14.0	10.0	8.0	8.0	12.0	9.0	13.0	13.0	15.0	24.0	10.0	10.0	23.0	22.0	37.0	21.0	22.0	19.0	13.0	17.0	18.0	16.0	13.0	18.0	18.0	6.0	0.0	0.0	0.0	0.0	0.0	0.0	0.0	0.0	0.0	0.0	0.0	0.0	0.0	0.0	0.0	0.0	0.0	0.0	0.0	0.0	0.0	0.0	0.0	0.0	0.0	0.0	0.0	0.0	37.0	7.0	11.0	4.0	33.0	13.0	14.0	32.0	7.0	10.0	17.0	6.0	11.0	8.0	31.0	17.0	4.0	7.0	9.0	8.0	6.0	7.0	9.0	17.0	10.0	12.0	14.0	20.0	11.0	5.0	0.0	0.0	0.0	0.0	0.0	0.0	0.0	0.0	0.0	0.0	0.0	0.0	0.0	0.0	0.0	0.0	0.0	0.0	0.0	0.0	0.0	0.0	0.0	0.0	0.0	0.0	0.0	0.0	0.0	5.0	8.0	5.0	2.0	20.0	12.0	7.0	7.0	10.0	35.0	8.0	9.0	4.0	3.0	23.0	5.0	2.0	10.0	21.0	7.0	11.0	34.0	24.0	17.0	7.0	11.0	20.0	17.0	6.5	0.0	0.0	0.0	0.0	0.0	0.0	0.0	0.0	0.0	0.0	0.0	0.0	0.0	0.0	0.0	0.0	0.0	0.0	0.0	0.0	0.0	0.0	0.0	0.0	0.0	0.0	0.0	0.0	0.0	0.0	11.0	12.0	16.0	1.0	5.0	8.0	0.0	7.0	2.0	5.0	0.0	3.0	6.0	6.0	5.0	1.0	0.0	4.0	6.0	17.0	3.0	26.0	18.0	19.0	14.0	10.0	7.0	3.5	0.0	0.0	0.0	0.0	0.0	0.0	0.0	0.0	0.0	0.0	0.0	0.0	0.0	0.0	0.0	0.0	0.0	0.0	0.0	0.0	0.0	0.0	0.0	0.0	0.0	0.0	0.0	0.0	0.0	0.0	0.0	4.0	12.0	0.0	4.0	3.0	7.0	0.0	2.0	0.0	1.0	1.0	1.0	1.0	6.0	3.0	18.0	1.0	18.0	2.0	3.0	10.0	7.0	11.0	7.0	6.0	2.0	6.5	0.0	0.0	0.0	0.0	0.0	0.0	0.0	0.0	0.0	0.0	0.0	0.0	0.0	0.0	0.0	0.0	0.0	0.0	0.0	0.0	0.0	0.0	0.0	0.0	0.0	0.0	0.0	0.0	0.0	0.0	0.0	0.0	1743.0	481.0	371.0	187.0	174.0	144.0	137.0	71.0	83.0	95.0	51.0	50.0	36.0	32.0	31.0	14.0	15.0	8.0	3.0	11.0	2.0	9.0	3.0	4.0	2.0	4.0	6.0	5.0	1.0	3.0	5.0	2.0	3.0	1.0	0.0	0.0	0.0	1.0	0.0	10.0	2.0	0.0	5.0	0.5	0.0	0.0	0.0	0.0	0.0	0.0	0.0	0.0	0.0	0.0	0.0	0.0	0.0	0.0	0.0	816.0	221.0	168.0	132.0	108.0	120.0	75.0	70.0	68.0	89.0	32.0	24.0	41.0	34.0	41.0	38.0	6.0	10.0	15.0	8.0	15.0	17.0	8.0	5.0	2.0	4.0	10.0	4.0	2.0	3.0	4.0	0.0	0.0	2.0	5.0	10.0	1.0	2.0	2.0	3.0	8.0	0.0	1.0	0.0	0.0	0.0	0.0	0.0	0.0	0.0	0.0	0.0	0.0	0.0	0.0	0.0	0.0	0.0	0.0	1548.0	425.0	297.0	180.0	175.0	165.0	133.0	92.0	78.0	46.0	57.0	70.0	34.0	25.0	28.0	23.0	27.0	37.0	26.0	22.0	16.0	20.0	15.0	20.0	1.0	17.0	33.0	4.0	18.0	27.0	16.0	17.0	2.0	3.0	14.0	5.0	9.0	8.0	9.0	3.0	12.0	1.5	0.0	0.0	0.0	0.0	0.0	0.0	0.0	0.0	0.0	0.0	0.0	0.0	0.0	0.0	0.0	0.0	0.0	243.0	109.0	81.0	70.0	78.0	98.0	49.0	49.0	39.0	14.0	73.0	11.0	56.0	11.0	10.0	29.0	22.0	36.0	16.0	8.0	1.0	4.0	7.0	10.0	15.0	12.0	5.0	7.0	19.0	17.0	3.0	11.0	3.0	9.0	10.0	4.0	5.0	17.0	3.0	3.0	2.5	0.0	0.0	0.0	0.0	0.0	0.0	0.0	0.0	0.0	0.0	0.0	0.0	0.0	0.0	0.0	0.0	0.0	0.0	241.0	86.0	69.0	40.0	53.0	50.0	39.0	53.0	50.0	51.0	42.0	23.0	29.0	17.0	14.0	9.0	19.0	36.0	15.0	7.0	6.0	14.0	3.0	12.0	21.0	7.0	4.0	8.0	18.0	5.0	13.0	13.0	20.0	12.0	8.0	10.0	9.0	8.0	23.0	10.0	0.0	0.0	0.0	0.0	0.0	0.0	0.0	0.0	0.0	0.0	0.0	0.0	0.0	0.0	0.0	0.0	0.0	0.0	0.0	132.0	70.0	77.0	38.0	58.0	60.0	26.0	24.0	26.0	10.0	14.0	8.0	13.0	19.0	87.0	13.0	26.0	26.0	10.0	15.0	14.0	6.0	13.0	16.0	12.0	22.0	5.0	11.0	16.0	6.0	11.0	6.0	10.0	10.0	11.0	16.0	5.0	12.0	4.5	0.0	0.0	0.0	0.0	0.0	0.0	0.0	0.0	0.0	0.0	0.0	0.0	0.0	0.0	0.0	0.0	0.0	0.0	0.0	0.0	145.0	49.0	54.0	62.0	87.0	119.0	47.0	32.0	58.0	15.0	35.0	20.0	21.0	32.0	19.0	12.0	32.0	7.0	4.0	10.0	20.0	14.0	16.0	21.0	26.0	14.0	7.0	25.0	13.0	8.0	17.0	10.0	14.0	17.0	9.0	25.0	18.0	1.5	0.0	0.0	0.0	0.0	0.0	0.0	0.0	0.0	0.0	0.0	0.0	0.0	0.0	0.0	0.0	0.0	0.0	0.0	0.0	0.0	0.0	94.0	37.0	20.0	24.0	33.0	34.0	21.0	29.0	24.0	24.0	15.0	19.0	25.0	14.0	17.0	10.0	14.0	17.0	15.0	12.0	16.0	23.0	59.0	8.0	12.0	22.0	23.0	11.0	19.0	12.0	6.0	25.0	13.0	9.0	18.0	10.0	7.0	0.0	0.0	0.0	0.0	0.0	0.0	0.0	0.0	0.0	0.0	0.0	0.0	0.0	0.0	0.0	0.0	0.0	0.0	0.0	0.0	0.0	0.0	125.0	50.0	62.0	31.0	21.0	19.0	7.0	29.0	17.0	19.0	19.0	7.0	22.0	41.0	11.0	27.0	17.0	6.0	11.0	4.0	8.0	33.0	8.0	26.0	19.0	9.0	41.0	11.0	16.0	12.0	6.0	5.0	23.0	38.0	12.0	20.0	0.0	0.0	0.0	0.0	0.0	0.0	0.0	0.0	0.0	0.0	0.0	0.0	0.0	0.0	0.0	0.0	0.0	0.0	0.0	0.0	0.0	0.0	0.0	86.0	60.0	35.0	32.0	43.0	12.0	36.0	22.0	10.0	23.0	21.0	4.0	20.0	13.0	16.0	3.0	23.0	2.0	3.0	16.0	7.0	26.0	14.0	13.0	13.0	22.0	35.0	30.0	12.0	19.0	7.0	47.0	9.0	11.0	10.0	0.0	0.0	0.0	0.0	0.0	0.0	0.0	0.0	0.0	0.0	0.0	0.0	0.0	0.0	0.0	0.0	0.0	0.0	0.0	0.0	0.0	0.0	0.0	0.0	74.0	23.0	44.0	47.0	43.0	20.0	27.0	45.0	36.0	19.0	6.0	18.0	11.0	14.0	3.0	10.0	11.0	10.0	5.0	9.0	25.0	14.0	38.0	16.0	21.0	13.0	14.0	10.0	19.0	54.0	4.0	22.0	26.0	3.5	0.0	0.0	0.0	0.0	0.0	0.0	0.0	0.0	0.0	0.0	0.0	0.0	0.0	0.0	0.0	0.0	0.0	0.0	0.0	0.0	0.0	0.0	0.0	0.0	0.0	54.0	29.0	28.0	32.0	12.0	24.0	20.0	15.0	24.0	18.0	6.0	16.0	8.0	26.0	48.0	14.0	24.0	2.0	13.0	9.0	17.0	12.0	9.0	11.0	4.0	36.0	8.0	17.0	11.0	10.0	5.0	11.0	8.0	0.0	0.0	0.0	0.0	0.0	0.0	0.0	0.0	0.0	0.0	0.0	0.0	0.0	0.0	0.0	0.0	0.0	0.0	0.0	0.0	0.0	0.0	0.0	0.0	0.0	0.0	38.0	26.0	24.0	46.0	44.0	31.0	10.0	25.0	11.0	18.0	6.0	3.0	9.0	26.0	16.0	16.0	28.0	23.0	18.0	20.0	9.0	12.0	16.0	25.0	29.0	22.0	24.0	10.0	25.0	20.0	13.0	15.0	0.0	0.0	0.0	0.0	0.0	0.0	0.0	0.0	0.0	0.0	0.0	0.0	0.0	0.0	0.0	0.0	0.0	0.0	0.0	0.0	0.0	0.0	0.0	0.0	0.0	0.0	0.0	27.0	38.0	25.0	41.0	6.0	20.0	8.0	15.0	5.0	8.0	7.0	8.0	36.0	3.0	7.0	17.0	16.0	10.0	7.0	13.0	16.0	13.0	12.0	19.0	6.0	6.0	11.0	8.0	14.0	12.0	7.5	0.0	0.0	0.0	0.0	0.0	0.0	0.0	0.0	0.0	0.0	0.0	0.0	0.0	0.0	0.0	0.0	0.0	0.0	0.0	0.0	0.0	0.0	0.0	0.0	0.0	0.0	0.0	0.0	65.0	19.0	21.0	16.0	27.0	16.0	8.0	10.0	3.0	4.0	15.0	13.0	16.0	2.0	11.0	5.0	14.0	33.0	8.0	16.0	25.0	44.0	13.0	15.0	21.0	16.0	17.0	18.0	19.0	4.5	0.0	0.0	0.0	0.0	0.0	0.0	0.0	0.0	0.0	0.0	0.0	0.0	0.0	0.0	0.0	0.0	0.0	0.0	0.0	0.0	0.0	0.0	0.0	0.0	0.0	0.0	0.0	0.0	0.0	31.0	17.0	54.0	11.0	47.0	36.0	8.0	6.0	44.0	4.0	8.0	5.0	14.0	7.0	4.0	14.0	11.0	10.0	24.0	37.0	23.0	10.0	15.0	29.0	16.0	35.0	19.0	32.0	30.5	0.0	0.0	0.0	0.0	0.0	0.0	0.0	0.0	0.0	0.0	0.0	0.0	0.0	0.0	0.0	0.0	0.0	0.0	0.0	0.0	0.0	0.0	0.0	0.0	0.0	0.0	0.0	0.0	0.0	0.0	17.0	24.0	5.0	3.0	3.0	8.0	14.0	14.0	5.0	12.0	8.0	3.0	3.0	10.0	23.0	11.0	10.0	45.0	12.0	11.0	15.0	18.0	8.0	17.0	16.0	13.0	44.0	29.5	0.0	0.0	0.0	0.0	0.0	0.0	0.0	0.0	0.0	0.0	0.0	0.0	0.0	0.0	0.0	0.0	0.0	0.0	0.0	0.0	0.0	0.0	0.0	0.0	0.0	0.0	0.0	0.0	0.0	0.0	0.0	17.0	1.0	2.0	16.0	21.0	5.0	6.0	1.0	20.0	19.0	7.0	5.0	11.0	11.0	2.0	14.0	29.0	19.0	7.0	6.0	7.0	14.0	14.0	19.0	10.0	9.0	7.5	0.0	0.0	0.0	0.0	0.0	0.0	0.0	0.0	0.0	0.0	0.0	0.0	0.0	0.0	0.0	0.0	0.0	0.0	0.0	0.0	0.0	0.0	0.0	0.0	0.0	0.0	0.0	0.0	0.0	0.0	0.0	0.0	0.0	11.0	2.0	0.0	4.0	1.0	2.0	0.0	2.0	3.0	0.0	0.0	1.0	3.0	1.0	9.0	2.0	2.0	2.0	6.0	1.0	5.0	10.0	10.0	15.0	3.0	0.0	0.0	0.0	0.0	0.0	0.0	0.0	0.0	0.0	0.0	0.0	0.0	0.0	0.0	0.0	0.0	0.0	0.0	0.0	0.0	0.0	0.0	0.0	0.0	0.0	0.0	0.0	0.0	0.0	0.0	0.0	0.0	0.0	972.0	277.0	184.0	156.0	92.0	76.0	90.0	46.0	40.0	30.0	52.0	42.0	27.0	14.0	16.0	13.0	0.0	6.0	9.0	3.0	1.0	5.0	8.0	1.0	0.0	7.0	3.0	1.0	0.0	2.0	1.0	0.0	1.0	1.0	1.0	1.0	0.0	0.0	0.0	0.0	0.0	0.0	0.0	0.0	0.0	0.0	0.0	0.0	0.0	0.0	0.0	0.0	0.0	0.0	0.0	0.0	0.0	0.0	0.0	630.0	171.0	151.0	74.0	70.0	45.0	100.0	47.0	81.0	47.0	38.0	21.0	22.0	15.0	20.0	7.0	7.0	5.0	5.0	2.0	7.0	3.0	10.0	2.0	2.0	6.0	5.0	3.0	2.0	4.0	5.0	3.0	0.0	4.0	8.0	7.0	6.0	0.0	2.0	2.0	5.0	2.0	0.0	0.0	0.0	0.0	0.0	0.0	0.0	0.0	0.0	0.0	0.0	0.0	0.0	0.0	0.0	0.0	0.0	1238.0	307.0	285.0	165.0	125.0	102.0	135.0	89.0	104.0	47.0	38.0	94.0	26.0	25.0	36.0	22.0	103.0	14.0	23.0	11.0	7.0	15.0	6.0	6.0	2.0	7.0	9.0	7.0	14.0	0.0	6.0	6.0	35.0	3.0	29.0	13.0	1.0	3.0	5.0	2.0	1.0	0.0	0.0	0.0	0.0	0.0	0.0	0.0	0.0	0.0	0.0	0.0	0.0	0.0	0.0	0.0	0.0	0.0	0.0	250.0	114.0	71.0	63.0	35.0	37.0	40.0	45.0	23.0	46.0	35.0	43.0	18.0	22.0	43.0	24.0	20.0	18.0	4.0	12.0	5.0	2.0	12.0	5.0	7.0	5.0	7.0	7.0	3.0	0.0	22.0	9.0	7.0	51.0	7.0	2.0	4.0	7.0	3.0	1.5	0.0	0.0	0.0	0.0	0.0	0.0	0.0	0.0	0.0	0.0	0.0	0.0	0.0	0.0	0.0	0.0	0.0	0.0	0.0	128.0	69.0	34.0	55.0	53.0	26.0	30.0	16.0	24.0	16.0	27.0	28.0	11.0	6.0	11.0	8.0	15.0	7.0	29.0	30.0	5.0	5.0	3.0	23.0	18.0	8.0	8.0	16.0	7.0	29.0	25.0	19.0	16.0	25.0	8.0	9.0	19.0	3.0	6.0	0.0	0.0	0.0	0.0	0.0	0.0	0.0	0.0	0.0	0.0	0.0	0.0	0.0	0.0	0.0	0.0	0.0	0.0	0.0	0.0	105.0	54.0	52.0	36.0	23.0	42.0	34.0	20.0	33.0	66.0	12.0	22.0	18.0	12.0	19.0	8.0	4.0	9.0	9.0	13.0	15.0	1.0	3.0	9.0	11.0	1.0	7.0	12.0	21.0	13.0	18.0	16.0	11.0	11.0	16.0	14.0	6.0	1.0	0.0	0.0	0.0	0.0	0.0	0.0	0.0	0.0	0.0	0.0	0.0	0.0	0.0	0.0	0.0	0.0	0.0	0.0	0.0	0.0	0.0	126.0	31.0	28.0	15.0	20.0	11.0	55.0	45.0	14.0	17.0	22.0	11.0	17.0	25.0	16.0	14.0	18.0	4.0	12.0	32.0	11.0	4.0	6.0	18.0	2.0	7.0	21.0	8.0	21.0	19.0	10.0	14.0	5.0	16.0	12.0	7.0	6.5	0.0	0.0	0.0	0.0	0.0	0.0	0.0	0.0	0.0	0.0	0.0	0.0	0.0	0.0	0.0	0.0	0.0	0.0	0.0	0.0	0.0	0.0	83.0	24.0	76.0	27.0	18.0	10.0	39.0	19.0	37.0	23.0	19.0	21.0	8.0	18.0	7.0	10.0	24.0	8.0	9.0	27.0	10.0	12.0	32.0	4.0	12.0	13.0	49.0	20.0	5.0	7.0	5.0	21.0	5.0	15.0	22.0	4.0	0.0	0.0	0.0	0.0	0.0	0.0	0.0	0.0	0.0	0.0	0.0	0.0	0.0	0.0	0.0	0.0	0.0	0.0	0.0	0.0	0.0	0.0	0.0	31.0	39.0	42.0	38.0	22.0	4.0	9.0	19.0	12.0	16.0	4.0	11.0	102.0	10.0	8.0	23.0	21.0	4.0	4.0	13.0	14.0	31.0	4.0	9.0	1.0	14.0	6.0	23.0	52.0	6.0	13.0	23.0	29.0	1.0	1.5	0.0	0.0	0.0	0.0	0.0	0.0	0.0	0.0	0.0	0.0	0.0	0.0	0.0	0.0	0.0	0.0	0.0	0.0	0.0	0.0	0.0	0.0	0.0	0.0	55.0	27.0	30.0	27.0	13.0	19.0	27.0	11.0	34.0	9.0	20.0	11.0	34.0	4.0	6.0	40.0	6.0	6.0	3.0	11.0	24.0	11.0	2.0	10.0	12.0	10.0	8.0	8.0	11.0	3.0	5.0	14.0	9.0	8.0	0.0	0.0	0.0	0.0	0.0	0.0	0.0	0.0	0.0	0.0	0.0	0.0	0.0	0.0	0.0	0.0	0.0	0.0	0.0	0.0	0.0	0.0	0.0	0.0	0.0	41.0	37.0	22.0	19.0	15.0	30.0	10.0	13.0	20.0	17.0	14.0	13.0	15.0	4.0	9.0	4.0	10.0	2.0	6.0	7.0	2.0	7.0	6.0	17.0	8.0	12.0	6.0	4.0	4.0	17.0	17.0	17.0	5.5	0.0	0.0	0.0	0.0	0.0	0.0	0.0	0.0	0.0	0.0	0.0	0.0	0.0	0.0	0.0	0.0	0.0	0.0	0.0	0.0	0.0	0.0	0.0	0.0	0.0	0.0	55.0	56.0	26.0	19.0	36.0	40.0	19.0	14.0	17.0	19.0	10.0	23.0	16.0	20.0	26.0	9.0	11.0	9.0	19.0	29.0	11.0	21.0	18.0	18.0	24.0	5.0	8.0	15.0	4.0	3.0	15.0	13.0	0.0	0.0	0.0	0.0	0.0	0.0	0.0	0.0	0.0	0.0	0.0	0.0	0.0	0.0	0.0	0.0	0.0	0.0	0.0	0.0	0.0	0.0	0.0	0.0	0.0	0.0	0.0	33.0	61.0	10.0	6.0	13.0	6.0	14.0	23.0	12.0	17.0	35.0	8.0	10.0	20.0	5.0	12.0	22.0	9.0	11.0	14.0	21.0	8.0	12.0	4.0	9.0	22.0	6.0	6.0	7.0	9.0	3.5	0.0	0.0	0.0	0.0	0.0	0.0	0.0	0.0	0.0	0.0	0.0	0.0	0.0	0.0	0.0	0.0	0.0	0.0	0.0	0.0	0.0	0.0	0.0	0.0	0.0	0.0	0.0	0.0	15.0	6.0	7.0	9.0	5.0	15.0	10.0	2.0	6.0	10.0	4.0	21.0	11.0	4.0	14.0	8.0	26.0	2.0	6.0	22.0	13.0	6.0	33.0	10.0	10.0	18.0	13.0	18.0	8.0	8.0	0.0	0.0	0.0	0.0	0.0	0.0	0.0	0.0	0.0	0.0	0.0	0.0	0.0	0.0	0.0	0.0	0.0	0.0	0.0	0.0	0.0	0.0	0.0	0.0	0.0	0.0	0.0	0.0	0.0	21.0	15.0	16.0	3.0	12.0	5.0	15.0	25.0	7.0	6.0	7.0	2.0	2.0	9.0	12.0	6.0	4.0	16.0	10.0	13.0	7.0	6.0	23.0	13.0	8.0	3.0	11.0	22.0	8.0	0.0	0.0	0.0	0.0	0.0	0.0	0.0	0.0	0.0	0.0	0.0	0.0	0.0	0.0	0.0	0.0	0.0	0.0	0.0	0.0	0.0	0.0	0.0	0.0	0.0	0.0	0.0	0.0	0.0	0.0	38.0	3.0	6.0	4.0	3.0	32.0	9.0	23.0	17.0	18.0	8.0	13.0	4.0	13.0	20.0	3.0	12.0	7.0	14.0	5.0	3.0	21.0	8.0	13.0	19.0	11.0	6.0	7.0	0.0	0.0	0.0	0.0	0.0	0.0	0.0	0.0	0.0	0.0	0.0	0.0	0.0	0.0	0.0	0.0	0.0	0.0	0.0	0.0	0.0	0.0	0.0	0.0	0.0	0.0	0.0	0.0	0.0	0.0	0.0	14.0	10.0	11.0	28.0	13.0	22.0	34.0	10.0	10.0	25.0	12.0	4.0	9.0	7.0	13.0	9.0	19.0	9.0	18.0	13.0	27.0	14.0	13.0	28.0	14.0	70.0	13.5	0.0	0.0	0.0	0.0	0.0	0.0	0.0	0.0	0.0	0.0	0.0	0.0	0.0	0.0	0.0	0.0	0.0	0.0	0.0	0.0	0.0	0.0	0.0	0.0	0.0	0.0	0.0	0.0	0.0	0.0	0.0	0.0	1.0	5.0	4.0	6.0	5.0	0.0	13.0	2.0	4.0	16.0	10.0	2.0	5.0	6.0	10.0	1.0	1.0	5.0	33.0	16.0	10.0	11.0	11.0	9.0	24.0	8.5	0.0	0.0	0.0	0.0	0.0	0.0	0.0	0.0	0.0	0.0	0.0	0.0	0.0	0.0	0.0	0.0	0.0	0.0	0.0	0.0	0.0	0.0	0.0	0.0	0.0	0.0	0.0	0.0	0.0	0.0	0.0	0.0	0.0	30.0	2.0	6.0	14.0	6.0	12.0	6.0	7.0	4.0	14.0	7.0	4.0	16.0	25.0	25.0	12.0	7.0	16.0	3.0	7.0	6.0	34.0	4.0	2.0	5.0	0.0	0.0	0.0	0.0	0.0	0.0	0.0	0.0	0.0	0.0	0.0	0.0	0.0	0.0	0.0	0.0	0.0	0.0	0.0	0.0	0.0	0.0	0.0	0.0	0.0	0.0	0.0	0.0	0.0	0.0	0.0	0.0	0.0	0.0	574.0	184.0	108.0	72.0	42.0	41.0	59.0	24.0	64.0	25.0	26.0	22.0	43.0	11.0	8.0	6.0	2.0	4.0	2.0	0.0	4.0	4.0	4.0	5.0	6.0	0.0	1.0	6.0	2.0	0.0	0.0	0.0	1.0	4.0	14.0	0.0	1.0	2.0	0.0	0.0	0.0	0.0	0.0	0.0	0.0	0.0	0.0	0.0	0.0	0.0	0.0	0.0	0.0	0.0	0.0	0.0	0.0	0.0	0.0	325.0	135.0	106.0	52.0	24.0	32.0	59.0	31.0	45.0	37.0	45.0	15.0	18.0	15.0	21.0	17.0	8.0	1.0	0.0	0.0	3.0	1.0	0.0	1.0	0.0	1.0	17.0	1.0	0.0	3.0	0.0	0.0	3.0	1.0	0.0	2.0	0.0	2.0	0.0	2.0	0.0	0.0	0.0	0.0	0.0	0.0	0.0	0.0	0.0	0.0	0.0	0.0	0.0	0.0	0.0	0.0	0.0	0.0	0.0	1034.0	307.0	227.0	120.0	204.0	115.0	72.0	63.0	112.0	46.0	40.0	75.0	27.0	29.0	17.0	14.0	6.0	26.0	6.0	13.0	45.0	8.0	22.0	25.0	11.0	9.0	28.0	2.0	6.0	2.0	17.0	13.0	10.0	8.0	9.0	2.0	8.0	6.0	1.0	8.0	0.0	0.0	0.0	0.0	0.0	0.0	0.0	0.0	0.0	0.0	0.0	0.0	0.0	0.0	0.0	0.0	0.0	0.0	0.0	143.0	58.0	44.0	61.0	38.0	54.0	64.0	34.0	38.0	19.0	21.0	12.0	24.0	10.0	22.0	40.0	18.0	21.0	8.0	5.0	30.0	4.0	6.0	4.0	13.0	6.0	2.0	12.0	3.0	1.0	4.0	3.0	3.0	31.0	8.0	18.0	6.0	1.0	4.5	0.0	0.0	0.0	0.0	0.0	0.0	0.0	0.0	0.0	0.0	0.0	0.0	0.0	0.0	0.0	0.0	0.0	0.0	0.0	0.0	191.0	45.0	54.0	50.0	19.0	16.0	48.0	11.0	13.0	18.0	22.0	8.0	17.0	12.0	9.0	9.0	8.0	9.0	14.0	3.0	4.0	1.0	8.0	7.0	4.0	3.0	38.0	17.0	9.0	39.0	14.0	11.0	15.0	12.0	3.0	13.0	2.0	2.0	0.0	0.0	0.0	0.0	0.0	0.0	0.0	0.0	0.0	0.0	0.0	0.0	0.0	0.0	0.0	0.0	0.0	0.0	0.0	0.0	0.0	129.0	32.0	41.0	15.0	45.0	22.0	22.0	21.0	19.0	53.0	12.0	14.0	16.0	26.0	12.0	42.0	15.0	4.0	4.0	7.0	6.0	17.0	17.0	14.0	7.0	26.0	11.0	21.0	4.0	1.0	6.0	6.0	20.0	18.0	8.0	9.0	0.5	0.0	0.0	0.0	0.0	0.0	0.0	0.0	0.0	0.0	0.0	0.0	0.0	0.0	0.0	0.0	0.0	0.0	0.0	0.0	0.0	0.0	0.0	97.0	70.0	58.0	47.0	36.0	40.0	42.0	40.0	20.0	12.0	19.0	10.0	23.0	24.0	1.0	14.0	10.0	10.0	13.0	33.0	18.0	11.0	12.0	4.0	2.0	27.0	1.0	7.0	1.0	2.0	3.0	12.0	4.0	16.0	3.0	4.0	0.0	0.0	0.0	0.0	0.0	0.0	0.0	0.0	0.0	0.0	0.0	0.0	0.0	0.0	0.0	0.0	0.0	0.0	0.0	0.0	0.0	0.0	0.0	104.0	39.0	43.0	27.0	28.0	31.0	46.0	23.0	26.0	28.0	33.0	11.0	13.0	3.0	8.0	9.0	8.0	26.0	9.0	8.0	5.0	9.0	10.0	9.0	6.0	17.0	5.0	6.0	5.0	4.0	11.0	8.0	10.0	7.0	12.0	0.0	0.0	0.0	0.0	0.0	0.0	0.0	0.0	0.0	0.0	0.0	0.0	0.0	0.0	0.0	0.0	0.0	0.0	0.0	0.0	0.0	0.0	0.0	0.0	74.0	42.0	31.0	35.0	21.0	27.0	21.0	8.0	13.0	5.0	4.0	8.0	13.0	27.0	37.0	17.0	4.0	9.0	4.0	35.0	7.0	16.0	18.0	9.0	11.0	15.0	25.0	4.0	19.0	12.0	22.0	16.0	179.0	7.5	0.0	0.0	0.0	0.0	0.0	0.0	0.0	0.0	0.0	0.0	0.0	0.0	0.0	0.0	0.0	0.0	0.0	0.0	0.0	0.0	0.0	0.0	0.0	0.0	0.0	25.0	32.0	15.0	10.0	11.0	21.0	27.0	6.0	24.0	8.0	10.0	8.0	22.0	9.0	9.0	6.0	9.0	12.0	9.0	7.0	3.0	9.0	20.0	8.0	17.0	8.0	7.0	6.0	9.0	24.0	10.0	14.0	3.5	0.0	0.0	0.0	0.0	0.0	0.0	0.0	0.0	0.0	0.0	0.0	0.0	0.0	0.0	0.0	0.0	0.0	0.0	0.0	0.0	0.0	0.0	0.0	0.0	0.0	0.0	67.0	48.0	15.0	42.0	16.0	12.0	20.0	14.0	6.0	40.0	7.0	13.0	4.0	16.0	12.0	9.0	5.0	11.0	8.0	25.0	4.0	12.0	10.0	13.0	10.0	16.0	7.0	8.0	8.0	11.0	25.0	11.5	0.0	0.0	0.0	0.0	0.0	0.0	0.0	0.0	0.0	0.0	0.0	0.0	0.0	0.0	0.0	0.0	0.0	0.0	0.0	0.0	0.0	0.0	0.0	0.0	0.0	0.0	0.0	64.0	18.0	15.0	34.0	10.0	7.0	17.0	17.0	48.0	19.0	3.0	22.0	42.0	46.0	24.0	5.0	45.0	14.0	16.0	7.0	7.0	0.0	14.0	12.0	32.0	50.0	20.0	7.0	16.0	39.0	4.5	0.0	0.0	0.0	0.0	0.0	0.0	0.0	0.0	0.0	0.0	0.0	0.0	0.0	0.0	0.0	0.0	0.0	0.0	0.0	0.0	0.0	0.0	0.0	0.0	0.0	0.0	0.0	0.0	38.0	21.0	20.0	11.0	23.0	17.0	18.0	15.0	17.0	17.0	8.0	39.0	10.0	30.0	19.0	14.0	6.0	41.0	15.0	10.0	10.0	23.0	9.0	14.0	10.0	17.0	28.0	15.0	14.0	8.5	0.0	0.0	0.0	0.0	0.0	0.0	0.0	0.0	0.0	0.0	0.0	0.0	0.0	0.0	0.0	0.0	0.0	0.0	0.0	0.0	0.0	0.0	0.0	0.0	0.0	0.0	0.0	0.0	0.0	23.0	12.0	24.0	9.0	17.0	4.0	5.0	17.0	4.0	5.0	4.0	11.0	4.0	2.0	14.0	9.0	9.0	8.0	4.0	22.0	22.0	32.0	16.0	3.0	21.0	10.0	22.0	5.0	1.0	0.0	0.0	0.0	0.0	0.0	0.0	0.0	0.0	0.0	0.0	0.0	0.0	0.0	0.0	0.0	0.0	0.0	0.0	0.0	0.0	0.0	0.0	0.0	0.0	0.0	0.0	0.0	0.0	0.0	0.0	26.0	32.0	28.0	32.0	24.0	43.0	19.0	18.0	12.0	12.0	13.0	4.0	2.0	8.0	6.0	7.0	5.0	13.0	15.0	30.0	25.0	115.0	27.0	24.0	16.0	19.0	11.0	25.5	0.0	0.0	0.0	0.0	0.0	0.0	0.0	0.0	0.0	0.0	0.0	0.0	0.0	0.0	0.0	0.0	0.0	0.0	0.0	0.0	0.0	0.0	0.0	0.0	0.0	0.0	0.0	0.0	0.0	0.0	0.0	16.0	7.0	25.0	12.0	32.0	16.0	10.0	14.0	8.0	5.0	5.0	4.0	10.0	5.0	20.0	12.0	35.0	9.0	14.0	17.0	7.0	24.0	51.0	29.0	43.0	55.0	15.5	0.0	0.0	0.0	0.0	0.0	0.0	0.0	0.0	0.0	0.0	0.0	0.0	0.0	0.0	0.0	0.0	0.0	0.0	0.0	0.0	0.0	0.0	0.0	0.0	0.0	0.0	0.0	0.0	0.0	0.0	0.0	0.0	24.0	26.0	18.0	24.0	55.0	16.0	20.0	53.0	14.0	37.0	8.0	11.0	1.0	3.0	10.0	36.0	20.0	8.0	20.0	39.0	25.0	34.0	15.0	39.0	56.0	41.5	0.0	0.0	0.0	0.0	0.0	0.0	0.0	0.0	0.0	0.0	0.0	0.0	0.0	0.0	0.0	0.0	0.0	0.0	0.0	0.0	0.0	0.0	0.0	0.0	0.0	0.0	0.0	0.0	0.0	0.0	0.0	0.0	0.0	12.0	23.0	12.0	3.0	5.0	1.0	15.0	3.0	1.0	3.0	2.0	11.0	15.0	17.0	52.0	42.0	19.0	17.0	78.0	69.0	56.0	61.0	84.0	81.0	35.0	0.0	0.0	0.0	0.0	0.0	0.0	0.0	0.0	0.0	0.0	0.0	0.0	0.0	0.0	0.0	0.0	0.0	0.0	0.0	0.0	0.0	0.0	0.0	0.0	0.0	0.0	0.0	0.0	0.0	0.0	0.0	0.0	0.0	0.0	6.0	4.0	10.0	6.0	7.0	0.0	2.0	0.0	3.0	8.0	4.0	6.0	3.0	23.0	71.0	59.0	27.0	21.0	58.0	24.0	9.0	83.0	45.0	11.0	0.0	0.0	0.0	0.0	0.0	0.0	0.0	0.0	0.0	0.0	0.0	0.0	0.0	0.0	0.0	0.0	0.0	0.0	0.0	0.0	0.0	0.0	0.0	0.0	0.0	0.0	0.0	0.0	0.0	0.0	0.0	0.0	0.0	0.0	0.0	1992414.0	218358.0	142329.0	98813.0	82337.0	62198.0	50134.0	39964.0	33036.0	24524.0	20392.0	15126.0	12952.0	9735.0	8500.0	6579.0	5618.0	4651.0	3412.0	2313.0	1364.0	993.0	1120.0	603.0	818.0	765.0	437.0	205.0	227.0	147.0	156.0	86.0	110.0	182.0	184.0	55.0	147.0	73.0	180.0	42.0	20.0	9.0	164.0	181.0	83.0	12.0	2.0	7.0	1.0	6.0	0.5	0.0	0.0	0.0	0.0	0.0	0.0	0.0	0.0	14450.0	8935.0	9869.0	9704.0	9030.0	7723.0	7316.0	5944.0	6579.0	4721.0	4375.0	3768.0	3305.0	2613.0	2226.0	1754.0	1657.0	1253.0	685.0	593.0	411.0	554.0	245.0	251.0	210.0	204.0	167.0	185.0	225.0	69.0	108.0	45.0	51.0	78.0	53.0	39.0	64.0	76.0	84.0	92.0	29.0	10.0	51.0	18.0	17.0	14.0	10.0	8.0	15.0	0.5	0.0	0.0	0.0	0.0	0.0	0.0	0.0	0.0	0.0	6078.0	3993.0	3809.0	3588.0	4012.0	3027.0	3219.0	2434.0	2606.0	1803.0	1967.0	1817.0	1496.0	1061.0	1080.0	783.0	586.0	451.0	554.0	555.0	401.0	312.0	223.0	129.0	160.0	112.0	71.0	112.0	49.0	64.0	59.0	90.0	107.0	53.0	22.0	20.0	21.0	25.0	14.0	20.0	21.0	8.0	10.0	8.0	16.0	8.0	15.0	26.0	5.0	0.0	0.0	0.0	0.0	0.0	0.0	0.0	0.0	0.0	0.0	796.0	529.0	714.0	445.0	411.0	454.0	662.0	592.0	584.0	469.0	343.0	158.0	181.0	299.0	229.0	222.0	215.0	178.0	162.0	155.0	134.0	116.0	129.0	185.0	42.0	57.0	43.0	32.0	34.0	28.0	13.0	37.0	68.0	24.0	20.0	18.0	17.0	27.0	21.0	21.0	5.0	7.0	9.0	17.0	17.0	14.0	10.0	6.0	0.0	0.0	0.0	0.0	0.0	0.0	0.0	0.0	0.0	0.0	0.0	495.0	233.0	199.0	171.0	199.0	177.0	250.0	152.0	154.0	189.0	167.0	83.0	107.0	85.0	107.0	83.0	96.0	55.0	58.0	108.0	118.0	52.0	86.0	45.0	33.0	79.0	60.0	63.0	55.0	27.0	21.0	56.0	27.0	10.0	36.0	19.0	18.0	27.0	8.0	17.0	19.0	7.0	29.0	21.0	31.0	17.0	4.0	0.0	0.0	0.0	0.0	0.0	0.0	0.0	0.0	0.0	0.0	0.0	0.0	266.0	80.0	93.0	64.0	135.0	88.0	47.0	70.0	68.0	47.0	66.0	62.0	61.0	114.0	55.0	35.0	46.0	36.0	25.0	31.0	36.0	73.0	79.0	21.0	18.0	35.0	45.0	16.0	23.0	7.0	14.0	11.0	14.0	21.0	9.0	8.0	15.0	19.0	17.0	18.0	16.0	10.0	11.0	10.0	13.0	11.5	0.0	0.0	0.0	0.0	0.0	0.0	0.0	0.0	0.0	0.0	0.0	0.0	0.0	223.0	66.0	72.0	40.0	67.0	45.0	78.0	34.0	60.0	68.0	51.0	25.0	17.0	36.0	31.0	42.0	55.0	24.0	13.0	20.0	13.0	9.0	24.0	14.0	25.0	16.0	31.0	31.0	17.0	17.0	11.0	61.0	22.0	6.0	8.0	12.0	15.0	7.0	10.0	21.0	19.0	12.0	15.0	9.0	9.5	0.0	0.0	0.0	0.0	0.0	0.0	0.0	0.0	0.0	0.0	0.0	0.0	0.0	0.0	210.0	48.0	56.0	49.0	48.0	22.0	19.0	34.0	30.0	22.0	61.0	24.0	27.0	50.0	14.0	42.0	48.0	29.0	16.0	18.0	12.0	10.0	5.0	13.0	20.0	13.0	107.0	46.0	24.0	60.0	32.0	0.0	17.0	29.0	10.0	4.0	24.0	10.0	21.0	28.0	14.0	20.0	9.0	6.5	0.0	0.0	0.0	0.0	0.0	0.0	0.0	0.0	0.0	0.0	0.0	0.0	0.0	0.0	0.0	107.0	44.0	24.0	40.0	36.0	36.0	32.0	26.0	36.0	20.0	14.0	13.0	37.0	21.0	47.0	19.0	18.0	11.0	8.0	14.0	15.0	10.0	29.0	25.0	32.0	26.0	37.0	14.0	25.0	9.0	4.0	6.0	13.0	16.0	20.0	6.0	18.0	17.0	10.0	14.0	9.0	9.0	5.0	0.0	0.0	0.0	0.0	0.0	0.0	0.0	0.0	0.0	0.0	0.0	0.0	0.0	0.0	0.0	0.0	145.0	20.0	43.0	25.0	45.0	13.0	12.0	24.0	23.0	16.0	33.0	9.0	14.0	19.0	18.0	4.0	12.0	7.0	27.0	15.0	46.0	5.0	19.0	23.0	22.0	26.0	21.0	17.0	10.0	13.0	52.0	21.0	6.0	19.0	10.0	5.0	15.0	7.0	8.0	11.0	13.0	5.0	0.0	0.0	0.0	0.0	0.0	0.0	0.0	0.0	0.0	0.0	0.0	0.0	0.0	0.0	0.0	0.0	0.0	138.0	36.0	26.0	50.0	32.0	34.0	49.0	13.0	16.0	9.0	7.0	17.0	7.0	14.0	7.0	13.0	9.0	6.0	59.0	19.0	18.0	10.0	15.0	16.0	7.0	12.0	142.0	7.0	16.0	5.0	20.0	20.0	18.0	23.0	11.0	8.0	19.0	4.0	10.0	14.0	1.0	0.0	0.0	0.0	0.0	0.0	0.0	0.0	0.0	0.0	0.0	0.0	0.0	0.0	0.0	0.0	0.0	0.0	0.0	38.0	20.0	22.0	35.0	24.0	54.0	12.0	14.0	20.0	7.0	9.0	5.0	27.0	16.0	9.0	13.0	10.0	11.0	9.0	11.0	4.0	42.0	5.0	7.0	10.0	10.0	7.0	6.0	11.0	12.0	12.0	18.0	10.0	15.0	18.0	19.0	22.0	23.0	9.0	3.0	0.0	0.0	0.0	0.0	0.0	0.0	0.0	0.0	0.0	0.0	0.0	0.0	0.0	0.0	0.0	0.0	0.0	0.0	0.0	40.0	25.0	17.0	24.0	10.0	9.0	37.0	17.0	11.0	7.0	8.0	6.0	1.0	7.0	8.0	10.0	5.0	5.0	3.0	45.0	13.0	12.0	20.0	8.0	17.0	18.0	8.0	10.0	5.0	10.0	10.0	6.0	4.0	12.0	3.0	9.0	8.0	6.0	4.0	0.0	0.0	0.0	0.0	0.0	0.0	0.0	0.0	0.0	0.0	0.0	0.0	0.0	0.0	0.0	0.0	0.0	0.0	0.0	0.0	12.0	15.0	5.0	5.0	18.0	8.0	13.0	6.0	6.0	2.0	6.0	9.0	2.0	2.0	5.0	1.0	7.0	11.0	1.0	10.0	4.0	10.0	8.0	7.0	22.0	52.0	23.0	8.0	7.0	6.0	6.0	10.0	10.0	4.0	3.0	13.0	6.0	5.5	0.0	0.0	0.0	0.0	0.0	0.0	0.0	0.0	0.0	0.0	0.0	0.0	0.0	0.0	0.0	0.0	0.0	0.0	0.0	0.0	0.0	26.0	5.0	21.0	25.0	12.0	12.0	19.0	10.0	5.0	13.0	5.0	5.0	2.0	20.0	10.0	2.0	10.0	11.0	1.0	12.0	5.0	3.0	8.0	13.0	12.0	67.0	10.0	4.0	3.0	16.0	17.0	10.0	8.0	3.0	5.0	2.0	2.0	0.0	0.0	0.0	0.0	0.0	0.0	0.0	0.0	0.0	0.0	0.0	0.0	0.0	0.0	0.0	0.0	0.0	0.0	0.0	0.0	0.0	0.0	4.0	9.0	13.0	11.0	5.0	3.0	49.0	11.0	45.0	10.0	9.0	9.0	14.0	8.0	4.0	7.0	5.0	4.0	5.0	7.0	3.0	4.0	6.0	6.0	11.0	22.0	16.0	5.0	8.0	3.0	1.0	10.0	12.0	10.0	10.0	10.5	0.0	0.0	0.0	0.0	0.0	0.0	0.0	0.0	0.0	0.0	0.0	0.0	0.0	0.0	0.0	0.0	0.0	0.0	0.0	0.0	0.0	0.0	0.0	3.0	5.0	3.0	1.0	13.0	0.0	0.0	2.0	8.0	11.0	17.0	6.0	5.0	4.0	2.0	7.0	4.0	8.0	7.0	9.0	4.0	12.0	11.0	13.0	11.0	12.0	9.0	4.0	3.0	5.0	23.0	8.0	3.0	8.0	4.0	0.0	0.0	0.0	0.0	0.0	0.0	0.0	0.0	0.0	0.0	0.0	0.0	0.0	0.0	0.0	0.0	0.0	0.0	0.0	0.0	0.0	0.0	0.0	0.0	1.0	0.0	0.0	0.0	0.0	0.0	0.0	3.0	0.0	1.0	0.0	0.0	2.0	5.0	0.0	0.0	0.0	0.0	0.0	1.0	1.0	0.0	4.0	3.0	1.0	1.0	1.0	0.0	2.0	0.0	6.0	2.0	4.0	1.5	0.0	0.0	0.0	0.0	0.0	0.0	0.0	0.0	0.0	0.0	0.0	0.0	0.0	0.0	0.0	0.0	0.0	0.0	0.0	0.0	0.0	0.0	0.0	0.0	0.0	0.0	0.0	0.0	2.0	0.0	0.0	0.0	3.0	0.0	0.0	0.0	1.0	0.0	0.0	0.0	0.0	0.0	0.0	0.0	0.0	1.0	1.0	0.0	1.0	1.0	0.0	0.0	0.0	0.0	1.0	7.0	15.0	1.5	0.0	0.0	0.0	0.0	0.0	0.0	0.0	0.0	0.0	0.0	0.0	0.0	0.0	0.0	0.0	0.0	0.0	0.0	0.0	0.0	0.0	0.0	0.0	0.0	0.0	0.0	33455.0	9724.0	6113.0	4975.0	3911.0	3183.0	2875.0	2144.0	1792.0	1472.0	1172.0	920.0	713.0	528.0	496.0	334.0	380.0	346.0	240.0	175.0	142.0	86.0	106.0	63.0	53.0	41.0	36.0	12.0	35.0	33.0	15.0	21.0	24.0	25.0	17.0	30.0	9.0	3.0	4.0	1.0	25.0	20.0	10.0	31.0	32.0	0.0	5.0	1.0	3.0	9.5	0.0	0.0	0.0	0.0	0.0	0.0	0.0	0.0	0.0	2633.0	1044.0	956.0	816.0	781.0	647.0	639.0	526.0	574.0	381.0	349.0	243.0	240.0	228.0	202.0	112.0	120.0	150.0	93.0	81.0	56.0	64.0	49.0	43.0	43.0	37.0	23.0	6.0	15.0	24.0	5.0	7.0	13.0	9.0	8.0	12.0	10.0	9.0	9.0	4.0	16.0	2.0	1.0	2.0	8.0	2.0	9.0	5.0	4.5	0.0	0.0	0.0	0.0	0.0	0.0	0.0	0.0	0.0	0.0	2129.0	690.0	500.0	489.0	430.0	392.0	410.0	348.0	300.0	201.0	169.0	233.0	177.0	135.0	91.0	93.0	71.0	51.0	98.0	99.0	37.0	22.0	18.0	57.0	21.0	45.0	14.0	17.0	14.0	10.0	38.0	25.0	19.0	18.0	7.0	19.0	13.0	13.0	3.0	11.0	13.0	7.0	7.0	3.0	2.0	2.0	14.0	4.0	0.0	0.0	0.0	0.0	0.0	0.0	0.0	0.0	0.0	0.0	0.0	288.0	198.0	145.0	109.0	196.0	116.0	131.0	92.0	81.0	91.0	53.0	102.0	39.0	55.0	25.0	49.0	40.0	70.0	21.0	35.0	20.0	46.0	22.0	28.0	13.0	28.0	16.0	5.0	28.0	21.0	10.0	13.0	20.0	14.0	8.0	9.0	5.0	8.0	11.0	4.0	7.0	14.0	16.0	3.0	6.0	1.0	9.0	0.0	0.0	0.0	0.0	0.0	0.0	0.0	0.0	0.0	0.0	0.0	0.0	179.0	105.0	74.0	77.0	82.0	42.0	67.0	46.0	34.0	55.0	41.0	35.0	28.0	51.0	19.0	11.0	22.0	14.0	24.0	33.0	21.0	36.0	26.0	16.0	35.0	45.0	27.0	66.0	46.0	12.0	9.0	12.0	13.0	5.0	12.0	5.0	8.0	9.0	22.0	20.0	9.0	13.0	11.0	1.0	57.0	12.0	0.0	0.0	0.0	0.0	0.0	0.0	0.0	0.0	0.0	0.0	0.0	0.0	0.0	138.0	87.0	37.0	59.0	70.0	43.0	31.0	30.0	20.0	44.0	33.0	39.0	56.0	28.0	34.0	16.0	9.0	19.0	17.0	15.0	21.0	33.0	25.0	22.0	22.0	12.0	19.0	10.0	24.0	19.0	17.0	6.0	12.0	15.0	17.0	7.0	13.0	30.0	26.0	17.0	8.0	12.0	11.0	4.0	8.5	0.0	0.0	0.0	0.0	0.0	0.0	0.0	0.0	0.0	0.0	0.0	0.0	0.0	0.0	75.0	48.0	77.0	37.0	45.0	52.0	10.0	28.0	18.0	10.0	13.0	36.0	24.0	51.0	24.0	25.0	27.0	18.0	21.0	15.0	24.0	10.0	31.0	13.0	14.0	27.0	14.0	8.0	8.0	20.0	1.0	4.0	7.0	10.0	15.0	6.0	31.0	9.0	16.0	14.0	10.0	5.0	20.0	4.0	0.0	0.0	0.0	0.0	0.0	0.0	0.0	0.0	0.0	0.0	0.0	0.0	0.0	0.0	0.0	135.0	41.0	68.0	29.0	19.0	35.0	24.0	32.0	19.0	25.0	53.0	7.0	16.0	21.0	21.0	16.0	11.0	18.0	8.0	27.0	9.0	14.0	17.0	11.0	4.0	15.0	14.0	8.0	10.0	4.0	10.0	20.0	7.0	13.0	29.0	12.0	9.0	11.0	3.0	3.0	8.0	4.0	0.5	0.0	0.0	0.0	0.0	0.0	0.0	0.0	0.0	0.0	0.0	0.0	0.0	0.0	0.0	0.0	0.0	75.0	29.0	20.0	22.0	41.0	26.0	31.0	21.0	20.0	7.0	12.0	7.0	27.0	7.0	12.0	16.0	13.0	20.0	7.0	31.0	12.0	10.0	11.0	11.0	18.0	12.0	5.0	16.0	12.0	9.0	11.0	7.0	14.0	6.0	5.0	10.0	6.0	6.0	7.0	5.0	4.0	5.5	0.0	0.0	0.0	0.0	0.0	0.0	0.0	0.0	0.0	0.0	0.0	0.0	0.0	0.0	0.0	0.0	0.0	47.0	38.0	24.0	45.0	18.0	23.0	16.0	20.0	24.0	7.0	11.0	8.0	8.0	13.0	18.0	34.0	14.0	14.0	9.0	10.0	4.0	5.0	32.0	15.0	11.0	5.0	22.0	37.0	15.0	21.0	9.0	8.0	2.0	5.0	24.0	12.0	6.0	2.0	22.0	4.0	5.5	0.0	0.0	0.0	0.0	0.0	0.0	0.0	0.0	0.0	0.0	0.0	0.0	0.0	0.0	0.0	0.0	0.0	0.0	71.0	32.0	21.0	19.0	53.0	12.0	10.0	21.0	17.0	14.0	23.0	19.0	4.0	25.0	9.0	4.0	12.0	6.0	13.0	5.0	9.0	6.0	13.0	8.0	4.0	14.0	17.0	24.0	3.0	15.0	14.0	14.0	14.0	13.0	5.0	4.0	8.0	6.0	8.0	4.0	0.0	0.0	0.0	0.0	0.0	0.0	0.0	0.0	0.0	0.0	0.0	0.0	0.0	0.0	0.0	0.0	0.0	0.0	0.0	46.0	21.0	7.0	20.0	12.0	12.0	27.0	21.0	16.0	24.0	11.0	15.0	5.0	10.0	15.0	10.0	6.0	11.0	9.0	40.0	6.0	20.0	10.0	2.0	17.0	3.0	10.0	4.0	5.0	1.0	14.0	29.0	9.0	13.0	12.0	23.0	15.0	7.0	13.5	0.0	0.0	0.0	0.0	0.0	0.0	0.0	0.0	0.0	0.0	0.0	0.0	0.0	0.0	0.0	0.0	0.0	0.0	0.0	0.0	41.0	26.0	12.0	9.0	7.0	13.0	23.0	37.0	6.0	10.0	0.0	7.0	5.0	16.0	6.0	7.0	4.0	6.0	5.0	14.0	3.0	9.0	14.0	10.0	13.0	16.0	9.0	7.0	16.0	13.0	7.0	7.0	21.0	4.0	14.0	15.0	12.0	11.0	0.0	0.0	0.0	0.0	0.0	0.0	0.0	0.0	0.0	0.0	0.0	0.0	0.0	0.0	0.0	0.0	0.0	0.0	0.0	0.0	0.0	11.0	20.0	13.0	9.0	26.0	9.0	10.0	20.0	23.0	19.0	8.0	7.0	9.0	10.0	12.0	12.0	2.0	4.0	10.0	6.0	2.0	40.0	34.0	63.0	30.0	28.0	8.0	25.0	3.0	10.0	17.0	10.0	8.0	7.0	5.0	7.0	7.5	0.0	0.0	0.0	0.0	0.0	0.0	0.0	0.0	0.0	0.0	0.0	0.0	0.0	0.0	0.0	0.0	0.0	0.0	0.0	0.0	0.0	0.0	15.0	19.0	14.0	13.0	5.0	12.0	3.0	3.0	4.0	5.0	3.0	7.0	4.0	1.0	6.0	14.0	4.0	4.0	4.0	3.0	1.0	4.0	5.0	9.0	15.0	9.0	11.0	9.0	4.0	1.0	5.0	5.0	3.0	7.0	17.0	1.0	0.0	0.0	0.0	0.0	0.0	0.0	0.0	0.0	0.0	0.0	0.0	0.0	0.0	0.0	0.0	0.0	0.0	0.0	0.0	0.0	0.0	0.0	0.0	8.0	6.0	3.0	7.0	1.0	0.0	9.0	4.0	6.0	5.0	9.0	27.0	6.0	8.0	6.0	7.0	2.0	2.0	1.0	15.0	6.0	24.0	7.0	8.0	3.0	17.0	4.0	0.0	3.0	2.0	5.0	15.0	4.0	0.0	10.0	0.0	0.0	0.0	0.0	0.0	0.0	0.0	0.0	0.0	0.0	0.0	0.0	0.0	0.0	0.0	0.0	0.0	0.0	0.0	0.0	0.0	0.0	0.0	0.0	6.0	10.0	8.0	4.0	1.0	1.0	6.0	5.0	2.0	3.0	0.0	4.0	5.0	1.0	3.0	11.0	4.0	6.0	5.0	2.0	6.0	4.0	15.0	8.0	1.0	5.0	23.0	4.0	3.0	3.0	20.0	2.0	1.0	4.0	0.0	0.0	0.0	0.0	0.0	0.0	0.0	0.0	0.0	0.0	0.0	0.0	0.0	0.0	0.0	0.0	0.0	0.0	0.0	0.0	0.0	0.0	0.0	0.0	0.0	1.0	24.0	0.0	0.0	1.0	0.0	5.0	6.0	1.0	1.0	5.0	6.0	2.0	0.0	1.0	0.0	1.0	12.0	0.0	1.0	13.0	3.0	5.0	1.0	0.0	2.0	0.0	1.0	2.0	1.0	3.0	1.0	1.5	0.0	0.0	0.0	0.0	0.0	0.0	0.0	0.0	0.0	0.0	0.0	0.0	0.0	0.0	0.0	0.0	0.0	0.0	0.0	0.0	0.0	0.0	0.0	0.0	0.0	0.0	0.0	2.0	0.0	0.0	0.0	1.0	0.0	0.0	0.0	0.0	0.0	0.0	3.0	4.0	0.0	0.0	0.0	0.0	0.0	9.0	3.0	2.0	2.0	4.0	1.0	0.0	2.0	1.0	0.0	0.0	0.0	2.0	0.0	0.0	0.0	0.0	0.0	0.0	0.0	0.0	0.0	0.0	0.0	0.0	0.0	0.0	0.0	0.0	0.0	0.0	0.0	0.0	0.0	0.0	0.0	0.0	0.0	0.0	0.0	16981.0	4746.0	3625.0	2532.0	2277.0	1663.0	1619.0	1095.0	1053.0	781.0	663.0	402.0	518.0	424.0	312.0	183.0	162.0	198.0	157.0	77.0	67.0	66.0	56.0	39.0	39.0	48.0	41.0	25.0	24.0	21.0	11.0	13.0	6.0	5.0	5.0	12.0	11.0	9.0	5.0	5.0	4.0	2.0	7.0	4.0	12.0	0.0	0.0	0.0	0.5	0.0	0.0	0.0	0.0	0.0	0.0	0.0	0.0	0.0	0.0	2385.0	836.0	790.0	650.0	647.0	643.0	403.0	249.0	343.0	376.0	292.0	154.0	246.0	185.0	108.0	93.0	62.0	53.0	98.0	35.0	21.0	29.0	26.0	31.0	18.0	14.0	26.0	11.0	4.0	22.0	14.0	15.0	30.0	3.0	29.0	15.0	24.0	8.0	5.0	1.0	3.0	4.0	16.0	9.0	5.0	6.0	13.0	2.0	0.0	0.0	0.0	0.0	0.0	0.0	0.0	0.0	0.0	0.0	0.0	1934.0	758.0	1290.0	641.0	617.0	495.0	425.0	295.0	368.0	214.0	229.0	172.0	137.0	144.0	133.0	79.0	133.0	183.0	75.0	45.0	64.0	33.0	18.0	20.0	37.0	23.0	17.0	30.0	10.0	19.0	30.0	22.0	14.0	11.0	7.0	11.0	14.0	9.0	13.0	6.0	9.0	6.0	12.0	14.0	39.0	7.0	2.5	0.0	0.0	0.0	0.0	0.0	0.0	0.0	0.0	0.0	0.0	0.0	0.0	281.0	152.0	176.0	191.0	133.0	147.0	135.0	108.0	71.0	93.0	58.0	33.0	51.0	30.0	84.0	62.0	37.0	44.0	71.0	47.0	35.0	44.0	27.0	40.0	54.0	44.0	32.0	29.0	12.0	15.0	30.0	25.0	24.0	27.0	13.0	15.0	10.0	11.0	6.0	10.0	4.0	7.0	11.0	6.0	6.0	5.0	0.0	0.0	0.0	0.0	0.0	0.0	0.0	0.0	0.0	0.0	0.0	0.0	0.0	209.0	109.0	78.0	100.0	114.0	86.0	119.0	97.0	83.0	57.0	73.0	42.0	42.0	33.0	34.0	26.0	40.0	20.0	11.0	13.0	97.0	6.0	17.0	19.0	8.0	8.0	35.0	9.0	12.0	21.0	12.0	13.0	23.0	6.0	10.0	8.0	10.0	21.0	24.0	1.0	32.0	18.0	9.0	13.0	16.5	0.0	0.0	0.0	0.0	0.0	0.0	0.0	0.0	0.0	0.0	0.0	0.0	0.0	0.0	131.0	69.0	48.0	39.0	75.0	82.0	62.0	44.0	36.0	26.0	31.0	23.0	14.0	26.0	20.0	15.0	33.0	32.0	53.0	8.0	27.0	23.0	17.0	25.0	14.0	24.0	46.0	16.0	16.0	13.0	12.0	28.0	9.0	2.0	4.0	7.0	6.0	22.0	8.0	20.0	21.0	13.0	4.0	5.0	0.0	0.0	0.0	0.0	0.0	0.0	0.0	0.0	0.0	0.0	0.0	0.0	0.0	0.0	0.0	163.0	52.0	64.0	31.0	66.0	34.0	35.0	22.0	16.0	41.0	20.0	16.0	37.0	16.0	16.0	36.0	20.0	33.0	18.0	31.0	32.0	10.0	10.0	12.0	10.0	12.0	11.0	13.0	7.0	6.0	14.0	24.0	20.0	16.0	6.0	12.0	4.0	2.0	7.0	12.0	5.0	6.0	13.5	0.0	0.0	0.0	0.0	0.0	0.0	0.0	0.0	0.0	0.0	0.0	0.0	0.0	0.0	0.0	0.0	91.0	34.0	37.0	44.0	21.0	35.0	16.0	13.0	31.0	25.0	17.0	14.0	68.0	10.0	11.0	35.0	39.0	20.0	9.0	29.0	15.0	17.0	28.0	10.0	10.0	46.0	14.0	19.0	14.0	12.0	33.0	8.0	12.0	11.0	33.0	20.0	13.0	15.0	16.0	8.0	20.0	7.5	0.0	0.0	0.0	0.0	0.0	0.0	0.0	0.0	0.0	0.0	0.0	0.0	0.0	0.0	0.0	0.0	0.0	85.0	64.0	63.0	36.0	50.0	80.0	39.0	75.0	27.0	22.0	18.0	23.0	36.0	19.0	22.0	7.0	38.0	21.0	22.0	16.0	13.0	20.0	29.0	5.0	8.0	5.0	19.0	21.0	43.0	39.0	20.0	10.0	9.0	7.0	4.0	2.0	10.0	5.0	10.0	3.0	3.0	0.0	0.0	0.0	0.0	0.0	0.0	0.0	0.0	0.0	0.0	0.0	0.0	0.0	0.0	0.0	0.0	0.0	0.0	37.0	31.0	23.0	37.0	24.0	37.0	25.0	19.0	24.0	16.0	17.0	27.0	28.0	14.0	12.0	8.0	9.0	10.0	15.0	11.0	30.0	19.0	34.0	14.0	20.0	26.0	10.0	30.0	25.0	24.0	13.0	12.0	13.0	20.0	5.0	17.0	6.0	21.0	4.0	3.5	0.0	0.0	0.0	0.0	0.0	0.0	0.0	0.0	0.0	0.0	0.0	0.0	0.0	0.0	0.0	0.0	0.0	0.0	0.0	51.0	56.0	28.0	42.0	20.0	18.0	19.0	25.0	23.0	14.0	38.0	10.0	6.0	5.0	11.0	12.0	11.0	25.0	17.0	8.0	13.0	23.0	22.0	14.0	23.0	9.0	8.0	12.0	6.0	16.0	18.0	14.0	18.0	10.0	14.0	8.0	20.0	5.0	3.0	0.0	0.0	0.0	0.0	0.0	0.0	0.0	0.0	0.0	0.0	0.0	0.0	0.0	0.0	0.0	0.0	0.0	0.0	0.0	0.0	68.0	16.0	23.0	20.0	21.0	47.0	21.0	8.0	23.0	7.0	15.0	5.0	8.0	15.0	26.0	10.0	52.0	11.0	5.0	8.0	19.0	23.0	15.0	17.0	6.0	9.0	49.0	7.0	7.0	11.0	7.0	14.0	49.0	11.0	15.0	4.0	9.0	6.0	0.0	0.0	0.0	0.0	0.0	0.0	0.0	0.0	0.0	0.0	0.0	0.0	0.0	0.0	0.0	0.0	0.0	0.0	0.0	0.0	0.0	20.0	20.0	20.0	15.0	6.0	21.0	26.0	11.0	7.0	21.0	12.0	14.0	20.0	5.0	6.0	15.0	14.0	12.0	17.0	11.0	13.0	8.0	17.0	29.0	4.0	28.0	4.0	9.0	7.0	7.0	9.0	16.0	15.0	7.0	18.0	24.0	24.5	0.0	0.0	0.0	0.0	0.0	0.0	0.0	0.0	0.0	0.0	0.0	0.0	0.0	0.0	0.0	0.0	0.0	0.0	0.0	0.0	0.0	0.0	23.0	23.0	7.0	12.0	15.0	24.0	18.0	11.0	29.0	15.0	7.0	15.0	14.0	9.0	33.0	10.0	9.0	10.0	4.0	9.0	8.0	5.0	2.0	14.0	3.0	3.0	23.0	3.0	10.0	4.0	10.0	15.0	10.0	16.0	10.0	10.5	0.0	0.0	0.0	0.0	0.0	0.0	0.0	0.0	0.0	0.0	0.0	0.0	0.0	0.0	0.0	0.0	0.0	0.0	0.0	0.0	0.0	0.0	0.0	14.0	13.0	33.0	8.0	7.0	12.0	81.0	12.0	6.0	8.0	9.0	8.0	17.0	8.0	45.0	15.0	1.0	9.0	3.0	23.0	2.0	9.0	7.0	16.0	4.0	4.0	4.0	8.0	4.0	4.0	6.0	5.0	1.0	3.0	0.5	0.0	0.0	0.0	0.0	0.0	0.0	0.0	0.0	0.0	0.0	0.0	0.0	0.0	0.0	0.0	0.0	0.0	0.0	0.0	0.0	0.0	0.0	0.0	0.0	12.0	2.0	1.0	3.0	3.0	5.0	11.0	5.0	9.0	21.0	7.0	30.0	12.0	18.0	12.0	12.0	5.0	1.0	2.0	4.0	7.0	8.0	20.0	5.0	5.0	7.0	9.0	6.0	4.0	5.0	8.0	13.0	14.0	13.5	0.0	0.0	0.0	0.0	0.0	0.0	0.0	0.0	0.0	0.0	0.0	0.0	0.0	0.0	0.0	0.0	0.0	0.0	0.0	0.0	0.0	0.0	0.0	0.0	0.0	6.0	1.0	2.0	45.0	9.0	6.0	15.0	2.0	3.0	6.0	12.0	24.0	4.0	2.0	10.0	31.0	6.0	8.0	11.0	6.0	5.0	15.0	24.0	6.0	33.0	7.0	14.0	6.0	5.0	10.0	5.0	10.0	4.0	0.0	0.0	0.0	0.0	0.0	0.0	0.0	0.0	0.0	0.0	0.0	0.0	0.0	0.0	0.0	0.0	0.0	0.0	0.0	0.0	0.0	0.0	0.0	0.0	0.0	0.0	1.0	0.0	0.0	1.0	2.0	0.0	3.0	0.0	0.0	1.0	2.0	0.0	3.0	1.0	4.0	0.0	0.0	6.0	3.0	0.0	3.0	2.0	6.0	1.0	6.0	5.0	1.0	2.0	3.0	0.0	1.0	3.0	0.0	0.0	0.0	0.0	0.0	0.0	0.0	0.0	0.0	0.0	0.0	0.0	0.0	0.0	0.0	0.0	0.0	0.0	0.0	0.0	0.0	0.0	0.0	0.0	0.0	0.0	0.0	0.0	3.0	2.0	0.0	6.0	2.0	1.0	2.0	6.0	0.0	0.0	1.0	0.0	0.0	4.0	0.0	1.0	0.0	2.0	3.0	0.0	0.0	0.0	0.0	0.0	1.0	5.0	1.0	1.0	2.0	0.5	0.0	0.0	0.0	0.0	0.0	0.0	0.0	0.0	0.0	0.0	0.0	0.0	0.0	0.0	0.0	0.0	0.0	0.0	0.0	0.0	0.0	0.0	0.0	0.0	0.0	0.0	0.0	0.0	9605.0	2710.0	2047.0	1469.0	2101.0	1046.0	724.0	581.0	386.0	509.0	353.0	427.0	280.0	166.0	140.0	128.0	92.0	125.0	73.0	104.0	28.0	25.0	34.0	27.0	19.0	42.0	6.0	15.0	6.0	7.0	10.0	11.0	5.0	2.0	9.0	4.0	5.0	6.0	10.0	2.0	10.0	4.0	4.0	8.0	2.0	5.0	4.0	1.0	0.0	0.0	0.0	0.0	0.0	0.0	0.0	0.0	0.0	0.0	0.0	1825.0	672.0	587.0	411.0	384.0	313.0	353.0	294.0	246.0	168.0	155.0	199.0	94.0	115.0	130.0	66.0	44.0	51.0	40.0	39.0	32.0	21.0	12.0	11.0	30.0	15.0	27.0	15.0	8.0	32.0	4.0	25.0	10.0	5.0	7.0	16.0	9.0	2.0	10.0	1.0	2.0	0.0	1.0	1.0	0.0	1.0	2.5	0.0	0.0	0.0	0.0	0.0	0.0	0.0	0.0	0.0	0.0	0.0	0.0	1716.0	582.0	436.0	387.0	347.0	298.0	294.0	207.0	151.0	112.0	174.0	177.0	92.0	85.0	95.0	56.0	55.0	27.0	27.0	21.0	20.0	14.0	23.0	13.0	9.0	8.0	16.0	6.0	13.0	18.0	17.0	5.0	14.0	15.0	7.0	7.0	6.0	12.0	9.0	7.0	1.0	3.0	25.0	7.0	15.0	2.0	0.0	0.0	0.0	0.0	0.0	0.0	0.0	0.0	0.0	0.0	0.0	0.0	0.0	311.0	133.0	102.0	116.0	100.0	73.0	106.0	60.0	62.0	75.0	37.0	42.0	47.0	55.0	43.0	62.0	27.0	33.0	49.0	29.0	10.0	24.0	14.0	24.0	20.0	17.0	23.0	8.0	11.0	12.0	19.0	21.0	27.0	20.0	8.0	11.0	4.0	1.0	5.0	17.0	9.0	9.0	10.0	11.0	2.5	0.0	0.0	0.0	0.0	0.0	0.0	0.0	0.0	0.0	0.0	0.0	0.0	0.0	0.0	194.0	111.0	84.0	107.0	75.0	41.0	65.0	37.0	77.0	31.0	78.0	37.0	62.0	17.0	23.0	23.0	31.0	35.0	22.0	26.0	23.0	17.0	34.0	24.0	21.0	3.0	8.0	22.0	5.0	11.0	20.0	22.0	15.0	5.0	26.0	6.0	30.0	14.0	5.0	16.0	7.0	8.0	20.0	2.0	0.0	0.0	0.0	0.0	0.0	0.0	0.0	0.0	0.0	0.0	0.0	0.0	0.0	0.0	0.0	108.0	86.0	50.0	49.0	45.0	48.0	26.0	23.0	18.0	20.0	33.0	19.0	49.0	36.0	19.0	22.0	55.0	25.0	46.0	19.0	34.0	21.0	10.0	24.0	42.0	10.0	11.0	10.0	15.0	20.0	12.0	21.0	26.0	3.0	7.0	9.0	3.0	15.0	8.0	12.0	11.0	9.0	2.5	0.0	0.0	0.0	0.0	0.0	0.0	0.0	0.0	0.0	0.0	0.0	0.0	0.0	0.0	0.0	0.0	132.0	66.0	57.0	45.0	39.0	38.0	24.0	37.0	8.0	34.0	36.0	17.0	15.0	18.0	33.0	55.0	22.0	34.0	18.0	16.0	8.0	15.0	21.0	9.0	30.0	7.0	19.0	8.0	25.0	17.0	16.0	22.0	15.0	9.0	6.0	4.0	8.0	3.0	16.0	18.0	12.0	16.5	0.0	0.0	0.0	0.0	0.0	0.0	0.0	0.0	0.0	0.0	0.0	0.0	0.0	0.0	0.0	0.0	0.0	120.0	60.0	59.0	43.0	39.0	20.0	21.0	44.0	19.0	21.0	6.0	17.0	18.0	24.0	14.0	16.0	55.0	28.0	12.0	14.0	7.0	14.0	10.0	11.0	15.0	10.0	14.0	7.0	17.0	10.0	18.0	28.0	28.0	14.0	10.0	9.0	8.0	31.0	10.0	8.0	5.0	0.0	0.0	0.0	0.0	0.0	0.0	0.0	0.0	0.0	0.0	0.0	0.0	0.0	0.0	0.0	0.0	0.0	0.0	53.0	55.0	52.0	20.0	25.0	18.0	30.0	15.0	21.0	29.0	10.0	18.0	11.0	11.0	17.0	29.0	15.0	15.0	28.0	12.0	14.0	29.0	28.0	24.0	21.0	13.0	91.0	26.0	20.0	37.0	6.0	45.0	8.0	8.0	14.0	69.0	10.0	3.0	18.0	5.5	0.0	0.0	0.0	0.0	0.0	0.0	0.0	0.0	0.0	0.0	0.0	0.0	0.0	0.0	0.0	0.0	0.0	0.0	0.0	46.0	38.0	24.0	24.0	27.0	28.0	58.0	26.0	17.0	9.0	12.0	19.0	20.0	23.0	21.0	19.0	33.0	12.0	18.0	10.0	15.0	16.0	9.0	9.0	28.0	47.0	28.0	34.0	120.0	32.0	11.0	22.0	13.0	1.0	3.0	13.0	19.0	21.0	2.5	0.0	0.0	0.0	0.0	0.0	0.0	0.0	0.0	0.0	0.0	0.0	0.0	0.0	0.0	0.0	0.0	0.0	0.0	0.0	0.0	60.0	14.0	24.0	8.0	22.0	16.0	47.0	10.0	21.0	14.0	11.0	11.0	14.0	20.0	11.0	19.0	6.0	18.0	30.0	19.0	20.0	15.0	46.0	38.0	12.0	53.0	9.0	18.0	19.0	6.0	28.0	13.0	14.0	20.0	6.0	30.0	22.0	6.5	0.0	0.0	0.0	0.0	0.0	0.0	0.0	0.0	0.0	0.0	0.0	0.0	0.0	0.0	0.0	0.0	0.0	0.0	0.0	0.0	0.0	31.0	18.0	30.0	12.0	19.0	15.0	9.0	18.0	19.0	15.0	6.0	4.0	11.0	20.0	7.0	3.0	9.0	5.0	24.0	21.0	15.0	30.0	28.0	24.0	10.0	7.0	12.0	29.0	28.0	20.0	9.0	13.0	13.0	8.0	7.0	1.0	2.5	0.0	0.0	0.0	0.0	0.0	0.0	0.0	0.0	0.0	0.0	0.0	0.0	0.0	0.0	0.0	0.0	0.0	0.0	0.0	0.0	0.0	0.0	26.0	29.0	24.0	11.0	7.0	22.0	0.0	13.0	6.0	7.0	4.0	13.0	8.0	17.0	9.0	25.0	9.0	9.0	9.0	8.0	12.0	14.0	14.0	5.0	11.0	5.0	12.0	8.0	9.0	19.0	10.0	7.0	2.0	10.0	12.0	2.5	0.0	0.0	0.0	0.0	0.0	0.0	0.0	0.0	0.0	0.0	0.0	0.0	0.0	0.0	0.0	0.0	0.0	0.0	0.0	0.0	0.0	0.0	0.0	39.0	20.0	8.0	11.0	6.0	12.0	9.0	10.0	11.0	13.0	10.0	6.0	47.0	2.0	8.0	7.0	5.0	12.0	11.0	16.0	9.0	14.0	11.0	21.0	17.0	5.0	8.0	15.0	26.0	9.0	12.0	8.0	4.0	8.0	6.0	0.0	0.0	0.0	0.0	0.0	0.0	0.0	0.0	0.0	0.0	0.0	0.0	0.0	0.0	0.0	0.0	0.0	0.0	0.0	0.0	0.0	0.0	0.0	0.0	15.0	9.0	5.0	8.0	18.0	14.0	3.0	22.0	6.0	15.0	2.0	12.0	8.0	5.0	7.0	11.0	9.0	13.0	2.0	13.0	8.0	21.0	5.0	3.0	12.0	17.0	8.0	2.0	5.0	13.0	4.0	9.0	7.0	2.0	0.0	0.0	0.0	0.0	0.0	0.0	0.0	0.0	0.0	0.0	0.0	0.0	0.0	0.0	0.0	0.0	0.0	0.0	0.0	0.0	0.0	0.0	0.0	0.0	0.0	13.0	16.0	28.0	72.0	9.0	6.0	6.0	14.0	17.0	11.0	5.0	4.0	15.0	10.0	3.0	10.0	3.0	24.0	2.0	13.0	11.0	5.0	6.0	5.0	3.0	6.0	12.0	5.0	7.0	13.0	12.0	11.0	3.5	0.0	0.0	0.0	0.0	0.0	0.0	0.0	0.0	0.0	0.0	0.0	0.0	0.0	0.0	0.0	0.0	0.0	0.0	0.0	0.0	0.0	0.0	0.0	0.0	0.0	0.0	11.0	18.0	2.0	36.0	66.0	5.0	9.0	4.0	5.0	22.0	2.0	5.0	3.0	8.0	4.0	3.0	3.0	10.0	6.0	7.0	16.0	4.0	3.0	3.0	8.0	6.0	6.0	10.0	7.0	8.0	5.0	9.5	0.0	0.0	0.0	0.0	0.0	0.0	0.0	0.0	0.0	0.0	0.0	0.0	0.0	0.0	0.0	0.0	0.0	0.0	0.0	0.0	0.0	0.0	0.0	0.0	0.0	0.0	0.0	1.0	2.0	1.0	1.0	0.0	3.0	3.0	3.0	0.0	3.0	0.0	2.0	4.0	2.0	1.0	1.0	0.0	1.0	0.0	1.0	2.0	3.0	2.0	4.0	1.0	2.0	1.0	1.0	5.0	2.0	6.0	0.0	0.0	0.0	0.0	0.0	0.0	0.0	0.0	0.0	0.0	0.0	0.0	0.0	0.0	0.0	0.0	0.0	0.0	0.0	0.0	0.0	0.0	0.0	0.0	0.0	0.0	0.0	0.0	0.0	5.0	3.0	1.0	1.0	1.0	7.0	8.0	2.0	0.0	2.0	0.0	2.0	2.0	0.0	6.0	2.0	0.0	4.0	1.0	0.0	9.0	1.0	0.0	0.0	1.0	10.0	24.0	6.0	2.5	0.0	0.0	0.0	0.0	0.0	0.0	0.0	0.0	0.0	0.0	0.0	0.0	0.0	0.0	0.0	0.0	0.0	0.0	0.0	0.0	0.0	0.0	0.0	0.0	0.0	0.0	0.0	0.0	0.0	6768.0	1821.0	1386.0	909.0	818.0	726.0	620.0	510.0	468.0	333.0	224.0	209.0	189.0	194.0	91.0	70.0	74.0	62.0	45.0	39.0	23.0	21.0	37.0	19.0	13.0	12.0	26.0	22.0	4.0	3.0	3.0	12.0	11.0	6.0	7.0	55.0	12.0	13.0	20.0	3.0	4.0	0.0	2.0	3.0	2.0	0.0	1.0	0.0	0.0	0.0	0.0	0.0	0.0	0.0	0.0	0.0	0.0	0.0	0.0	1610.0	532.0	349.0	296.0	253.0	238.0	185.0	210.0	204.0	139.0	113.0	96.0	91.0	62.0	72.0	43.0	39.0	37.0	42.0	24.0	13.0	11.0	16.0	18.0	14.0	22.0	4.0	8.0	6.0	7.0	10.0	15.0	3.0	5.0	2.0	9.0	7.0	14.0	1.0	3.0	2.0	4.0	3.0	1.0	5.0	14.5	0.0	0.0	0.0	0.0	0.0	0.0	0.0	0.0	0.0	0.0	0.0	0.0	0.0	1716.0	584.0	490.0	367.0	427.0	326.0	287.0	175.0	186.0	290.0	142.0	139.0	104.0	80.0	73.0	70.0	52.0	51.0	52.0	53.0	28.0	24.0	11.0	17.0	35.0	12.0	8.0	27.0	20.0	9.0	31.0	4.0	25.0	8.0	9.0	8.0	3.0	14.0	6.0	16.0	26.0	3.0	6.0	2.0	3.5	0.0	0.0	0.0	0.0	0.0	0.0	0.0	0.0	0.0	0.0	0.0	0.0	0.0	0.0	236.0	122.0	132.0	91.0	84.0	76.0	104.0	68.0	83.0	60.0	42.0	27.0	48.0	46.0	35.0	34.0	21.0	14.0	28.0	21.0	18.0	29.0	20.0	26.0	23.0	8.0	3.0	13.0	8.0	22.0	20.0	9.0	41.0	28.0	5.0	10.0	7.0	5.0	11.0	23.0	3.0	2.0	6.0	1.5	0.0	0.0	0.0	0.0	0.0	0.0	0.0	0.0	0.0	0.0	0.0	0.0	0.0	0.0	0.0	261.0	84.0	132.0	143.0	112.0	63.0	142.0	47.0	76.0	45.0	41.0	27.0	82.0	18.0	38.0	25.0	37.0	16.0	50.0	20.0	19.0	6.0	7.0	10.0	8.0	14.0	10.0	6.0	12.0	12.0	7.0	11.0	11.0	11.0	7.0	28.0	6.0	7.0	6.0	29.0	10.0	10.0	3.5	0.0	0.0	0.0	0.0	0.0	0.0	0.0	0.0	0.0	0.0	0.0	0.0	0.0	0.0	0.0	0.0	168.0	99.0	54.0	58.0	49.0	43.0	35.0	43.0	53.0	29.0	26.0	28.0	40.0	21.0	27.0	17.0	17.0	15.0	14.0	14.0	21.0	22.0	9.0	25.0	24.0	7.0	15.0	14.0	19.0	10.0	17.0	15.0	8.0	11.0	8.0	9.0	6.0	20.0	14.0	13.0	8.0	5.0	0.0	0.0	0.0	0.0	0.0	0.0	0.0	0.0	0.0	0.0	0.0	0.0	0.0	0.0	0.0	0.0	0.0	112.0	36.0	83.0	42.0	33.0	20.0	17.0	25.0	12.0	14.0	13.0	27.0	15.0	28.0	22.0	27.0	16.0	14.0	20.0	6.0	26.0	36.0	13.0	17.0	16.0	12.0	9.0	30.0	20.0	5.0	16.0	14.0	15.0	12.0	10.0	14.0	15.0	16.0	11.0	14.0	22.5	0.0	0.0	0.0	0.0	0.0	0.0	0.0	0.0	0.0	0.0	0.0	0.0	0.0	0.0	0.0	0.0	0.0	0.0	101.0	74.0	40.0	47.0	25.0	85.0	35.0	29.0	21.0	29.0	26.0	43.0	36.0	17.0	8.0	27.0	22.0	45.0	13.0	19.0	19.0	15.0	29.0	13.0	17.0	16.0	16.0	13.0	19.0	22.0	24.0	19.0	5.0	12.0	11.0	8.0	7.0	10.0	9.0	10.5	0.0	0.0	0.0	0.0	0.0	0.0	0.0	0.0	0.0	0.0	0.0	0.0	0.0	0.0	0.0	0.0	0.0	0.0	0.0	75.0	47.0	27.0	49.0	25.0	59.0	40.0	34.0	17.0	39.0	25.0	15.0	21.0	19.0	15.0	32.0	30.0	13.0	13.0	6.0	26.0	52.0	48.0	12.0	42.0	28.0	18.0	22.0	37.0	35.0	21.0	14.0	15.0	24.0	26.0	11.0	15.0	17.0	5.0	0.0	0.0	0.0	0.0	0.0	0.0	0.0	0.0	0.0	0.0	0.0	0.0	0.0	0.0	0.0	0.0	0.0	0.0	0.0	0.0	64.0	36.0	8.0	24.0	39.0	65.0	63.0	58.0	16.0	23.0	19.0	13.0	11.0	12.0	13.0	18.0	11.0	21.0	22.0	30.0	16.0	40.0	51.0	33.0	48.0	16.0	22.0	36.0	46.0	113.0	26.0	20.0	31.0	13.0	13.0	8.0	4.0	6.5	0.0	0.0	0.0	0.0	0.0	0.0	0.0	0.0	0.0	0.0	0.0	0.0	0.0	0.0	0.0	0.0	0.0	0.0	0.0	0.0	0.0	42.0	22.0	10.0	30.0	28.0	10.0	27.0	19.0	4.0	16.0	7.0	13.0	8.0	13.0	15.0	16.0	42.0	64.0	14.0	5.0	18.0	33.0	35.0	13.0	16.0	38.0	9.0	7.0	12.0	12.0	12.0	11.0	10.0	30.0	21.0	10.0	5.5	0.0	0.0	0.0	0.0	0.0	0.0	0.0	0.0	0.0	0.0	0.0	0.0	0.0	0.0	0.0	0.0	0.0	0.0	0.0	0.0	0.0	0.0	34.0	29.0	33.0	21.0	19.0	44.0	23.0	30.0	16.0	15.0	23.0	8.0	10.0	16.0	9.0	17.0	15.0	8.0	11.0	14.0	6.0	18.0	12.0	28.0	11.0	15.0	24.0	8.0	9.0	13.0	25.0	2.0	12.0	16.0	8.0	5.0	0.0	0.0	0.0	0.0	0.0	0.0	0.0	0.0	0.0	0.0	0.0	0.0	0.0	0.0	0.0	0.0	0.0	0.0	0.0	0.0	0.0	0.0	0.0	67.0	38.0	17.0	8.0	11.0	7.0	11.0	5.0	12.0	15.0	7.0	15.0	16.0	28.0	14.0	13.0	35.0	11.0	11.0	9.0	16.0	23.0	9.0	12.0	18.0	17.0	4.0	6.0	10.0	16.0	25.0	13.0	8.0	16.0	4.0	0.0	0.0	0.0	0.0	0.0	0.0	0.0	0.0	0.0	0.0	0.0	0.0	0.0	0.0	0.0	0.0	0.0	0.0	0.0	0.0	0.0	0.0	0.0	0.0	16.0	28.0	5.0	6.0	11.0	18.0	15.0	5.0	5.0	10.0	23.0	14.0	11.0	6.0	4.0	10.0	21.0	13.0	6.0	8.0	18.0	6.0	24.0	13.0	15.0	7.0	8.0	24.0	18.0	4.0	17.0	23.0	17.0	9.0	0.0	0.0	0.0	0.0	0.0	0.0	0.0	0.0	0.0	0.0	0.0	0.0	0.0	0.0	0.0	0.0	0.0	0.0	0.0	0.0	0.0	0.0	0.0	0.0	0.0	16.0	36.0	25.0	11.0	19.0	62.0	19.0	13.0	7.0	20.0	11.0	14.0	6.0	6.0	11.0	24.0	15.0	5.0	16.0	4.0	7.0	18.0	7.0	6.0	3.0	11.0	9.0	21.0	5.0	5.0	65.0	11.0	8.0	0.0	0.0	0.0	0.0	0.0	0.0	0.0	0.0	0.0	0.0	0.0	0.0	0.0	0.0	0.0	0.0	0.0	0.0	0.0	0.0	0.0	0.0	0.0	0.0	0.0	0.0	13.0	2.0	6.0	18.0	13.0	8.0	8.0	24.0	8.0	7.0	13.0	9.0	4.0	7.0	11.0	36.0	42.0	5.0	8.0	2.0	13.0	22.0	5.0	16.0	29.0	46.0	14.0	15.0	3.0	3.0	11.0	6.5	0.0	0.0	0.0	0.0	0.0	0.0	0.0	0.0	0.0	0.0	0.0	0.0	0.0	0.0	0.0	0.0	0.0	0.0	0.0	0.0	0.0	0.0	0.0	0.0	0.0	0.0	0.0	5.0	3.0	4.0	9.0	10.0	9.0	22.0	17.0	6.0	10.0	2.0	7.0	2.0	3.0	24.0	10.0	1.0	18.0	22.0	4.0	5.0	6.0	22.0	7.0	5.0	10.0	7.0	2.0	4.0	13.0	8.0	0.0	0.0	0.0	0.0	0.0	0.0	0.0	0.0	0.0	0.0	0.0	0.0	0.0	0.0	0.0	0.0	0.0	0.0	0.0	0.0	0.0	0.0	0.0	0.0	0.0	0.0	0.0	0.0	10.0	4.0	0.0	4.0	0.0	1.0	5.0	4.0	0.0	2.0	4.0	1.0	3.0	2.0	10.0	5.0	8.0	3.0	7.0	2.0	18.0	0.0	3.0	10.0	41.0	7.0	9.0	3.0	2.0	2.0	0.0	0.0	0.0	0.0	0.0	0.0	0.0	0.0	0.0	0.0	0.0	0.0	0.0	0.0	0.0	0.0	0.0	0.0	0.0	0.0	0.0	0.0	0.0	0.0	0.0	0.0	0.0	0.0	0.0	0.0	8.0	2.0	3.0	2.0	2.0	2.0	5.0	4.0	3.0	1.0	1.0	0.0	0.0	2.0	4.0	1.0	4.0	3.0	5.0	0.0	1.0	1.0	1.0	0.0	0.0	3.0	1.0	9.0	0.0	0.0	0.0	0.0	0.0	0.0	0.0	0.0	0.0	0.0	0.0	0.0	0.0	0.0	0.0	0.0	0.0	0.0	0.0	0.0	0.0	0.0	0.0	0.0	0.0	0.0	0.0	0.0	0.0	0.0	3928.0	1193.0	890.0	697.0	582.0	507.0	388.0	345.0	281.0	223.0	140.0	112.0	84.0	145.0	127.0	99.0	51.0	37.0	44.0	16.0	19.0	24.0	11.0	12.0	9.0	19.0	23.0	6.0	8.0	7.0	3.0	24.0	4.0	0.0	0.0	12.0	1.0	3.0	5.0	4.0	1.0	7.0	2.0	0.0	0.0	4.0	0.0	0.0	0.0	0.0	0.0	0.0	0.0	0.0	0.0	0.0	0.0	0.0	0.0	1370.0	412.0	348.0	327.0	261.0	237.0	208.0	164.0	145.0	89.0	112.0	86.0	79.0	84.0	71.0	58.0	48.0	27.0	20.0	52.0	34.0	17.0	11.0	8.0	9.0	11.0	11.0	3.0	6.0	8.0	2.0	25.0	3.0	13.0	3.0	8.0	5.0	21.0	11.0	15.0	1.0	4.0	9.0	1.0	1.0	0.0	0.0	0.0	0.0	0.0	0.0	0.0	0.0	0.0	0.0	0.0	0.0	0.0	0.0	1726.0	482.0	539.0	345.0	331.0	238.0	316.0	167.0	145.0	92.0	157.0	141.0	68.0	70.0	40.0	49.0	45.0	25.0	45.0	26.0	37.0	12.0	10.0	24.0	24.0	27.0	14.0	11.0	9.0	6.0	10.0	15.0	10.0	6.0	13.0	8.0	5.0	11.0	0.0	4.0	4.0	5.0	6.0	2.0	0.0	0.0	0.0	0.0	0.0	0.0	0.0	0.0	0.0	0.0	0.0	0.0	0.0	0.0	0.0	270.0	85.0	126.0	68.0	80.0	83.0	91.0	55.0	51.0	44.0	45.0	44.0	34.0	29.0	55.0	59.0	22.0	20.0	28.0	7.0	15.0	7.0	6.0	24.0	19.0	22.0	21.0	18.0	11.0	28.0	20.0	21.0	18.0	29.0	21.0	12.0	19.0	10.0	18.0	42.0	1.0	7.0	7.0	0.0	0.0	0.0	0.0	0.0	0.0	0.0	0.0	0.0	0.0	0.0	0.0	0.0	0.0	0.0	0.0	149.0	93.0	90.0	85.0	60.0	111.0	85.0	62.0	54.0	39.0	35.0	16.0	39.0	24.0	54.0	29.0	22.0	30.0	27.0	13.0	12.0	6.0	12.0	9.0	8.0	14.0	19.0	7.0	7.0	5.0	11.0	9.0	14.0	11.0	12.0	11.0	7.0	8.0	14.0	18.0	4.0	2.0	0.0	0.0	0.0	0.0	0.0	0.0	0.0	0.0	0.0	0.0	0.0	0.0	0.0	0.0	0.0	0.0	0.0	162.0	93.0	62.0	21.0	32.0	55.0	47.0	52.0	36.0	31.0	18.0	14.0	28.0	17.0	20.0	13.0	15.0	19.0	21.0	28.0	6.0	7.0	21.0	18.0	9.0	4.0	8.0	13.0	13.0	9.0	31.0	15.0	4.0	14.0	7.0	14.0	6.0	5.0	19.0	45.0	3.5	0.0	0.0	0.0	0.0	0.0	0.0	0.0	0.0	0.0	0.0	0.0	0.0	0.0	0.0	0.0	0.0	0.0	0.0	97.0	47.0	43.0	40.0	31.0	27.0	25.0	20.0	34.0	15.0	43.0	11.0	16.0	25.0	25.0	16.0	14.0	13.0	8.0	16.0	14.0	18.0	20.0	64.0	10.0	15.0	23.0	46.0	39.0	24.0	10.0	5.0	3.0	19.0	0.0	18.0	2.0	9.0	23.0	5.5	0.0	0.0	0.0	0.0	0.0	0.0	0.0	0.0	0.0	0.0	0.0	0.0	0.0	0.0	0.0	0.0	0.0	0.0	0.0	95.0	54.0	40.0	23.0	43.0	48.0	17.0	24.0	18.0	26.0	15.0	34.0	13.0	12.0	21.0	14.0	24.0	52.0	14.0	21.0	9.0	14.0	11.0	17.0	17.0	12.0	26.0	21.0	24.0	19.0	24.0	35.0	16.0	13.0	23.0	15.0	10.0	15.0	5.0	0.0	0.0	0.0	0.0	0.0	0.0	0.0	0.0	0.0	0.0	0.0	0.0	0.0	0.0	0.0	0.0	0.0	0.0	0.0	0.0	100.0	54.0	40.0	20.0	50.0	63.0	16.0	23.0	19.0	35.0	22.0	51.0	34.0	7.0	11.0	14.0	21.0	30.0	21.0	17.0	16.0	14.0	39.0	15.0	28.0	31.0	34.0	33.0	88.0	100.0	26.0	19.0	13.0	5.0	9.0	3.0	14.0	6.0	0.0	0.0	0.0	0.0	0.0	0.0	0.0	0.0	0.0	0.0	0.0	0.0	0.0	0.0	0.0	0.0	0.0	0.0	0.0	0.0	0.0	95.0	31.0	26.0	24.0	38.0	15.0	16.0	30.0	12.0	24.0	22.0	2.0	13.0	6.0	32.0	23.0	51.0	10.0	34.0	27.0	33.0	136.0	23.0	24.0	35.0	30.0	67.0	102.0	210.0	1244.0	118.0	42.0	39.0	18.0	11.0	17.0	9.0	0.0	0.0	0.0	0.0	0.0	0.0	0.0	0.0	0.0	0.0	0.0	0.0	0.0	0.0	0.0	0.0	0.0	0.0	0.0	0.0	0.0	0.0	30.0	50.0	48.0	29.0	20.0	19.0	13.0	24.0	12.0	34.0	10.0	17.0	33.0	16.0	10.0	7.0	11.0	6.0	29.0	13.0	28.0	13.0	25.0	14.0	6.0	23.0	25.0	19.0	25.0	63.0	44.0	27.0	15.0	21.0	11.0	7.5	0.0	0.0	0.0	0.0	0.0	0.0	0.0	0.0	0.0	0.0	0.0	0.0	0.0	0.0	0.0	0.0	0.0	0.0	0.0	0.0	0.0	0.0	0.0	61.0	61.0	22.0	26.0	19.0	17.0	18.0	21.0	24.0	14.0	29.0	20.0	10.0	15.0	12.0	13.0	18.0	19.0	7.0	16.0	11.0	18.0	13.0	10.0	11.0	18.0	8.0	24.0	28.0	22.0	11.0	14.0	11.0	14.0	7.0	0.0	0.0	0.0	0.0	0.0	0.0	0.0	0.0	0.0	0.0	0.0	0.0	0.0	0.0	0.0	0.0	0.0	0.0	0.0	0.0	0.0	0.0	0.0	0.0	37.0	41.0	7.0	17.0	41.0	10.0	13.0	25.0	5.0	16.0	3.0	17.0	10.0	12.0	15.0	8.0	16.0	17.0	19.0	5.0	25.0	3.0	2.0	8.0	8.0	26.0	8.0	9.0	14.0	10.0	31.0	15.0	14.0	15.0	0.0	0.0	0.0	0.0	0.0	0.0	0.0	0.0	0.0	0.0	0.0	0.0	0.0	0.0	0.0	0.0	0.0	0.0	0.0	0.0	0.0	0.0	0.0	0.0	0.0	23.0	24.0	10.0	16.0	21.0	24.0	14.0	14.0	9.0	6.0	4.0	10.0	17.0	33.0	5.0	6.0	8.0	17.0	22.0	70.0	6.0	8.0	16.0	7.0	12.0	16.0	8.0	14.0	17.0	11.0	22.0	8.0	19.0	0.0	0.0	0.0	0.0	0.0	0.0	0.0	0.0	0.0	0.0	0.0	0.0	0.0	0.0	0.0	0.0	0.0	0.0	0.0	0.0	0.0	0.0	0.0	0.0	0.0	0.0	17.0	13.0	6.0	8.0	17.0	9.0	13.0	14.0	4.0	2.0	3.0	6.0	9.0	6.0	11.0	39.0	22.0	5.0	8.0	30.0	22.0	10.0	12.0	4.0	10.0	6.0	12.0	11.0	5.0	9.0	5.0	5.0	0.0	0.0	0.0	0.0	0.0	0.0	0.0	0.0	0.0	0.0	0.0	0.0	0.0	0.0	0.0	0.0	0.0	0.0	0.0	0.0	0.0	0.0	0.0	0.0	0.0	0.0	0.0	7.0	20.0	12.0	10.0	31.0	8.0	5.0	23.0	8.0	7.0	8.0	5.0	13.0	10.0	6.0	19.0	3.0	4.0	4.0	25.0	31.0	2.0	32.0	39.0	13.0	11.0	8.0	28.0	49.0	2.0	6.5	0.0	0.0	0.0	0.0	0.0	0.0	0.0	0.0	0.0	0.0	0.0	0.0	0.0	0.0	0.0	0.0	0.0	0.0	0.0	0.0	0.0	0.0	0.0	0.0	0.0	0.0	0.0	0.0	8.0	2.0	11.0	22.0	1.0	1.0	10.0	11.0	15.0	1.0	3.0	1.0	4.0	2.0	5.0	7.0	7.0	7.0	7.0	8.0	8.0	3.0	3.0	8.0	6.0	3.0	14.0	11.0	8.0	3.0	0.0	0.0	0.0	0.0	0.0	0.0	0.0	0.0	0.0	0.0	0.0	0.0	0.0	0.0	0.0	0.0	0.0	0.0	0.0	0.0	0.0	0.0	0.0	0.0	0.0	0.0	0.0	0.0	0.0	7.0	6.0	0.0	4.0	0.0	2.0	2.0	5.0	12.0	0.0	9.0	7.0	6.0	18.0	3.0	5.0	2.0	3.0	5.0	3.0	9.0	12.0	53.0	4.0	3.0	4.0	3.0	1.0	0.5	0.0	0.0	0.0	0.0	0.0	0.0	0.0	0.0	0.0	0.0	0.0	0.0	0.0	0.0	0.0	0.0	0.0	0.0	0.0	0.0	0.0	0.0	0.0	0.0	0.0	0.0	0.0	0.0	0.0	0.0	0.0	5.0	3.0	12.0	9.0	5.0	1.0	4.0	1.0	2.0	3.0	3.0	1.0	3.0	0.0	0.0	3.0	4.0	0.0	0.0	4.0	1.0	1.0	0.0	1.0	2.0	4.0	8.5	0.0	0.0	0.0	0.0	0.0	0.0	0.0	0.0	0.0	0.0	0.0	0.0	0.0	0.0	0.0	0.0	0.0	0.0	0.0	0.0	0.0	0.0	0.0	0.0	0.0	0.0	0.0	0.0	0.0	0.0	0.0	2837.0	859.0	624.0	499.0	417.0	392.0	258.0	249.0	173.0	118.0	133.0	60.0	49.0	96.0	94.0	41.0	48.0	46.0	17.0	32.0	31.0	14.0	8.0	1.0	7.0	5.0	15.0	5.0	1.0	3.0	34.0	12.0	5.0	0.0	2.0	2.0	1.0	2.0	3.0	1.0	0.0	0.0	0.0	1.0	0.0	0.0	0.0	0.0	0.0	0.0	0.0	0.0	0.0	0.0	0.0	0.0	0.0	0.0	0.0	862.0	412.0	288.0	215.0	278.0	204.0	165.0	114.0	124.0	88.0	96.0	46.0	54.0	41.0	56.0	35.0	27.0	19.0	18.0	22.0	9.0	23.0	8.0	7.0	22.0	6.0	10.0	6.0	6.0	2.0	4.0	10.0	8.0	11.0	15.0	11.0	5.0	1.0	7.0	3.0	4.0	0.0	9.0	1.0	0.0	0.0	0.0	0.0	0.0	0.0	0.0	0.0	0.0	0.0	0.0	0.0	0.0	0.0	0.0	1251.0	497.0	666.0	256.0	275.0	252.0	173.0	108.0	158.0	141.0	108.0	45.0	86.0	35.0	71.0	101.0	61.0	16.0	34.0	28.0	25.0	10.0	13.0	24.0	19.0	19.0	12.0	5.0	8.0	13.0	6.0	8.0	12.0	8.0	11.0	3.0	3.0	15.0	5.0	4.0	10.0	11.0	0.0	0.0	0.0	0.0	0.0	0.0	0.0	0.0	0.0	0.0	0.0	0.0	0.0	0.0	0.0	0.0	0.0	214.0	74.0	112.0	90.0	78.0	33.0	47.0	88.0	61.0	41.0	38.0	51.0	20.0	31.0	20.0	26.0	19.0	36.0	15.0	13.0	13.0	3.0	16.0	23.0	18.0	12.0	10.0	16.0	26.0	10.0	11.0	33.0	6.0	61.0	8.0	8.0	1.0	6.0	6.0	11.0	15.0	3.5	0.0	0.0	0.0	0.0	0.0	0.0	0.0	0.0	0.0	0.0	0.0	0.0	0.0	0.0	0.0	0.0	0.0	176.0	63.0	88.0	59.0	76.0	75.0	69.0	62.0	52.0	44.0	28.0	41.0	19.0	24.0	25.0	36.0	32.0	15.0	15.0	22.0	10.0	17.0	5.0	6.0	6.0	10.0	8.0	6.0	11.0	14.0	6.0	14.0	4.0	6.0	7.0	3.0	11.0	22.0	19.0	4.0	3.5	0.0	0.0	0.0	0.0	0.0	0.0	0.0	0.0	0.0	0.0	0.0	0.0	0.0	0.0	0.0	0.0	0.0	0.0	169.0	70.0	49.0	52.0	28.0	32.0	59.0	40.0	21.0	40.0	32.0	18.0	47.0	14.0	16.0	27.0	29.0	19.0	57.0	16.0	11.0	20.0	30.0	6.0	8.0	8.0	11.0	9.0	8.0	8.0	7.0	15.0	12.0	11.0	15.0	16.0	7.0	5.0	25.0	4.0	0.0	0.0	0.0	0.0	0.0	0.0	0.0	0.0	0.0	0.0	0.0	0.0	0.0	0.0	0.0	0.0	0.0	0.0	0.0	119.0	45.0	65.0	42.0	52.0	31.0	24.0	39.0	16.0	53.0	40.0	13.0	16.0	13.0	12.0	8.0	12.0	16.0	17.0	18.0	5.0	21.0	13.0	31.0	5.0	12.0	10.0	10.0	12.0	23.0	17.0	14.0	12.0	18.0	13.0	12.0	13.0	23.0	8.5	0.0	0.0	0.0	0.0	0.0	0.0	0.0	0.0	0.0	0.0	0.0	0.0	0.0	0.0	0.0	0.0	0.0	0.0	0.0	0.0	93.0	56.0	58.0	45.0	72.0	34.0	21.0	27.0	19.0	31.0	26.0	18.0	18.0	29.0	13.0	26.0	16.0	6.0	12.0	21.0	10.0	29.0	19.0	12.0	11.0	5.0	2.0	3.0	12.0	8.0	12.0	9.0	29.0	16.0	5.0	11.0	13.0	7.0	0.0	0.0	0.0	0.0	0.0	0.0	0.0	0.0	0.0	0.0	0.0	0.0	0.0	0.0	0.0	0.0	0.0	0.0	0.0	0.0	0.0	91.0	40.0	42.0	49.0	17.0	60.0	22.0	17.0	12.0	8.0	11.0	7.0	30.0	10.0	33.0	20.0	45.0	16.0	13.0	16.0	12.0	9.0	15.0	10.0	6.0	25.0	12.0	7.0	24.0	17.0	7.0	6.0	12.0	14.0	25.0	13.0	7.0	0.0	0.0	0.0	0.0	0.0	0.0	0.0	0.0	0.0	0.0	0.0	0.0	0.0	0.0	0.0	0.0	0.0	0.0	0.0	0.0	0.0	0.0	76.0	52.0	23.0	21.0	38.0	11.0	18.0	19.0	7.0	24.0	49.0	39.0	12.0	9.0	14.0	9.0	13.0	15.0	3.0	6.0	19.0	11.0	8.0	4.0	27.0	16.0	26.0	4.0	8.0	40.0	27.0	32.0	27.0	10.0	10.0	7.0	0.0	0.0	0.0	0.0	0.0	0.0	0.0	0.0	0.0	0.0	0.0	0.0	0.0	0.0	0.0	0.0	0.0	0.0	0.0	0.0	0.0	0.0	0.0	74.0	28.0	21.0	42.0	33.0	7.0	23.0	23.0	18.0	24.0	27.0	25.0	14.0	19.0	6.0	16.0	12.0	5.0	12.0	28.0	17.0	13.0	20.0	26.0	20.0	29.0	26.0	6.0	13.0	16.0	22.0	17.0	4.0	16.0	15.0	0.0	0.0	0.0	0.0	0.0	0.0	0.0	0.0	0.0	0.0	0.0	0.0	0.0	0.0	0.0	0.0	0.0	0.0	0.0	0.0	0.0	0.0	0.0	0.0	38.0	42.0	49.0	18.0	9.0	11.0	29.0	27.0	13.0	16.0	7.0	10.0	13.0	9.0	16.0	16.0	6.0	12.0	20.0	23.0	19.0	10.0	11.0	9.0	17.0	23.0	10.0	15.0	14.0	9.0	31.0	9.0	20.0	4.5	0.0	0.0	0.0	0.0	0.0	0.0	0.0	0.0	0.0	0.0	0.0	0.0	0.0	0.0	0.0	0.0	0.0	0.0	0.0	0.0	0.0	0.0	0.0	0.0	0.0	33.0	22.0	8.0	11.0	14.0	7.0	5.0	20.0	15.0	11.0	9.0	23.0	13.0	25.0	15.0	16.0	9.0	14.0	11.0	13.0	6.0	6.0	12.0	1.0	6.0	20.0	16.0	12.0	8.0	7.0	11.0	12.0	6.0	0.0	0.0	0.0	0.0	0.0	0.0	0.0	0.0	0.0	0.0	0.0	0.0	0.0	0.0	0.0	0.0	0.0	0.0	0.0	0.0	0.0	0.0	0.0	0.0	0.0	0.0	23.0	12.0	15.0	5.0	5.0	16.0	8.0	8.0	7.0	6.0	3.0	11.0	10.0	26.0	12.0	15.0	8.0	9.0	16.0	62.0	10.0	18.0	6.0	5.0	8.0	6.0	12.0	10.0	21.0	11.0	22.0	2.5	0.0	0.0	0.0	0.0	0.0	0.0	0.0	0.0	0.0	0.0	0.0	0.0	0.0	0.0	0.0	0.0	0.0	0.0	0.0	0.0	0.0	0.0	0.0	0.0	0.0	0.0	0.0	12.0	13.0	25.0	3.0	10.0	13.0	5.0	4.0	15.0	6.0	4.0	12.0	17.0	14.0	7.0	12.0	22.0	6.0	12.0	5.0	9.0	6.0	11.0	17.0	5.0	8.0	11.0	4.0	3.0	18.0	5.5	0.0	0.0	0.0	0.0	0.0	0.0	0.0	0.0	0.0	0.0	0.0	0.0	0.0	0.0	0.0	0.0	0.0	0.0	0.0	0.0	0.0	0.0	0.0	0.0	0.0	0.0	0.0	0.0	8.0	4.0	12.0	24.0	5.0	6.0	6.0	19.0	3.0	4.0	5.0	15.0	5.0	14.0	11.0	2.0	0.0	4.0	7.0	17.0	9.0	4.0	12.0	12.0	8.0	18.0	57.0	18.0	13.0	5.0	0.0	0.0	0.0	0.0	0.0	0.0	0.0	0.0	0.0	0.0	0.0	0.0	0.0	0.0	0.0	0.0	0.0	0.0	0.0	0.0	0.0	0.0	0.0	0.0	0.0	0.0	0.0	0.0	0.0	3.0	9.0	8.0	5.0	2.0	6.0	15.0	4.0	11.0	0.0	3.0	5.0	6.0	6.0	20.0	7.0	1.0	8.0	10.0	51.0	4.0	14.0	6.0	10.0	18.0	8.0	50.0	5.0	15.0	0.0	0.0	0.0	0.0	0.0	0.0	0.0	0.0	0.0	0.0	0.0	0.0	0.0	0.0	0.0	0.0	0.0	0.0	0.0	0.0	0.0	0.0	0.0	0.0	0.0	0.0	0.0	0.0	0.0	0.0	1.0	4.0	4.0	3.0	2.0	0.0	0.0	1.0	4.0	5.0	9.0	0.0	7.0	18.0	5.0	4.0	8.0	2.0	3.0	2.0	7.0	3.0	8.0	10.0	1.0	2.0	1.0	1.5	0.0	0.0	0.0	0.0	0.0	0.0	0.0	0.0	0.0	0.0	0.0	0.0	0.0	0.0	0.0	0.0	0.0	0.0	0.0	0.0	0.0	0.0	0.0	0.0	0.0	0.0	0.0	0.0	0.0	0.0	0.0	0.0	4.0	3.0	3.0	3.0	5.0	1.0	11.0	4.0	3.0	3.0	1.0	3.0	1.0	7.0	2.0	0.0	3.0	0.0	12.0	17.0	8.0	17.0	38.0	5.0	20.0	3.0	0.0	0.0	0.0	0.0	0.0	0.0	0.0	0.0	0.0	0.0	0.0	0.0	0.0	0.0	0.0	0.0	0.0	0.0	0.0	0.0	0.0	0.0	0.0	0.0	0.0	0.0	0.0	0.0	0.0	0.0	0.0	0.0	1832.0	658.0	414.0	311.0	246.0	173.0	233.0	158.0	150.0	94.0	69.0	41.0	49.0	66.0	29.0	30.0	16.0	19.0	15.0	7.0	20.0	5.0	3.0	12.0	5.0	6.0	2.0	1.0	1.0	6.0	6.0	37.0	6.0	0.0	1.0	0.0	1.0	1.0	1.0	1.0	1.0	0.0	4.0	0.0	0.0	0.0	0.0	0.0	0.0	0.0	0.0	0.0	0.0	0.0	0.0	0.0	0.0	0.0	0.0	747.0	305.0	183.0	159.0	184.0	135.0	99.0	113.0	100.0	79.0	72.0	45.0	81.0	60.0	51.0	33.0	29.0	31.0	20.0	21.0	8.0	4.0	5.0	11.0	11.0	6.0	8.0	8.0	8.0	3.0	5.0	3.0	4.0	1.0	2.0	6.0	4.0	9.0	2.0	1.0	2.0	1.0	1.5	0.0	0.0	0.0	0.0	0.0	0.0	0.0	0.0	0.0	0.0	0.0	0.0	0.0	0.0	0.0	0.0	1181.0	350.0	283.0	228.0	209.0	149.0	172.0	110.0	159.0	71.0	65.0	49.0	87.0	38.0	22.0	64.0	39.0	36.0	42.0	22.0	29.0	17.0	6.0	5.0	15.0	3.0	30.0	24.0	8.0	5.0	3.0	11.0	4.0	5.0	8.0	2.0	1.0	4.0	3.0	2.0	3.0	2.5	0.0	0.0	0.0	0.0	0.0	0.0	0.0	0.0	0.0	0.0	0.0	0.0	0.0	0.0	0.0	0.0	0.0	223.0	94.0	70.0	91.0	64.0	59.0	40.0	33.0	45.0	43.0	44.0	94.0	41.0	42.0	6.0	18.0	25.0	35.0	12.0	16.0	22.0	8.0	15.0	29.0	7.0	22.0	2.0	12.0	3.0	13.0	7.0	11.0	21.0	8.0	11.0	3.0	4.0	6.0	7.0	3.0	0.5	0.0	0.0	0.0	0.0	0.0	0.0	0.0	0.0	0.0	0.0	0.0	0.0	0.0	0.0	0.0	0.0	0.0	0.0	150.0	44.0	48.0	60.0	52.0	92.0	58.0	30.0	31.0	7.0	26.0	16.0	27.0	80.0	35.0	26.0	17.0	27.0	2.0	8.0	2.0	13.0	8.0	10.0	14.0	7.0	5.0	19.0	17.0	9.0	4.0	3.0	11.0	18.0	12.0	6.0	7.0	21.0	6.0	10.5	0.0	0.0	0.0	0.0	0.0	0.0	0.0	0.0	0.0	0.0	0.0	0.0	0.0	0.0	0.0	0.0	0.0	0.0	0.0	113.0	41.0	30.0	39.0	60.0	35.0	45.0	33.0	25.0	57.0	12.0	16.0	17.0	25.0	29.0	17.0	22.0	13.0	16.0	54.0	7.0	9.0	12.0	13.0	10.0	6.0	12.0	11.0	13.0	11.0	19.0	1.0	8.0	13.0	5.0	16.0	17.0	20.0	1.5	0.0	0.0	0.0	0.0	0.0	0.0	0.0	0.0	0.0	0.0	0.0	0.0	0.0	0.0	0.0	0.0	0.0	0.0	0.0	0.0	86.0	43.0	25.0	44.0	30.0	24.0	19.0	22.0	12.0	16.0	40.0	18.0	5.0	5.0	23.0	35.0	29.0	16.0	31.0	12.0	5.0	11.0	12.0	12.0	7.0	12.0	6.0	4.0	15.0	9.0	13.0	9.0	6.0	5.0	6.0	2.0	9.0	2.5	0.0	0.0	0.0	0.0	0.0	0.0	0.0	0.0	0.0	0.0	0.0	0.0	0.0	0.0	0.0	0.0	0.0	0.0	0.0	0.0	0.0	109.0	45.0	19.0	15.0	53.0	68.0	42.0	65.0	8.0	29.0	15.0	6.0	29.0	28.0	23.0	53.0	10.0	14.0	6.0	11.0	17.0	44.0	19.0	8.0	3.0	10.0	16.0	12.0	16.0	12.0	16.0	32.0	18.0	12.0	4.0	3.0	8.0	0.0	0.0	0.0	0.0	0.0	0.0	0.0	0.0	0.0	0.0	0.0	0.0	0.0	0.0	0.0	0.0	0.0	0.0	0.0	0.0	0.0	0.0	57.0	33.0	50.0	34.0	20.0	15.0	28.0	18.0	12.0	8.0	14.0	10.0	10.0	8.0	7.0	19.0	8.0	8.0	21.0	15.0	7.0	13.0	22.0	28.0	6.0	37.0	23.0	21.0	16.0	9.0	29.0	15.0	20.0	33.0	16.0	14.0	0.0	0.0	0.0	0.0	0.0	0.0	0.0	0.0	0.0	0.0	0.0	0.0	0.0	0.0	0.0	0.0	0.0	0.0	0.0	0.0	0.0	0.0	0.0	69.0	47.0	15.0	30.0	31.0	24.0	34.0	27.0	36.0	24.0	37.0	12.0	21.0	23.0	17.0	24.0	9.0	14.0	7.0	25.0	13.0	15.0	2.0	10.0	10.0	7.0	28.0	12.0	14.0	20.0	16.0	12.0	24.0	56.0	4.0	0.0	0.0	0.0	0.0	0.0	0.0	0.0	0.0	0.0	0.0	0.0	0.0	0.0	0.0	0.0	0.0	0.0	0.0	0.0	0.0	0.0	0.0	0.0	0.0	56.0	38.0	14.0	25.0	25.0	27.0	12.0	36.0	20.0	12.0	33.0	35.0	17.0	7.0	53.0	4.0	26.0	25.0	18.0	8.0	16.0	6.0	6.0	21.0	16.0	12.0	19.0	12.0	16.0	39.0	16.0	21.0	45.0	4.0	0.0	0.0	0.0	0.0	0.0	0.0	0.0	0.0	0.0	0.0	0.0	0.0	0.0	0.0	0.0	0.0	0.0	0.0	0.0	0.0	0.0	0.0	0.0	0.0	0.0	47.0	30.0	16.0	32.0	22.0	60.0	17.0	22.0	28.0	8.0	7.0	24.0	7.0	18.0	20.0	13.0	1.0	12.0	10.0	13.0	10.0	30.0	5.0	25.0	18.0	23.0	23.0	10.0	17.0	31.0	14.0	13.0	8.5	0.0	0.0	0.0	0.0	0.0	0.0	0.0	0.0	0.0	0.0	0.0	0.0	0.0	0.0	0.0	0.0	0.0	0.0	0.0	0.0	0.0	0.0	0.0	0.0	0.0	0.0	32.0	14.0	19.0	26.0	16.0	15.0	15.0	11.0	4.0	7.0	4.0	25.0	15.0	21.0	25.0	15.0	5.0	13.0	9.0	19.0	22.0	15.0	13.0	7.0	18.0	8.0	19.0	34.0	10.0	12.0	16.0	4.0	0.0	0.0	0.0	0.0	0.0	0.0	0.0	0.0	0.0	0.0	0.0	0.0	0.0	0.0	0.0	0.0	0.0	0.0	0.0	0.0	0.0	0.0	0.0	0.0	0.0	0.0	0.0	26.0	38.0	44.0	20.0	10.0	19.0	25.0	36.0	19.0	12.0	6.0	15.0	4.0	3.0	16.0	6.0	5.0	4.0	11.0	15.0	8.0	7.0	6.0	2.0	1.0	26.0	18.0	6.0	15.0	15.0	4.5	0.0	0.0	0.0	0.0	0.0	0.0	0.0	0.0	0.0	0.0	0.0	0.0	0.0	0.0	0.0	0.0	0.0	0.0	0.0	0.0	0.0	0.0	0.0	0.0	0.0	0.0	0.0	0.0	18.0	14.0	13.0	16.0	2.0	8.0	4.0	5.0	5.0	25.0	2.0	13.0	29.0	26.0	20.0	14.0	21.0	5.0	8.0	13.0	10.0	8.0	38.0	4.0	9.0	11.0	25.0	22.0	29.0	3.5	0.0	0.0	0.0	0.0	0.0	0.0	0.0	0.0	0.0	0.0	0.0	0.0	0.0	0.0	0.0	0.0	0.0	0.0	0.0	0.0	0.0	0.0	0.0	0.0	0.0	0.0	0.0	0.0	0.0	20.0	12.0	6.0	4.0	3.0	9.0	24.0	16.0	9.0	6.0	10.0	18.0	7.0	11.0	13.0	12.0	4.0	3.0	3.0	17.0	10.0	10.0	6.0	10.0	19.0	16.0	16.0	18.0	4.5	0.0	0.0	0.0	0.0	0.0	0.0	0.0	0.0	0.0	0.0	0.0	0.0	0.0	0.0	0.0	0.0	0.0	0.0	0.0	0.0	0.0	0.0	0.0	0.0	0.0	0.0	0.0	0.0	0.0	0.0	3.0	3.0	3.0	2.0	3.0	5.0	7.0	2.0	12.0	4.0	7.0	8.0	7.0	7.0	24.0	2.0	6.0	6.0	5.0	9.0	17.0	10.0	9.0	12.0	5.0	10.0	7.0	4.0	0.0	0.0	0.0	0.0	0.0	0.0	0.0	0.0	0.0	0.0	0.0	0.0	0.0	0.0	0.0	0.0	0.0	0.0	0.0	0.0	0.0	0.0	0.0	0.0	0.0	0.0	0.0	0.0	0.0	0.0	0.0	1.0	8.0	0.0	1.0	0.0	6.0	18.0	29.0	1.0	7.0	2.0	3.0	4.0	0.0	0.0	0.0	0.0	0.0	2.0	5.0	3.0	1.0	25.0	12.0	6.0	5.0	5.5	0.0	0.0	0.0	0.0	0.0	0.0	0.0	0.0	0.0	0.0	0.0	0.0	0.0	0.0	0.0	0.0	0.0	0.0	0.0	0.0	0.0	0.0	0.0	0.0	0.0	0.0	0.0	0.0	0.0	0.0	0.0	0.0	5.0	1.0	0.0	0.0	4.0	11.0	3.0	7.0	35.0	0.0	0.0	2.0	5.0	0.0	3.0	35.0	2.0	8.0	2.0	2.0	3.0	2.0	0.0	0.0	8.0	2.0	0.0	0.0	0.0	0.0	0.0	0.0	0.0	0.0	0.0	0.0	0.0	0.0	0.0	0.0	0.0	0.0	0.0	0.0	0.0	0.0	0.0	0.0	0.0	0.0	0.0	0.0	0.0	0.0	0.0	0.0	0.0	0.0	0.0	1201.0	433.0	329.0	199.0	156.0	122.0	149.0	148.0	60.0	87.0	57.0	36.0	40.0	50.0	23.0	16.0	22.0	13.0	11.0	7.0	7.0	9.0	3.0	5.0	3.0	9.0	2.0	0.0	4.0	1.0	8.0	0.0	9.0	1.0	2.0	6.0	1.0	0.0	1.0	5.0	1.0	0.0	0.0	0.0	0.0	0.0	0.0	0.0	0.0	0.0	0.0	0.0	0.0	0.0	0.0	0.0	0.0	0.0	0.0	564.0	196.0	173.0	104.0	79.0	91.0	97.0	62.0	119.0	137.0	70.0	18.0	28.0	28.0	33.0	20.0	13.0	6.0	11.0	11.0	9.0	2.0	2.0	5.0	5.0	3.0	6.0	5.0	3.0	1.0	2.0	2.0	11.0	17.0	9.0	2.0	2.0	0.0	2.0	1.0	3.0	2.0	0.0	0.0	0.0	0.0	0.0	0.0	0.0	0.0	0.0	0.0	0.0	0.0	0.0	0.0	0.0	0.0	0.0	894.0	349.0	314.0	158.0	192.0	149.0	145.0	87.0	104.0	64.0	41.0	67.0	38.0	36.0	32.0	47.0	32.0	17.0	22.0	14.0	29.0	29.0	11.0	20.0	14.0	28.0	12.0	13.0	4.0	4.0	12.0	6.0	8.0	3.0	30.0	3.0	8.0	6.0	5.0	4.0	2.0	0.0	0.0	0.0	0.0	0.0	0.0	0.0	0.0	0.0	0.0	0.0	0.0	0.0	0.0	0.0	0.0	0.0	0.0	190.0	85.0	96.0	50.0	64.0	31.0	107.0	27.0	45.0	20.0	38.0	15.0	40.0	19.0	19.0	14.0	51.0	23.0	14.0	11.0	10.0	1.0	4.0	7.0	6.0	22.0	9.0	9.0	19.0	4.0	8.0	15.0	3.0	5.0	7.0	4.0	3.0	13.0	7.0	0.5	0.0	0.0	0.0	0.0	0.0	0.0	0.0	0.0	0.0	0.0	0.0	0.0	0.0	0.0	0.0	0.0	0.0	0.0	0.0	152.0	69.0	50.0	38.0	46.0	52.0	37.0	27.0	52.0	30.0	39.0	26.0	27.0	20.0	20.0	17.0	5.0	46.0	11.0	3.0	16.0	27.0	9.0	6.0	9.0	7.0	6.0	7.0	6.0	3.0	4.0	14.0	15.0	3.0	10.0	18.0	2.0	9.0	3.0	0.0	0.0	0.0	0.0	0.0	0.0	0.0	0.0	0.0	0.0	0.0	0.0	0.0	0.0	0.0	0.0	0.0	0.0	0.0	0.0	128.0	49.0	51.0	31.0	69.0	33.0	20.0	50.0	87.0	21.0	11.0	22.0	6.0	10.0	21.0	9.0	24.0	16.0	9.0	13.0	15.0	6.0	3.0	14.0	29.0	17.0	6.0	5.0	11.0	9.0	9.0	9.0	4.0	6.0	5.0	12.0	3.0	2.0	0.0	0.0	0.0	0.0	0.0	0.0	0.0	0.0	0.0	0.0	0.0	0.0	0.0	0.0	0.0	0.0	0.0	0.0	0.0	0.0	0.0	131.0	46.0	31.0	54.0	40.0	34.0	24.0	18.0	27.0	27.0	14.0	8.0	19.0	23.0	4.0	6.0	24.0	14.0	8.0	9.0	7.0	69.0	58.0	69.0	20.0	11.0	12.0	19.0	20.0	6.0	13.0	10.0	20.0	46.0	13.0	12.0	8.0	0.0	0.0	0.0	0.0	0.0	0.0	0.0	0.0	0.0	0.0	0.0	0.0	0.0	0.0	0.0	0.0	0.0	0.0	0.0	0.0	0.0	0.0	70.0	59.0	33.0	33.0	48.0	24.0	13.0	18.0	11.0	11.0	11.0	13.0	25.0	9.0	11.0	12.0	11.0	11.0	8.0	3.0	6.0	12.0	13.0	6.0	9.0	16.0	66.0	11.0	9.0	3.0	6.0	33.0	19.0	13.0	8.0	2.0	0.0	0.0	0.0	0.0	0.0	0.0	0.0	0.0	0.0	0.0	0.0	0.0	0.0	0.0	0.0	0.0	0.0	0.0	0.0	0.0	0.0	0.0	0.0	57.0	28.0	31.0	28.0	28.0	19.0	35.0	6.0	35.0	9.0	17.0	4.0	26.0	7.0	15.0	30.0	8.0	3.0	6.0	7.0	8.0	11.0	23.0	13.0	12.0	6.0	14.0	9.0	25.0	6.0	2.0	16.0	11.0	10.0	7.5	0.0	0.0	0.0	0.0	0.0	0.0	0.0	0.0	0.0	0.0	0.0	0.0	0.0	0.0	0.0	0.0	0.0	0.0	0.0	0.0	0.0	0.0	0.0	0.0	69.0	29.0	27.0	4.0	17.0	16.0	17.0	26.0	8.0	15.0	13.0	6.0	25.0	21.0	22.0	7.0	4.0	14.0	4.0	10.0	2.0	32.0	24.0	8.0	4.0	33.0	10.0	14.0	15.0	9.0	0.0	20.0	6.0	11.5	0.0	0.0	0.0	0.0	0.0	0.0	0.0	0.0	0.0	0.0	0.0	0.0	0.0	0.0	0.0	0.0	0.0	0.0	0.0	0.0	0.0	0.0	0.0	0.0	0.0	44.0	48.0	16.0	21.0	19.0	22.0	21.0	39.0	18.0	4.0	2.0	15.0	35.0	6.0	15.0	11.0	11.0	7.0	8.0	3.0	24.0	13.0	6.0	7.0	17.0	4.0	29.0	19.0	32.0	36.0	11.0	11.0	11.5	0.0	0.0	0.0	0.0	0.0	0.0	0.0	0.0	0.0	0.0	0.0	0.0	0.0	0.0	0.0	0.0	0.0	0.0	0.0	0.0	0.0	0.0	0.0	0.0	0.0	0.0	32.0	40.0	20.0	19.0	13.0	9.0	9.0	15.0	12.0	17.0	7.0	4.0	25.0	18.0	21.0	16.0	16.0	10.0	26.0	12.0	12.0	14.0	14.0	12.0	6.0	3.0	10.0	10.0	7.0	14.0	3.0	2.5	0.0	0.0	0.0	0.0	0.0	0.0	0.0	0.0	0.0	0.0	0.0	0.0	0.0	0.0	0.0	0.0	0.0	0.0	0.0	0.0	0.0	0.0	0.0	0.0	0.0	0.0	0.0	20.0	22.0	68.0	10.0	36.0	3.0	14.0	26.0	10.0	18.0	10.0	12.0	16.0	9.0	4.0	7.0	11.0	10.0	8.0	12.0	2.0	16.0	6.0	11.0	8.0	11.0	14.0	16.0	5.0	5.0	3.5	0.0	0.0	0.0	0.0	0.0	0.0	0.0	0.0	0.0	0.0	0.0	0.0	0.0	0.0	0.0	0.0	0.0	0.0	0.0	0.0	0.0	0.0	0.0	0.0	0.0	0.0	0.0	0.0	24.0	18.0	8.0	6.0	10.0	10.0	17.0	2.0	19.0	9.0	11.0	50.0	33.0	43.0	9.0	11.0	4.0	9.0	17.0	12.0	10.0	4.0	13.0	13.0	7.0	1.0	6.0	24.0	13.0	7.0	0.0	0.0	0.0	0.0	0.0	0.0	0.0	0.0	0.0	0.0	0.0	0.0	0.0	0.0	0.0	0.0	0.0	0.0	0.0	0.0	0.0	0.0	0.0	0.0	0.0	0.0	0.0	0.0	0.0	23.0	10.0	8.0	27.0	7.0	21.0	17.0	32.0	6.0	19.0	5.0	15.0	8.0	6.0	5.0	4.0	10.0	25.0	40.0	10.0	21.0	7.0	19.0	2.0	15.0	10.0	10.0	5.0	6.5	0.0	0.0	0.0	0.0	0.0	0.0	0.0	0.0	0.0	0.0	0.0	0.0	0.0	0.0	0.0	0.0	0.0	0.0	0.0	0.0	0.0	0.0	0.0	0.0	0.0	0.0	0.0	0.0	0.0	0.0	17.0	8.0	19.0	4.0	7.0	24.0	7.0	28.0	61.0	11.0	6.0	9.0	2.0	10.0	10.0	7.0	5.0	16.0	13.0	5.0	21.0	7.0	20.0	19.0	11.0	36.0	2.0	10.0	0.0	0.0	0.0	0.0	0.0	0.0	0.0	0.0	0.0	0.0	0.0	0.0	0.0	0.0	0.0	0.0	0.0	0.0	0.0	0.0	0.0	0.0	0.0	0.0	0.0	0.0	0.0	0.0	0.0	0.0	0.0	20.0	7.0	13.0	4.0	6.0	5.0	8.0	8.0	7.0	26.0	13.0	7.0	6.0	14.0	15.0	12.0	22.0	8.0	17.0	4.0	13.0	11.0	19.0	9.0	9.0	13.0	16.5	0.0	0.0	0.0	0.0	0.0	0.0	0.0	0.0	0.0	0.0	0.0	0.0	0.0	0.0	0.0	0.0	0.0	0.0	0.0	0.0	0.0	0.0	0.0	0.0	0.0	0.0	0.0	0.0	0.0	0.0	0.0	0.0	4.0	2.0	4.0	6.0	10.0	3.0	5.0	3.0	7.0	2.0	6.0	4.0	9.0	2.0	0.0	4.0	31.0	3.0	2.0	1.0	4.0	14.0	12.0	12.0	15.0	2.5	0.0	0.0	0.0	0.0	0.0	0.0	0.0	0.0	0.0	0.0	0.0	0.0	0.0	0.0	0.0	0.0	0.0	0.0	0.0	0.0	0.0	0.0	0.0	0.0	0.0	0.0	0.0	0.0	0.0	0.0	0.0	0.0	0.0	8.0	4.0	2.0	4.0	2.0	13.0	5.0	2.0	3.0	1.0	3.0	0.0	0.0	0.0	20.0	2.0	4.0	2.0	10.0	3.0	4.0	7.0	8.0	3.0	14.0	0.0	0.0	0.0	0.0	0.0	0.0	0.0	0.0	0.0	0.0	0.0	0.0	0.0	0.0	0.0	0.0	0.0	0.0	0.0	0.0	0.0	0.0	0.0	0.0	0.0	0.0	0.0	0.0	0.0	0.0	0.0	0.0	0.0	0.0	600.0	223.0	158.0	134.0	117.0	63.0	79.0	39.0	28.0	40.0	39.0	19.0	16.0	10.0	11.0	9.0	2.0	3.0	7.0	12.0	1.0	5.0	1.0	0.0	1.0	4.0	7.0	0.0	2.0	4.0	9.0	4.0	2.0	3.0	4.0	0.0	0.0	3.0	1.0	4.0	1.0	0.0	0.0	0.0	0.0	0.0	0.0	0.0	0.0	0.0	0.0	0.0	0.0	0.0	0.0	0.0	0.0	0.0	0.0	390.0	156.0	99.0	82.0	94.0	60.0	39.0	22.0	36.0	27.0	36.0	21.0	12.0	39.0	9.0	7.0	12.0	6.0	4.0	1.0	8.0	4.0	5.0	7.0	8.0	5.0	1.0	6.0	2.0	3.0	2.0	1.0	8.0	2.0	2.0	0.0	2.0	2.0	3.0	0.0	0.0	0.0	0.0	0.0	0.0	0.0	0.0	0.0	0.0	0.0	0.0	0.0	0.0	0.0	0.0	0.0	0.0	0.0	0.0	780.0	310.0	183.0	148.0	156.0	202.0	142.0	84.0	103.0	42.0	60.0	44.0	28.0	34.0	22.0	26.0	33.0	16.0	20.0	14.0	28.0	31.0	12.0	4.0	16.0	10.0	6.0	7.0	13.0	2.0	21.0	11.0	19.0	3.0	5.0	2.0	6.0	2.0	0.0	3.0	0.0	0.0	0.0	0.0	0.0	0.0	0.0	0.0	0.0	0.0	0.0	0.0	0.0	0.0	0.0	0.0	0.0	0.0	0.0	147.0	78.0	81.0	39.0	66.0	49.0	56.0	26.0	33.0	11.0	30.0	54.0	22.0	11.0	48.0	9.0	10.0	22.0	7.0	7.0	10.0	4.0	10.0	14.0	9.0	4.0	2.0	6.0	4.0	4.0	8.0	3.0	2.0	10.0	8.0	2.0	3.0	5.0	2.5	0.0	0.0	0.0	0.0	0.0	0.0	0.0	0.0	0.0	0.0	0.0	0.0	0.0	0.0	0.0	0.0	0.0	0.0	0.0	0.0	122.0	61.0	25.0	42.0	37.0	31.0	33.0	14.0	15.0	19.0	22.0	28.0	16.0	40.0	8.0	6.0	35.0	16.0	13.0	32.0	0.0	5.0	4.0	6.0	20.0	7.0	3.0	12.0	10.0	9.0	2.0	9.0	3.0	4.0	3.0	13.0	4.0	4.0	0.0	0.0	0.0	0.0	0.0	0.0	0.0	0.0	0.0	0.0	0.0	0.0	0.0	0.0	0.0	0.0	0.0	0.0	0.0	0.0	0.0	99.0	56.0	32.0	30.0	48.0	37.0	16.0	21.0	27.0	36.0	9.0	9.0	40.0	14.0	11.0	11.0	22.0	9.0	13.0	6.0	13.0	29.0	5.0	10.0	12.0	6.0	3.0	5.0	26.0	6.0	12.0	20.0	10.0	32.0	36.0	45.0	9.0	0.0	0.0	0.0	0.0	0.0	0.0	0.0	0.0	0.0	0.0	0.0	0.0	0.0	0.0	0.0	0.0	0.0	0.0	0.0	0.0	0.0	0.0	103.0	37.0	48.0	27.0	26.0	45.0	40.0	14.0	30.0	35.0	8.0	12.0	23.0	3.0	6.0	29.0	15.0	6.0	14.0	20.0	7.0	14.0	1.0	9.0	9.0	5.0	23.0	7.0	8.0	19.0	11.0	10.0	6.0	16.0	1.0	1.5	0.0	0.0	0.0	0.0	0.0	0.0	0.0	0.0	0.0	0.0	0.0	0.0	0.0	0.0	0.0	0.0	0.0	0.0	0.0	0.0	0.0	0.0	0.0	33.0	17.0	14.0	25.0	31.0	12.0	14.0	10.0	36.0	16.0	7.0	9.0	8.0	21.0	7.0	11.0	6.0	6.0	6.0	14.0	12.0	16.0	10.0	14.0	10.0	9.0	16.0	16.0	26.0	9.0	2.0	10.0	11.0	0.0	9.0	0.0	0.0	0.0	0.0	0.0	0.0	0.0	0.0	0.0	0.0	0.0	0.0	0.0	0.0	0.0	0.0	0.0	0.0	0.0	0.0	0.0	0.0	0.0	0.0	36.0	18.0	53.0	23.0	7.0	7.0	30.0	17.0	15.0	7.0	7.0	80.0	21.0	7.0	1.0	7.0	9.0	4.0	11.0	7.0	15.0	6.0	3.0	5.0	5.0	17.0	8.0	18.0	13.0	7.0	3.0	22.0	21.0	1.5	0.0	0.0	0.0	0.0	0.0	0.0	0.0	0.0	0.0	0.0	0.0	0.0	0.0	0.0	0.0	0.0	0.0	0.0	0.0	0.0	0.0	0.0	0.0	0.0	0.0	55.0	16.0	48.0	9.0	19.0	21.0	10.0	16.0	12.0	9.0	48.0	8.0	7.0	5.0	3.0	5.0	11.0	2.0	1.0	3.0	19.0	10.0	22.0	12.0	7.0	11.0	7.0	6.0	9.0	11.0	3.0	48.0	8.0	0.0	0.0	0.0	0.0	0.0	0.0	0.0	0.0	0.0	0.0	0.0	0.0	0.0	0.0	0.0	0.0	0.0	0.0	0.0	0.0	0.0	0.0	0.0	0.0	0.0	0.0	46.0	28.0	15.0	16.0	19.0	40.0	6.0	12.0	12.0	8.0	9.0	18.0	65.0	8.0	16.0	10.0	5.0	8.0	11.0	5.0	6.0	21.0	9.0	8.0	17.0	13.0	19.0	15.0	4.0	11.0	14.0	7.0	0.0	0.0	0.0	0.0	0.0	0.0	0.0	0.0	0.0	0.0	0.0	0.0	0.0	0.0	0.0	0.0	0.0	0.0	0.0	0.0	0.0	0.0	0.0	0.0	0.0	0.0	0.0	21.0	28.0	16.0	28.0	27.0	19.0	10.0	7.0	25.0	15.0	10.0	13.0	10.0	10.0	5.0	6.0	7.0	2.0	12.0	4.0	8.0	12.0	31.0	4.0	13.0	9.0	3.0	17.0	2.0	4.0	3.5	0.0	0.0	0.0	0.0	0.0	0.0	0.0	0.0	0.0	0.0	0.0	0.0	0.0	0.0	0.0	0.0	0.0	0.0	0.0	0.0	0.0	0.0	0.0	0.0	0.0	0.0	0.0	0.0	31.0	31.0	15.0	4.0	22.0	10.0	8.0	18.0	16.0	10.0	11.0	5.0	2.0	8.0	12.0	2.0	14.0	2.0	2.0	10.0	15.0	13.0	3.0	5.0	9.0	10.0	5.0	8.0	4.0	5.0	0.0	0.0	0.0	0.0	0.0	0.0	0.0	0.0	0.0	0.0	0.0	0.0	0.0	0.0	0.0	0.0	0.0	0.0	0.0	0.0	0.0	0.0	0.0	0.0	0.0	0.0	0.0	0.0	0.0	12.0	14.0	12.0	2.0	6.0	29.0	17.0	6.0	15.0	6.0	13.0	10.0	17.0	8.0	11.0	2.0	6.0	10.0	9.0	11.0	16.0	28.0	17.0	5.0	6.0	11.0	14.0	8.0	9.5	0.0	0.0	0.0	0.0	0.0	0.0	0.0	0.0	0.0	0.0	0.0	0.0	0.0	0.0	0.0	0.0	0.0	0.0	0.0	0.0	0.0	0.0	0.0	0.0	0.0	0.0	0.0	0.0	0.0	0.0	9.0	6.0	7.0	12.0	16.0	14.0	4.0	5.0	21.0	8.0	1.0	7.0	9.0	9.0	57.0	7.0	9.0	3.0	3.0	17.0	12.0	4.0	12.0	8.0	16.0	4.0	13.0	8.0	0.0	0.0	0.0	0.0	0.0	0.0	0.0	0.0	0.0	0.0	0.0	0.0	0.0	0.0	0.0	0.0	0.0	0.0	0.0	0.0	0.0	0.0	0.0	0.0	0.0	0.0	0.0	0.0	0.0	0.0	0.0	13.0	8.0	16.0	5.0	7.0	3.0	7.0	23.0	14.0	27.0	10.0	8.0	7.0	5.0	8.0	5.0	6.0	10.0	9.0	6.0	6.0	2.0	5.0	3.0	1.0	19.0	3.5	0.0	0.0	0.0	0.0	0.0	0.0	0.0	0.0	0.0	0.0	0.0	0.0	0.0	0.0	0.0	0.0	0.0	0.0	0.0	0.0	0.0	0.0	0.0	0.0	0.0	0.0	0.0	0.0	0.0	0.0	0.0	0.0	26.0	3.0	17.0	2.0	4.0	18.0	8.0	7.0	9.0	22.0	6.0	5.0	10.0	4.0	3.0	14.0	11.0	2.0	5.0	0.0	5.0	13.0	13.0	21.0	13.0	17.0	0.0	0.0	0.0	0.0	0.0	0.0	0.0	0.0	0.0	0.0	0.0	0.0	0.0	0.0	0.0	0.0	0.0	0.0	0.0	0.0	0.0	0.0	0.0	0.0	0.0	0.0	0.0	0.0	0.0	0.0	0.0	0.0	0.0	1.0	3.0	4.0	2.0	5.0	0.0	5.0	7.0	2.0	7.0	14.0	7.0	5.0	9.0	6.0	4.0	4.0	9.0	6.0	7.0	2.0	6.0	8.0	7.0	4.5	0.0	0.0	0.0	0.0	0.0	0.0	0.0	0.0	0.0	0.0	0.0	0.0	0.0	0.0	0.0	0.0	0.0	0.0	0.0	0.0	0.0	0.0	0.0	0.0	0.0	0.0	0.0	0.0	0.0	0.0	0.0	0.0	0.0	0.0	4.0	0.0	5.0	1.0	2.0	2.0	10.0	2.0	23.0	9.0	8.0	2.0	5.0	5.0	35.0	18.0	12.0	8.0	9.0	6.0	5.0	9.0	5.0	8.0	0.0	0.0	0.0	0.0	0.0	0.0	0.0	0.0	0.0	0.0	0.0	0.0	0.0	0.0	0.0	0.0	0.0	0.0	0.0	0.0	0.0	0.0	0.0	0.0	0.0	0.0	0.0	0.0	0.0	0.0	0.0	0.0	0.0	0.0	0.0	389.0	104.0	119.0	67.0	77.0	48.0	37.0	23.0	44.0	19.0	10.0	22.0	19.0	9.0	3.0	4.0	12.0	2.0	6.0	8.0	11.0	8.0	0.0	3.0	7.0	3.0	0.0	10.0	5.0	1.0	1.0	1.0	0.0	1.0	4.0	0.0	1.0	1.0	0.0	0.0	0.0	0.0	0.0	0.0	0.0	0.0	0.0	0.0	0.0	0.0	0.0	0.0	0.0	0.0	0.0	0.0	0.0	0.0	0.0	266.0	94.0	78.0	60.0	43.0	67.0	35.0	24.0	25.0	26.0	15.0	10.0	17.0	7.0	8.0	5.0	9.0	9.0	3.0	5.0	1.0	0.0	3.0	0.0	3.0	4.0	9.0	1.0	2.0	0.0	0.0	1.0	0.0	1.0	6.0	1.0	4.0	2.0	5.0	0.0	0.0	0.0	0.0	0.0	0.0	0.0	0.0	0.0	0.0	0.0	0.0	0.0	0.0	0.0	0.0	0.0	0.0	0.0	0.0	580.0	162.0	205.0	122.0	132.0	108.0	98.0	74.0	50.0	56.0	54.0	57.0	38.0	23.0	14.0	12.0	11.0	11.0	3.0	24.0	8.0	9.0	17.0	6.0	7.0	11.0	2.0	9.0	25.0	3.0	5.0	34.0	9.0	7.0	4.0	7.0	8.0	24.0	0.5	0.0	0.0	0.0	0.0	0.0	0.0	0.0	0.0	0.0	0.0	0.0	0.0	0.0	0.0	0.0	0.0	0.0	0.0	0.0	0.0	122.0	31.0	37.0	35.0	37.0	38.0	77.0	26.0	27.0	18.0	28.0	32.0	38.0	12.0	20.0	15.0	35.0	62.0	10.0	5.0	7.0	5.0	5.0	10.0	3.0	5.0	6.0	2.0	6.0	3.0	15.0	7.0	8.0	21.0	6.0	5.0	10.0	0.5	0.0	0.0	0.0	0.0	0.0	0.0	0.0	0.0	0.0	0.0	0.0	0.0	0.0	0.0	0.0	0.0	0.0	0.0	0.0	0.0	0.0	69.0	39.0	56.0	29.0	27.0	22.0	38.0	32.0	30.0	17.0	19.0	6.0	21.0	25.0	8.0	10.0	6.0	3.0	6.0	5.0	7.0	5.0	6.0	2.0	4.0	4.0	0.0	19.0	15.0	51.0	8.0	5.0	8.0	58.0	5.0	5.0	2.0	0.0	0.0	0.0	0.0	0.0	0.0	0.0	0.0	0.0	0.0	0.0	0.0	0.0	0.0	0.0	0.0	0.0	0.0	0.0	0.0	0.0	0.0	80.0	23.0	29.0	46.0	21.0	12.0	22.0	23.0	28.0	13.0	31.0	11.0	11.0	3.0	6.0	4.0	10.0	10.0	17.0	8.0	14.0	39.0	10.0	14.0	8.0	14.0	11.0	12.0	3.0	6.0	6.0	5.0	11.0	26.0	19.0	3.0	0.0	0.0	0.0	0.0	0.0	0.0	0.0	0.0	0.0	0.0	0.0	0.0	0.0	0.0	0.0	0.0	0.0	0.0	0.0	0.0	0.0	0.0	0.0	71.0	56.0	40.0	16.0	37.0	11.0	29.0	9.0	50.0	25.0	39.0	30.0	11.0	14.0	10.0	27.0	5.0	3.0	10.0	9.0	25.0	6.0	11.0	6.0	3.0	20.0	7.0	5.0	9.0	18.0	15.0	4.0	11.0	22.0	15.0	0.0	0.0	0.0	0.0	0.0	0.0	0.0	0.0	0.0	0.0	0.0	0.0	0.0	0.0	0.0	0.0	0.0	0.0	0.0	0.0	0.0	0.0	0.0	0.0	40.0	48.0	17.0	24.0	34.0	24.0	41.0	9.0	9.0	12.0	15.0	9.0	2.0	8.0	4.0	3.0	7.0	5.0	5.0	8.0	20.0	32.0	13.0	11.0	27.0	11.0	16.0	5.0	3.0	5.0	1.0	3.0	6.0	3.0	0.0	0.0	0.0	0.0	0.0	0.0	0.0	0.0	0.0	0.0	0.0	0.0	0.0	0.0	0.0	0.0	0.0	0.0	0.0	0.0	0.0	0.0	0.0	0.0	0.0	74.0	23.0	66.0	14.0	23.0	15.0	19.0	20.0	21.0	8.0	6.0	22.0	7.0	10.0	42.0	13.0	12.0	11.0	6.0	13.0	10.0	4.0	14.0	7.0	7.0	5.0	9.0	5.0	14.0	3.0	8.0	2.0	87.5	0.0	0.0	0.0	0.0	0.0	0.0	0.0	0.0	0.0	0.0	0.0	0.0	0.0	0.0	0.0	0.0	0.0	0.0	0.0	0.0	0.0	0.0	0.0	0.0	0.0	0.0	14.0	37.0	25.0	14.0	18.0	19.0	9.0	15.0	23.0	14.0	22.0	9.0	18.0	23.0	10.0	12.0	5.0	8.0	7.0	10.0	8.0	23.0	17.0	11.0	11.0	10.0	5.0	20.0	18.0	10.0	3.0	3.5	0.0	0.0	0.0	0.0	0.0	0.0	0.0	0.0	0.0	0.0	0.0	0.0	0.0	0.0	0.0	0.0	0.0	0.0	0.0	0.0	0.0	0.0	0.0	0.0	0.0	0.0	0.0	110.0	31.0	42.0	16.0	16.0	20.0	17.0	18.0	11.0	21.0	5.0	6.0	20.0	21.0	9.0	14.0	5.0	11.0	11.0	10.0	6.0	9.0	6.0	4.0	15.0	15.0	24.0	11.0	8.0	5.0	16.0	0.0	0.0	0.0	0.0	0.0	0.0	0.0	0.0	0.0	0.0	0.0	0.0	0.0	0.0	0.0	0.0	0.0	0.0	0.0	0.0	0.0	0.0	0.0	0.0	0.0	0.0	0.0	0.0	70.0	23.0	13.0	36.0	40.0	18.0	12.0	9.0	28.0	8.0	19.0	11.0	8.0	41.0	21.0	23.0	15.0	9.0	18.0	10.0	26.0	6.0	12.0	8.0	8.0	11.0	2.0	11.0	21.0	7.0	0.0	0.0	0.0	0.0	0.0	0.0	0.0	0.0	0.0	0.0	0.0	0.0	0.0	0.0	0.0	0.0	0.0	0.0	0.0	0.0	0.0	0.0	0.0	0.0	0.0	0.0	0.0	0.0	0.0	39.0	13.0	9.0	5.0	15.0	8.0	3.0	18.0	11.0	9.0	9.0	13.0	4.0	35.0	19.0	10.0	3.0	15.0	13.0	7.0	15.0	10.0	11.0	10.0	12.0	16.0	14.0	22.0	8.5	0.0	0.0	0.0	0.0	0.0	0.0	0.0	0.0	0.0	0.0	0.0	0.0	0.0	0.0	0.0	0.0	0.0	0.0	0.0	0.0	0.0	0.0	0.0	0.0	0.0	0.0	0.0	0.0	0.0	0.0	5.0	3.0	19.0	7.0	5.0	4.0	8.0	7.0	7.0	6.0	5.0	10.0	20.0	47.0	13.0	0.0	3.0	4.0	8.0	16.0	15.0	80.0	14.0	4.0	13.0	20.0	17.0	5.5	0.0	0.0	0.0	0.0	0.0	0.0	0.0	0.0	0.0	0.0	0.0	0.0	0.0	0.0	0.0	0.0	0.0	0.0	0.0	0.0	0.0	0.0	0.0	0.0	0.0	0.0	0.0	0.0	0.0	0.0	0.0	17.0	8.0	18.0	17.0	16.0	13.0	28.0	11.0	14.0	7.0	8.0	16.0	33.0	13.0	65.0	18.0	39.0	14.0	29.0	14.0	4.0	10.0	15.0	18.0	16.0	14.0	7.5	0.0	0.0	0.0	0.0	0.0	0.0	0.0	0.0	0.0	0.0	0.0	0.0	0.0	0.0	0.0	0.0	0.0	0.0	0.0	0.0	0.0	0.0	0.0	0.0	0.0	0.0	0.0	0.0	0.0	0.0	0.0	0.0	4.0	9.0	2.0	15.0	22.0	16.0	10.0	14.0	15.0	6.0	20.0	16.0	7.0	10.0	14.0	14.0	11.0	7.0	6.0	9.0	15.0	17.0	19.0	13.0	21.0	26.0	0.0	0.0	0.0	0.0	0.0	0.0	0.0	0.0	0.0	0.0	0.0	0.0	0.0	0.0	0.0	0.0	0.0	0.0	0.0	0.0	0.0	0.0	0.0	0.0	0.0	0.0	0.0	0.0	0.0	0.0	0.0	0.0	0.0	2.0	10.0	6.0	16.0	17.0	11.0	13.0	30.0	16.0	37.0	9.0	8.0	12.0	5.0	6.0	11.0	16.0	11.0	32.0	11.0	8.0	12.0	22.0	11.0	8.5	0.0	0.0	0.0	0.0	0.0	0.0	0.0	0.0	0.0	0.0	0.0	0.0	0.0	0.0	0.0	0.0	0.0	0.0	0.0	0.0	0.0	0.0	0.0	0.0	0.0	0.0	0.0	0.0	0.0	0.0	0.0	0.0	0.0	0.0	1.0	3.0	3.0	3.0	7.0	2.0	12.0	2.0	7.0	2.0	18.0	4.0	3.0	2.0	14.0	24.0	50.0	10.0	32.0	63.0	37.0	36.0	21.0	8.5	0.0	0.0	0.0	0.0	0.0	0.0	0.0	0.0	0.0	0.0	0.0	0.0	0.0	0.0	0.0	0.0	0.0	0.0	0.0	0.0	0.0	0.0	0.0	0.0	0.0	0.0	0.0	0.0	0.0	0.0	0.0	0.0	0.0	0.0	0.0	9.0	4.0	11.0	4.0	5.0	0.0	2.0	1.0	2.0	0.0	1.0	4.0	6.0	24.0	105.0	94.0	118.0	17.0	29.0	119.0	10.0	70.0	57.0	0.0	0.0	0.0	0.0	0.0	0.0	0.0	0.0	0.0	0.0	0.0	0.0	0.0	0.0	0.0	0.0	0.0	0.0	0.0	0.0	0.0	0.0	0.0	0.0	0.0	0.0	0.0	0.0	0.0	0.0	0.0	0.0	0.0	0.0	0.0	0.0	1004273.0	151952.0	104266.0	78069.0	63938.0	50363.0	41158.0	33483.0	27936.0	20800.0	17144.0	13464.0	11406.0	8799.0	7791.0	5805.0	5072.0	3844.0	2979.0	2211.0	1707.0	1044.0	1049.0	561.0	675.0	873.0	316.0	189.0	146.0	113.0	116.0	95.0	72.0	74.0	90.0	26.0	85.0	66.0	111.0	49.0	21.0	20.0	8.0	66.0	65.0	14.0	3.0	0.0	4.0	1.5	0.0	0.0	0.0	0.0	0.0	0.0	0.0	0.0	0.0	9714.0	7247.0	7101.0	7428.0	7713.0	6457.0	6124.0	5391.0	5050.0	3921.0	3432.0	3330.0	2981.0	2088.0	1676.0	1421.0	1218.0	1012.0	715.0	749.0	581.0	569.0	229.0	253.0	216.0	154.0	206.0	112.0	189.0	80.0	136.0	45.0	40.0	71.0	75.0	61.0	27.0	52.0	73.0	58.0	47.0	21.0	13.0	23.0	24.0	6.0	5.0	4.0	2.5	0.0	0.0	0.0	0.0	0.0	0.0	0.0	0.0	0.0	0.0	3620.0	2877.0	3439.0	2967.0	3123.0	2951.0	2333.0	2271.0	2054.0	1641.0	1883.0	1654.0	1189.0	1005.0	1001.0	778.0	595.0	376.0	666.0	403.0	285.0	246.0	352.0	168.0	157.0	88.0	78.0	103.0	50.0	49.0	39.0	94.0	125.0	58.0	26.0	27.0	34.0	40.0	23.0	31.0	14.0	11.0	10.0	9.0	3.0	3.0	8.0	3.0	0.0	0.0	0.0	0.0	0.0	0.0	0.0	0.0	0.0	0.0	0.0	533.0	345.0	501.0	340.0	424.0	334.0	666.0	423.0	422.0	396.0	261.0	217.0	158.0	228.0	125.0	170.0	129.0	205.0	281.0	179.0	92.0	76.0	102.0	90.0	23.0	74.0	48.0	17.0	31.0	43.0	22.0	30.0	19.0	21.0	49.0	24.0	30.0	19.0	13.0	10.0	4.0	15.0	33.0	19.0	9.0	5.0	3.5	0.0	0.0	0.0	0.0	0.0	0.0	0.0	0.0	0.0	0.0	0.0	0.0	189.0	203.0	241.0	180.0	150.0	139.0	212.0	121.0	160.0	136.0	117.0	91.0	90.0	75.0	91.0	53.0	43.0	71.0	100.0	82.0	134.0	36.0	30.0	20.0	15.0	33.0	41.0	45.0	45.0	25.0	33.0	46.0	11.0	15.0	22.0	15.0	27.0	83.0	11.0	45.0	15.0	7.0	7.0	4.0	7.0	3.0	0.0	0.0	0.0	0.0	0.0	0.0	0.0	0.0	0.0	0.0	0.0	0.0	0.0	196.0	77.0	71.0	63.0	71.0	35.0	63.0	94.0	34.0	40.0	50.0	27.0	53.0	66.0	41.0	60.0	30.0	47.0	38.0	58.0	53.0	122.0	79.0	29.0	26.0	33.0	12.0	31.0	33.0	11.0	3.0	15.0	19.0	10.0	23.0	7.0	17.0	13.0	10.0	16.0	13.0	4.0	6.0	5.0	5.5	0.0	0.0	0.0	0.0	0.0	0.0	0.0	0.0	0.0	0.0	0.0	0.0	0.0	0.0	126.0	50.0	48.0	28.0	58.0	36.0	21.0	26.0	40.0	30.0	24.0	13.0	24.0	63.0	24.0	63.0	18.0	22.0	16.0	32.0	10.0	7.0	30.0	7.0	10.0	10.0	10.0	59.0	13.0	24.0	14.0	25.0	14.0	13.0	7.0	5.0	12.0	8.0	12.0	8.0	7.0	17.0	6.0	3.5	0.0	0.0	0.0	0.0	0.0	0.0	0.0	0.0	0.0	0.0	0.0	0.0	0.0	0.0	0.0	114.0	40.0	41.0	32.0	50.0	27.0	21.0	35.0	63.0	55.0	21.0	22.0	27.0	26.0	8.0	14.0	26.0	28.0	15.0	15.0	24.0	4.0	12.0	15.0	34.0	13.0	34.0	9.0	15.0	47.0	18.0	12.0	23.0	15.0	27.0	6.0	8.0	6.0	9.0	12.0	18.0	9.0	6.0	0.0	0.0	0.0	0.0	0.0	0.0	0.0	0.0	0.0	0.0	0.0	0.0	0.0	0.0	0.0	0.0	89.0	30.0	33.0	19.0	49.0	23.0	9.0	20.0	41.0	11.0	11.0	46.0	60.0	25.0	13.0	17.0	15.0	9.0	8.0	9.0	12.0	5.0	8.0	9.0	22.0	13.0	5.0	22.0	30.0	12.0	3.0	3.0	7.0	9.0	3.0	6.0	1.0	12.0	5.0	27.0	9.0	2.5	0.0	0.0	0.0	0.0	0.0	0.0	0.0	0.0	0.0	0.0	0.0	0.0	0.0	0.0	0.0	0.0	0.0	40.0	29.0	32.0	14.0	29.0	23.0	15.0	31.0	11.0	18.0	7.0	2.0	10.0	9.0	21.0	31.0	10.0	9.0	63.0	16.0	23.0	8.0	71.0	39.0	14.0	19.0	12.0	9.0	8.0	4.0	14.0	4.0	9.0	1.0	15.0	5.0	13.0	3.0	8.0	13.0	3.5	0.0	0.0	0.0	0.0	0.0	0.0	0.0	0.0	0.0	0.0	0.0	0.0	0.0	0.0	0.0	0.0	0.0	0.0	51.0	14.0	13.0	16.0	30.0	2.0	20.0	10.0	11.0	15.0	13.0	18.0	8.0	9.0	32.0	17.0	1.0	14.0	25.0	15.0	13.0	14.0	14.0	12.0	4.0	8.0	112.0	47.0	16.0	6.0	14.0	8.0	12.0	6.0	5.0	8.0	10.0	4.0	3.0	15.5	0.0	0.0	0.0	0.0	0.0	0.0	0.0	0.0	0.0	0.0	0.0	0.0	0.0	0.0	0.0	0.0	0.0	0.0	0.0	38.0	24.0	15.0	20.0	11.0	17.0	3.0	25.0	13.0	14.0	5.0	17.0	7.0	4.0	13.0	18.0	3.0	12.0	8.0	8.0	3.0	39.0	8.0	6.0	9.0	9.0	4.0	7.0	9.0	11.0	4.0	7.0	1.0	15.0	0.0	9.0	5.0	10.0	1.5	0.0	0.0	0.0	0.0	0.0	0.0	0.0	0.0	0.0	0.0	0.0	0.0	0.0	0.0	0.0	0.0	0.0	0.0	0.0	0.0	14.0	4.0	13.0	12.0	11.0	11.0	51.0	23.0	32.0	9.0	29.0	8.0	0.0	6.0	11.0	8.0	4.0	17.0	7.0	5.0	17.0	4.0	9.0	6.0	4.0	17.0	4.0	6.0	8.0	4.0	2.0	10.0	1.0	13.0	14.0	2.0	10.0	2.5	0.0	0.0	0.0	0.0	0.0	0.0	0.0	0.0	0.0	0.0	0.0	0.0	0.0	0.0	0.0	0.0	0.0	0.0	0.0	0.0	0.0	10.0	9.0	5.0	1.0	14.0	16.0	12.0	51.0	6.0	19.0	5.0	5.0	9.0	9.0	5.0	10.0	2.0	15.0	9.0	2.0	0.0	2.0	1.0	7.0	11.0	43.0	18.0	6.0	6.0	3.0	6.0	5.0	14.0	11.0	3.0	9.0	3.5	0.0	0.0	0.0	0.0	0.0	0.0	0.0	0.0	0.0	0.0	0.0	0.0	0.0	0.0	0.0	0.0	0.0	0.0	0.0	0.0	0.0	0.0	20.0	4.0	5.0	4.0	1.0	5.0	13.0	3.0	1.0	4.0	2.0	5.0	6.0	4.0	8.0	1.0	0.0	5.0	5.0	5.0	9.0	6.0	1.0	8.0	6.0	23.0	19.0	5.0	13.0	9.0	9.0	27.0	20.0	2.0	3.0	0.5	0.0	0.0	0.0	0.0	0.0	0.0	0.0	0.0	0.0	0.0	0.0	0.0	0.0	0.0	0.0	0.0	0.0	0.0	0.0	0.0	0.0	0.0	0.0	4.0	0.0	4.0	15.0	1.0	2.0	3.0	9.0	8.0	2.0	10.0	1.0	6.0	5.0	10.0	1.0	2.0	4.0	9.0	11.0	3.0	4.0	4.0	1.0	5.0	23.0	7.0	2.0	6.0	6.0	1.0	4.0	3.0	3.0	14.5	0.0	0.0	0.0	0.0	0.0	0.0	0.0	0.0	0.0	0.0	0.0	0.0	0.0	0.0	0.0	0.0	0.0	0.0	0.0	0.0	0.0	0.0	0.0	0.0	7.0	3.0	2.0	6.0	13.0	7.0	1.0	1.0	2.0	4.0	6.0	5.0	3.0	2.0	3.0	3.0	4.0	5.0	9.0	4.0	1.0	4.0	5.0	4.0	3.0	6.0	12.0	29.0	5.0	5.0	3.0	7.0	1.0	7.5	0.0	0.0	0.0	0.0	0.0	0.0	0.0	0.0	0.0	0.0	0.0	0.0	0.0	0.0	0.0	0.0	0.0	0.0	0.0	0.0	0.0	0.0	0.0	0.0	0.0	0.0	1.0	2.0	0.0	0.0	3.0	0.0	2.0	2.0	0.0	1.0	1.0	0.0	1.0	2.0	2.0	1.0	0.0	1.0	1.0	0.0	3.0	1.0	1.0	0.0	1.0	4.0	4.0	0.0	1.0	1.0	0.0	5.5	0.0	0.0	0.0	0.0	0.0	0.0	0.0	0.0	0.0	0.0	0.0	0.0	0.0	0.0	0.0	0.0	0.0	0.0	0.0	0.0	0.0	0.0	0.0	0.0	0.0	0.0	0.0	0.0	0.0	1.0	2.0	0.0	0.0	0.0	0.0	0.0	0.0	2.0	1.0	1.0	0.0	0.0	0.0	0.0	0.0	0.0	2.0	0.0	1.0	3.0	10.0	0.0	0.0	0.0	0.0	0.0	0.0	2.5	0.0	0.0	0.0	0.0	0.0	0.0	0.0	0.0	0.0	0.0	0.0	0.0	0.0	0.0	0.0	0.0	0.0	0.0	0.0	0.0	0.0	0.0	0.0	0.0	0.0	0.0	0.0	22166.0	7506.0	5258.0	4235.0	3689.0	2851.0	2481.0	2012.0	1923.0	1313.0	1083.0	909.0	764.0	558.0	490.0	339.0	389.0	245.0	226.0	203.0	132.0	86.0	81.0	65.0	71.0	63.0	24.0	15.0	33.0	14.0	41.0	18.0	27.0	21.0	10.0	5.0	27.0	15.0	9.0	3.0	2.0	8.0	6.0	6.0	14.0	5.0	9.0	2.0	1.5	0.0	0.0	0.0	0.0	0.0	0.0	0.0	0.0	0.0	0.0	2068.0	864.0	805.0	677.0	895.0	668.0	660.0	564.0	504.0	463.0	386.0	262.0	227.0	230.0	188.0	138.0	129.0	144.0	111.0	63.0	56.0	54.0	80.0	59.0	51.0	43.0	13.0	3.0	20.0	14.0	9.0	6.0	4.0	13.0	16.0	11.0	12.0	8.0	13.0	12.0	16.0	2.0	11.0	11.0	6.0	5.0	1.0	1.0	0.0	0.0	0.0	0.0	0.0	0.0	0.0	0.0	0.0	0.0	0.0	1493.0	583.0	515.0	488.0	519.0	449.0	354.0	317.0	258.0	204.0	178.0	187.0	192.0	150.0	140.0	92.0	130.0	82.0	71.0	63.0	130.0	58.0	18.0	39.0	23.0	29.0	12.0	13.0	13.0	10.0	22.0	25.0	10.0	37.0	19.0	18.0	8.0	15.0	13.0	4.0	12.0	7.0	15.0	4.0	3.0	1.0	3.5	0.0	0.0	0.0	0.0	0.0	0.0	0.0	0.0	0.0	0.0	0.0	0.0	169.0	111.0	111.0	159.0	114.0	80.0	127.0	88.0	84.0	55.0	33.0	42.0	40.0	48.0	21.0	40.0	44.0	36.0	59.0	31.0	20.0	28.0	18.0	24.0	12.0	27.0	21.0	8.0	18.0	9.0	5.0	14.0	5.0	10.0	10.0	9.0	5.0	13.0	10.0	4.0	9.0	6.0	11.0	3.0	17.0	7.0	0.0	0.0	0.0	0.0	0.0	0.0	0.0	0.0	0.0	0.0	0.0	0.0	0.0	98.0	97.0	76.0	41.0	60.0	37.0	63.0	71.0	52.0	47.0	45.0	37.0	31.0	28.0	22.0	29.0	37.0	32.0	23.0	18.0	14.0	15.0	12.0	25.0	8.0	28.0	19.0	16.0	9.0	4.0	6.0	11.0	13.0	3.0	2.0	18.0	7.0	7.0	15.0	24.0	17.0	3.0	10.0	2.0	6.5	0.0	0.0	0.0	0.0	0.0	0.0	0.0	0.0	0.0	0.0	0.0	0.0	0.0	0.0	91.0	100.0	54.0	33.0	44.0	27.0	38.0	29.0	16.0	32.0	27.0	17.0	53.0	26.0	52.0	16.0	23.0	47.0	7.0	4.0	15.0	10.0	7.0	5.0	16.0	18.0	8.0	7.0	9.0	15.0	6.0	11.0	6.0	9.0	7.0	4.0	18.0	6.0	13.0	16.0	5.0	10.0	26.0	2.0	0.0	0.0	0.0	0.0	0.0	0.0	0.0	0.0	0.0	0.0	0.0	0.0	0.0	0.0	0.0	84.0	47.0	62.0	25.0	64.0	25.0	19.0	20.0	24.0	21.0	39.0	23.0	30.0	15.0	32.0	18.0	13.0	20.0	6.0	18.0	20.0	11.0	19.0	6.0	28.0	6.0	4.0	10.0	2.0	5.0	3.0	9.0	9.0	20.0	9.0	8.0	7.0	11.0	6.0	8.0	13.0	10.0	10.0	0.0	0.0	0.0	0.0	0.0	0.0	0.0	0.0	0.0	0.0	0.0	0.0	0.0	0.0	0.0	0.0	59.0	35.0	20.0	37.0	20.0	25.0	38.0	34.0	23.0	11.0	19.0	15.0	13.0	11.0	1.0	13.0	8.0	11.0	11.0	8.0	9.0	4.0	5.0	1.0	15.0	27.0	34.0	16.0	22.0	6.0	7.0	6.0	5.0	9.0	34.0	10.0	14.0	9.0	6.0	20.0	7.0	11.0	0.0	0.0	0.0	0.0	0.0	0.0	0.0	0.0	0.0	0.0	0.0	0.0	0.0	0.0	0.0	0.0	0.0	47.0	29.0	69.0	53.0	10.0	18.0	11.0	20.0	16.0	21.0	5.0	19.0	11.0	5.0	28.0	34.0	24.0	14.0	3.0	11.0	8.0	9.0	2.0	8.0	14.0	9.0	5.0	27.0	12.0	9.0	1.0	4.0	13.0	12.0	11.0	15.0	3.0	2.0	9.0	5.0	3.0	0.0	0.0	0.0	0.0	0.0	0.0	0.0	0.0	0.0	0.0	0.0	0.0	0.0	0.0	0.0	0.0	0.0	0.0	39.0	17.0	17.0	13.0	17.0	32.0	33.0	11.0	13.0	38.0	13.0	17.0	8.0	15.0	13.0	3.0	8.0	18.0	13.0	6.0	3.0	19.0	11.0	12.0	14.0	12.0	3.0	11.0	9.0	5.0	17.0	5.0	4.0	5.0	12.0	4.0	4.0	4.0	6.0	5.0	0.0	0.0	0.0	0.0	0.0	0.0	0.0	0.0	0.0	0.0	0.0	0.0	0.0	0.0	0.0	0.0	0.0	0.0	0.0	47.0	31.0	34.0	26.0	24.0	24.0	36.0	13.0	17.0	27.0	22.0	9.0	1.0	6.0	10.0	4.0	8.0	7.0	15.0	4.0	8.0	11.0	12.0	6.0	4.0	6.0	11.0	12.0	9.0	7.0	6.0	10.0	18.0	11.0	2.0	15.0	4.0	13.0	2.5	0.0	0.0	0.0	0.0	0.0	0.0	0.0	0.0	0.0	0.0	0.0	0.0	0.0	0.0	0.0	0.0	0.0	0.0	0.0	0.0	23.0	13.0	9.0	9.0	12.0	13.0	14.0	34.0	20.0	5.0	2.0	5.0	6.0	7.0	6.0	14.0	7.0	9.0	5.0	6.0	5.0	8.0	2.0	10.0	7.0	7.0	6.0	5.0	11.0	6.0	8.0	9.0	8.0	7.0	6.0	1.0	14.0	1.0	0.0	0.0	0.0	0.0	0.0	0.0	0.0	0.0	0.0	0.0	0.0	0.0	0.0	0.0	0.0	0.0	0.0	0.0	0.0	0.0	0.0	14.0	6.0	14.0	8.0	16.0	10.0	19.0	12.0	5.0	6.0	14.0	6.0	1.0	4.0	8.0	6.0	1.0	5.0	8.0	7.0	22.0	12.0	8.0	0.0	10.0	26.0	5.0	2.0	17.0	20.0	20.0	4.0	22.0	10.0	7.0	12.0	3.0	0.0	0.0	0.0	0.0	0.0	0.0	0.0	0.0	0.0	0.0	0.0	0.0	0.0	0.0	0.0	0.0	0.0	0.0	0.0	0.0	0.0	0.0	12.0	15.0	5.0	3.0	25.0	12.0	4.0	15.0	6.0	2.0	9.0	7.0	8.0	17.0	3.0	17.0	20.0	20.0	5.0	3.0	8.0	6.0	8.0	18.0	11.0	12.0	14.0	12.0	10.0	2.0	24.0	18.0	12.0	2.0	4.0	2.0	0.0	0.0	0.0	0.0	0.0	0.0	0.0	0.0	0.0	0.0	0.0	0.0	0.0	0.0	0.0	0.0	0.0	0.0	0.0	0.0	0.0	0.0	0.0	3.0	6.0	8.0	4.0	8.0	2.0	4.0	4.0	2.0	7.0	4.0	14.0	14.0	4.0	5.0	16.0	2.0	5.0	4.0	18.0	1.0	5.0	12.0	6.0	8.0	17.0	5.0	9.0	12.0	29.0	8.0	11.0	1.0	7.0	2.5	0.0	0.0	0.0	0.0	0.0	0.0	0.0	0.0	0.0	0.0	0.0	0.0	0.0	0.0	0.0	0.0	0.0	0.0	0.0	0.0	0.0	0.0	0.0	0.0	10.0	1.0	5.0	2.0	5.0	2.0	2.0	5.0	6.0	6.0	2.0	13.0	1.0	13.0	0.0	3.0	8.0	3.0	2.0	1.0	3.0	5.0	1.0	2.0	3.0	52.0	2.0	3.0	8.0	1.0	5.0	4.0	3.0	0.0	0.0	0.0	0.0	0.0	0.0	0.0	0.0	0.0	0.0	0.0	0.0	0.0	0.0	0.0	0.0	0.0	0.0	0.0	0.0	0.0	0.0	0.0	0.0	0.0	0.0	1.0	4.0	3.0	0.0	2.0	1.0	1.0	2.0	3.0	1.0	2.0	0.0	6.0	1.0	1.0	2.0	2.0	2.0	7.0	6.0	10.0	11.0	1.0	4.0	2.0	4.0	19.0	1.0	3.0	4.0	9.0	9.0	1.0	0.0	0.0	0.0	0.0	0.0	0.0	0.0	0.0	0.0	0.0	0.0	0.0	0.0	0.0	0.0	0.0	0.0	0.0	0.0	0.0	0.0	0.0	0.0	0.0	0.0	0.0	1.0	20.0	0.0	1.0	1.0	1.0	6.0	0.0	2.0	2.0	2.0	0.0	2.0	2.0	3.0	2.0	0.0	9.0	6.0	0.0	0.0	3.0	2.0	2.0	1.0	1.0	1.0	2.0	2.0	4.0	3.0	3.0	0.0	0.0	0.0	0.0	0.0	0.0	0.0	0.0	0.0	0.0	0.0	0.0	0.0	0.0	0.0	0.0	0.0	0.0	0.0	0.0	0.0	0.0	0.0	0.0	0.0	0.0	0.0	1.0	0.0	0.0	0.0	0.0	0.0	0.0	0.0	0.0	0.0	0.0	0.0	0.0	1.0	1.0	1.0	0.0	0.0	0.0	0.0	1.0	2.0	0.0	1.0	0.0	0.0	0.0	0.0	2.0	2.0	1.5	0.0	0.0	0.0	0.0	0.0	0.0	0.0	0.0	0.0	0.0	0.0	0.0	0.0	0.0	0.0	0.0	0.0	0.0	0.0	0.0	0.0	0.0	0.0	0.0	0.0	0.0	0.0	0.0	10917.0	3958.0	2961.0	2488.0	2131.0	1813.0	1330.0	1251.0	1030.0	900.0	705.0	325.0	409.0	464.0	279.0	244.0	137.0	139.0	124.0	80.0	97.0	69.0	53.0	39.0	121.0	23.0	45.0	24.0	10.0	17.0	16.0	7.0	12.0	33.0	5.0	13.0	2.0	1.0	2.0	3.0	3.0	5.0	3.0	4.0	2.0	0.0	0.0	1.0	0.0	0.0	0.0	0.0	0.0	0.0	0.0	0.0	0.0	0.0	0.0	1500.0	668.0	667.0	633.0	500.0	540.0	421.0	314.0	356.0	286.0	235.0	225.0	192.0	166.0	153.0	90.0	88.0	64.0	66.0	26.0	34.0	14.0	19.0	24.0	14.0	25.0	10.0	38.0	6.0	17.0	21.0	14.0	5.0	3.0	8.0	8.0	11.0	7.0	4.0	1.0	2.0	12.0	33.0	30.0	4.0	12.0	4.0	0.0	0.0	0.0	0.0	0.0	0.0	0.0	0.0	0.0	0.0	0.0	0.0	1224.0	556.0	769.0	681.0	647.0	402.0	368.0	338.0	311.0	218.0	136.0	209.0	228.0	144.0	80.0	81.0	127.0	66.0	57.0	48.0	58.0	67.0	27.0	38.0	18.0	10.0	15.0	11.0	14.0	22.0	21.0	35.0	27.0	12.0	13.0	10.0	6.0	8.0	3.0	4.0	4.0	11.0	6.0	7.0	13.0	2.5	0.0	0.0	0.0	0.0	0.0	0.0	0.0	0.0	0.0	0.0	0.0	0.0	0.0	189.0	88.0	133.0	111.0	129.0	120.0	145.0	109.0	85.0	80.0	51.0	39.0	110.0	65.0	54.0	70.0	46.0	14.0	33.0	39.0	13.0	54.0	27.0	39.0	40.0	30.0	23.0	26.0	9.0	5.0	18.0	23.0	8.0	11.0	1.0	19.0	13.0	5.0	5.0	13.0	5.0	12.0	7.0	0.0	0.0	0.0	0.0	0.0	0.0	0.0	0.0	0.0	0.0	0.0	0.0	0.0	0.0	0.0	0.0	123.0	135.0	60.0	193.0	65.0	86.0	71.0	61.0	85.0	36.0	51.0	41.0	39.0	58.0	23.0	35.0	25.0	19.0	26.0	65.0	20.0	26.0	16.0	13.0	9.0	25.0	24.0	26.0	9.0	10.0	34.0	30.0	11.0	11.0	15.0	5.0	7.0	8.0	14.0	11.0	5.0	10.0	7.0	0.5	0.0	0.0	0.0	0.0	0.0	0.0	0.0	0.0	0.0	0.0	0.0	0.0	0.0	0.0	0.0	95.0	59.0	38.0	34.0	78.0	81.0	28.0	25.0	44.0	15.0	21.0	18.0	42.0	13.0	16.0	41.0	22.0	57.0	46.0	19.0	20.0	19.0	26.0	23.0	32.0	35.0	31.0	10.0	3.0	13.0	10.0	8.0	3.0	6.0	3.0	8.0	5.0	13.0	12.0	13.0	7.0	5.0	2.0	0.0	0.0	0.0	0.0	0.0	0.0	0.0	0.0	0.0	0.0	0.0	0.0	0.0	0.0	0.0	0.0	100.0	28.0	34.0	27.0	40.0	37.0	38.0	38.0	16.0	28.0	18.0	5.0	14.0	20.0	26.0	47.0	26.0	37.0	28.0	13.0	22.0	12.0	16.0	48.0	7.0	18.0	20.0	26.0	5.0	3.0	18.0	18.0	10.0	13.0	10.0	11.0	3.0	14.0	12.0	12.0	6.0	3.0	0.0	0.0	0.0	0.0	0.0	0.0	0.0	0.0	0.0	0.0	0.0	0.0	0.0	0.0	0.0	0.0	0.0	86.0	79.0	41.0	14.0	31.0	24.0	12.0	32.0	16.0	13.0	15.0	21.0	42.0	12.0	11.0	14.0	10.0	14.0	33.0	20.0	7.0	9.0	16.0	10.0	3.0	21.0	14.0	7.0	7.0	7.0	8.0	24.0	8.0	19.0	2.0	6.0	12.0	3.0	14.0	4.0	3.0	0.0	0.0	0.0	0.0	0.0	0.0	0.0	0.0	0.0	0.0	0.0	0.0	0.0	0.0	0.0	0.0	0.0	0.0	45.0	24.0	37.0	34.0	25.0	53.0	36.0	57.0	34.0	8.0	13.0	16.0	23.0	32.0	24.0	16.0	21.0	13.0	4.0	4.0	5.0	12.0	5.0	8.0	5.0	4.0	17.0	22.0	10.0	54.0	12.0	18.0	10.0	11.0	16.0	17.0	25.0	11.0	11.0	0.5	0.0	0.0	0.0	0.0	0.0	0.0	0.0	0.0	0.0	0.0	0.0	0.0	0.0	0.0	0.0	0.0	0.0	0.0	0.0	60.0	51.0	32.0	28.0	34.0	13.0	8.0	12.0	22.0	21.0	39.0	5.0	32.0	12.0	15.0	8.0	14.0	5.0	9.0	26.0	7.0	10.0	16.0	15.0	12.0	9.0	13.0	40.0	10.0	18.0	13.0	18.0	9.0	15.0	6.0	6.0	7.0	8.0	4.0	0.0	0.0	0.0	0.0	0.0	0.0	0.0	0.0	0.0	0.0	0.0	0.0	0.0	0.0	0.0	0.0	0.0	0.0	0.0	0.0	66.0	31.0	17.0	11.0	12.0	22.0	21.0	14.0	8.0	12.0	10.0	16.0	15.0	8.0	32.0	8.0	10.0	32.0	21.0	24.0	5.0	10.0	4.0	19.0	6.0	17.0	4.0	3.0	2.0	7.0	8.0	8.0	33.0	4.0	28.0	13.0	10.0	5.0	0.0	0.0	0.0	0.0	0.0	0.0	0.0	0.0	0.0	0.0	0.0	0.0	0.0	0.0	0.0	0.0	0.0	0.0	0.0	0.0	0.0	24.0	9.0	11.0	13.0	19.0	14.0	20.0	7.0	17.0	8.0	19.0	6.0	7.0	4.0	15.0	12.0	9.0	7.0	9.0	3.0	11.0	11.0	8.0	14.0	10.0	10.0	5.0	8.0	9.0	11.0	14.0	14.0	14.0	9.0	15.0	7.0	5.5	0.0	0.0	0.0	0.0	0.0	0.0	0.0	0.0	0.0	0.0	0.0	0.0	0.0	0.0	0.0	0.0	0.0	0.0	0.0	0.0	0.0	0.0	30.0	14.0	8.0	22.0	3.0	7.0	13.0	36.0	7.0	12.0	6.0	5.0	4.0	14.0	3.0	6.0	15.0	9.0	14.0	6.0	20.0	8.0	16.0	20.0	7.0	19.0	8.0	8.0	14.0	13.0	12.0	18.0	10.0	9.0	29.0	1.5	0.0	0.0	0.0	0.0	0.0	0.0	0.0	0.0	0.0	0.0	0.0	0.0	0.0	0.0	0.0	0.0	0.0	0.0	0.0	0.0	0.0	0.0	0.0	24.0	19.0	6.0	15.0	15.0	12.0	3.0	9.0	1.0	8.0	3.0	4.0	8.0	2.0	6.0	15.0	6.0	11.0	2.0	7.0	9.0	7.0	10.0	6.0	4.0	6.0	9.0	3.0	3.0	4.0	16.0	13.0	9.0	13.0	4.0	0.0	0.0	0.0	0.0	0.0	0.0	0.0	0.0	0.0	0.0	0.0	0.0	0.0	0.0	0.0	0.0	0.0	0.0	0.0	0.0	0.0	0.0	0.0	0.0	16.0	27.0	7.0	10.0	8.0	10.0	16.0	17.0	6.0	8.0	10.0	8.0	32.0	19.0	27.0	3.0	6.0	4.0	11.0	6.0	17.0	5.0	20.0	15.0	5.0	11.0	12.0	10.0	12.0	8.0	13.0	2.0	6.0	2.5	0.0	0.0	0.0	0.0	0.0	0.0	0.0	0.0	0.0	0.0	0.0	0.0	0.0	0.0	0.0	0.0	0.0	0.0	0.0	0.0	0.0	0.0	0.0	0.0	0.0	2.0	5.0	0.0	2.0	8.0	9.0	3.0	5.0	8.0	3.0	3.0	11.0	9.0	6.0	11.0	8.0	1.0	1.0	8.0	2.0	2.0	15.0	10.0	1.0	13.0	10.0	4.0	8.0	1.0	11.0	2.0	12.0	7.5	0.0	0.0	0.0	0.0	0.0	0.0	0.0	0.0	0.0	0.0	0.0	0.0	0.0	0.0	0.0	0.0	0.0	0.0	0.0	0.0	0.0	0.0	0.0	0.0	0.0	0.0	9.0	7.0	2.0	23.0	1.0	5.0	8.0	9.0	13.0	2.0	2.0	5.0	6.0	5.0	21.0	7.0	37.0	21.0	4.0	6.0	9.0	3.0	3.0	3.0	15.0	1.0	6.0	10.0	7.0	20.0	5.0	2.5	0.0	0.0	0.0	0.0	0.0	0.0	0.0	0.0	0.0	0.0	0.0	0.0	0.0	0.0	0.0	0.0	0.0	0.0	0.0	0.0	0.0	0.0	0.0	0.0	0.0	0.0	0.0	3.0	0.0	1.0	0.0	2.0	2.0	4.0	0.0	0.0	1.0	4.0	3.0	2.0	5.0	5.0	2.0	3.0	2.0	2.0	3.0	1.0	1.0	1.0	1.0	3.0	8.0	0.0	1.0	5.0	3.0	1.0	0.0	0.0	0.0	0.0	0.0	0.0	0.0	0.0	0.0	0.0	0.0	0.0	0.0	0.0	0.0	0.0	0.0	0.0	0.0	0.0	0.0	0.0	0.0	0.0	0.0	0.0	0.0	0.0	0.0	1.0	0.0	4.0	3.0	1.0	2.0	3.0	2.0	7.0	1.0	1.0	1.0	0.0	0.0	11.0	1.0	0.0	1.0	5.0	0.0	3.0	0.0	1.0	0.0	2.0	10.0	0.0	3.0	0.0	0.0	0.0	0.0	0.0	0.0	0.0	0.0	0.0	0.0	0.0	0.0	0.0	0.0	0.0	0.0	0.0	0.0	0.0	0.0	0.0	0.0	0.0	0.0	0.0	0.0	0.0	0.0	0.0	0.0	6919.0	2202.0	1629.0	1352.0	1273.0	885.0	705.0	660.0	537.0	446.0	356.0	285.0	309.0	198.0	215.0	155.0	152.0	116.0	67.0	59.0	18.0	36.0	16.0	24.0	17.0	14.0	23.0	15.0	10.0	7.0	14.0	11.0	26.0	5.0	5.0	9.0	4.0	1.0	2.0	1.0	1.0	4.0	2.0	4.0	3.0	0.0	0.0	0.0	0.0	0.0	0.0	0.0	0.0	0.0	0.0	0.0	0.0	0.0	0.0	1219.0	550.0	410.0	433.0	353.0	271.0	252.0	357.0	176.0	160.0	171.0	107.0	160.0	97.0	114.0	61.0	62.0	39.0	36.0	57.0	35.0	11.0	12.0	9.0	14.0	27.0	11.0	13.0	5.0	5.0	10.0	4.0	3.0	9.0	4.0	9.0	11.0	5.0	0.0	2.0	5.0	0.0	2.0	3.0	5.0	0.0	0.0	0.0	0.0	0.0	0.0	0.0	0.0	0.0	0.0	0.0	0.0	0.0	0.0	1008.0	473.0	339.0	371.0	358.0	251.0	250.0	190.0	154.0	144.0	102.0	125.0	63.0	78.0	46.0	68.0	55.0	38.0	49.0	33.0	30.0	33.0	14.0	9.0	9.0	8.0	17.0	14.0	13.0	12.0	3.0	11.0	12.0	15.0	8.0	9.0	8.0	3.0	10.0	6.0	8.0	4.0	2.0	12.0	12.0	0.0	0.0	0.0	0.0	0.0	0.0	0.0	0.0	0.0	0.0	0.0	0.0	0.0	0.0	161.0	111.0	128.0	100.0	83.0	63.0	91.0	66.0	53.0	79.0	46.0	25.0	44.0	104.0	38.0	21.0	37.0	21.0	67.0	39.0	41.0	18.0	9.0	14.0	12.0	30.0	4.0	5.0	12.0	11.0	7.0	18.0	6.0	12.0	4.0	12.0	8.0	6.0	5.0	13.0	3.0	4.0	3.0	1.0	0.0	0.0	0.0	0.0	0.0	0.0	0.0	0.0	0.0	0.0	0.0	0.0	0.0	0.0	0.0	108.0	66.0	70.0	103.0	68.0	53.0	53.0	35.0	79.0	55.0	31.0	39.0	34.0	18.0	21.0	22.0	21.0	19.0	20.0	14.0	16.0	20.0	11.0	17.0	9.0	13.0	12.0	12.0	8.0	11.0	23.0	12.0	20.0	18.0	8.0	6.0	20.0	9.0	4.0	11.0	6.0	23.0	5.5	0.0	0.0	0.0	0.0	0.0	0.0	0.0	0.0	0.0	0.0	0.0	0.0	0.0	0.0	0.0	0.0	87.0	53.0	63.0	71.0	33.0	45.0	40.0	34.0	17.0	23.0	36.0	28.0	35.0	19.0	22.0	33.0	19.0	16.0	11.0	11.0	14.0	68.0	15.0	19.0	24.0	14.0	9.0	6.0	10.0	18.0	3.0	13.0	11.0	7.0	6.0	14.0	4.0	5.0	10.0	8.0	4.0	1.0	0.0	0.0	0.0	0.0	0.0	0.0	0.0	0.0	0.0	0.0	0.0	0.0	0.0	0.0	0.0	0.0	0.0	73.0	78.0	39.0	29.0	42.0	29.0	25.0	25.0	17.0	30.0	27.0	15.0	15.0	8.0	19.0	53.0	18.0	9.0	10.0	13.0	15.0	18.0	10.0	10.0	10.0	7.0	17.0	37.0	9.0	29.0	25.0	12.0	6.0	3.0	9.0	7.0	10.0	7.0	12.0	6.0	3.5	0.0	0.0	0.0	0.0	0.0	0.0	0.0	0.0	0.0	0.0	0.0	0.0	0.0	0.0	0.0	0.0	0.0	0.0	45.0	46.0	53.0	31.0	29.0	33.0	14.0	29.0	17.0	39.0	11.0	22.0	18.0	24.0	24.0	13.0	15.0	31.0	5.0	8.0	22.0	12.0	22.0	6.0	14.0	12.0	5.0	3.0	10.0	2.0	9.0	15.0	13.0	8.0	18.0	31.0	7.0	18.0	5.0	6.0	0.0	0.0	0.0	0.0	0.0	0.0	0.0	0.0	0.0	0.0	0.0	0.0	0.0	0.0	0.0	0.0	0.0	0.0	0.0	36.0	47.0	47.0	41.0	26.0	24.0	22.0	18.0	21.0	32.0	12.0	7.0	4.0	15.0	18.0	26.0	7.0	1.0	14.0	14.0	14.0	25.0	14.0	24.0	7.0	4.0	11.0	20.0	24.0	20.0	21.0	12.0	5.0	10.0	6.0	9.0	3.0	3.0	7.5	0.0	0.0	0.0	0.0	0.0	0.0	0.0	0.0	0.0	0.0	0.0	0.0	0.0	0.0	0.0	0.0	0.0	0.0	0.0	0.0	54.0	23.0	31.0	20.0	21.0	19.0	37.0	23.0	22.0	19.0	28.0	23.0	10.0	13.0	28.0	9.0	8.0	17.0	28.0	23.0	8.0	2.0	16.0	19.0	5.0	10.0	16.0	14.0	13.0	18.0	8.0	15.0	4.0	17.0	17.0	4.0	7.0	3.0	0.0	0.0	0.0	0.0	0.0	0.0	0.0	0.0	0.0	0.0	0.0	0.0	0.0	0.0	0.0	0.0	0.0	0.0	0.0	0.0	0.0	58.0	52.0	33.0	20.0	30.0	33.0	16.0	8.0	13.0	10.0	16.0	15.0	17.0	16.0	15.0	19.0	9.0	7.0	11.0	12.0	10.0	6.0	6.0	18.0	20.0	9.0	74.0	22.0	7.0	17.0	23.0	22.0	8.0	15.0	14.0	6.0	2.5	0.0	0.0	0.0	0.0	0.0	0.0	0.0	0.0	0.0	0.0	0.0	0.0	0.0	0.0	0.0	0.0	0.0	0.0	0.0	0.0	0.0	0.0	17.0	17.0	6.0	4.0	9.0	14.0	7.0	13.0	13.0	4.0	7.0	6.0	13.0	10.0	3.0	21.0	24.0	7.0	6.0	2.0	10.0	12.0	6.0	7.0	8.0	17.0	6.0	38.0	8.0	9.0	8.0	29.0	6.0	7.0	8.0	2.0	0.0	0.0	0.0	0.0	0.0	0.0	0.0	0.0	0.0	0.0	0.0	0.0	0.0	0.0	0.0	0.0	0.0	0.0	0.0	0.0	0.0	0.0	0.0	17.0	18.0	18.0	12.0	16.0	23.0	10.0	21.0	24.0	5.0	15.0	12.0	4.0	9.0	8.0	11.0	4.0	4.0	21.0	12.0	23.0	4.0	13.0	19.0	18.0	6.0	19.0	4.0	12.0	9.0	4.0	34.0	19.0	32.0	5.5	0.0	0.0	0.0	0.0	0.0	0.0	0.0	0.0	0.0	0.0	0.0	0.0	0.0	0.0	0.0	0.0	0.0	0.0	0.0	0.0	0.0	0.0	0.0	0.0	7.0	14.0	10.0	15.0	1.0	6.0	6.0	8.0	1.0	8.0	7.0	2.0	10.0	4.0	8.0	7.0	5.0	5.0	10.0	7.0	3.0	9.0	10.0	12.0	22.0	10.0	17.0	10.0	17.0	5.0	3.0	21.0	5.0	2.5	0.0	0.0	0.0	0.0	0.0	0.0	0.0	0.0	0.0	0.0	0.0	0.0	0.0	0.0	0.0	0.0	0.0	0.0	0.0	0.0	0.0	0.0	0.0	0.0	0.0	12.0	10.0	4.0	16.0	21.0	4.0	9.0	5.0	8.0	5.0	15.0	9.0	11.0	9.0	6.0	9.0	1.0	0.0	3.0	13.0	5.0	12.0	7.0	4.0	5.0	8.0	31.0	3.0	3.0	21.0	6.0	6.0	4.0	0.0	0.0	0.0	0.0	0.0	0.0	0.0	0.0	0.0	0.0	0.0	0.0	0.0	0.0	0.0	0.0	0.0	0.0	0.0	0.0	0.0	0.0	0.0	0.0	0.0	0.0	16.0	25.0	12.0	37.0	9.0	8.0	39.0	8.0	6.0	28.0	7.0	14.0	7.0	2.0	2.0	2.0	2.0	12.0	3.0	4.0	4.0	3.0	6.0	3.0	4.0	10.0	18.0	8.0	3.0	4.0	5.0	1.5	0.0	0.0	0.0	0.0	0.0	0.0	0.0	0.0	0.0	0.0	0.0	0.0	0.0	0.0	0.0	0.0	0.0	0.0	0.0	0.0	0.0	0.0	0.0	0.0	0.0	0.0	0.0	2.0	28.0	4.0	10.0	1.0	2.0	13.0	7.0	11.0	12.0	0.0	0.0	6.0	2.0	2.0	1.0	0.0	4.0	5.0	1.0	4.0	2.0	3.0	0.0	15.0	45.0	5.0	4.0	6.0	20.0	2.0	0.0	0.0	0.0	0.0	0.0	0.0	0.0	0.0	0.0	0.0	0.0	0.0	0.0	0.0	0.0	0.0	0.0	0.0	0.0	0.0	0.0	0.0	0.0	0.0	0.0	0.0	0.0	0.0	0.0	1.0	0.0	0.0	0.0	2.0	2.0	3.0	1.0	0.0	0.0	1.0	10.0	6.0	3.0	0.0	0.0	2.0	5.0	0.0	1.0	1.0	3.0	2.0	0.0	4.0	4.0	2.0	5.0	3.5	0.0	0.0	0.0	0.0	0.0	0.0	0.0	0.0	0.0	0.0	0.0	0.0	0.0	0.0	0.0	0.0	0.0	0.0	0.0	0.0	0.0	0.0	0.0	0.0	0.0	0.0	0.0	0.0	0.0	0.0	0.0	0.0	0.0	8.0	1.0	2.0	3.0	2.0	0.0	2.0	0.0	0.0	1.0	4.0	2.0	1.0	1.0	1.0	1.0	4.0	6.0	3.0	2.0	0.0	2.0	5.0	2.0	0.0	0.0	0.0	0.0	0.0	0.0	0.0	0.0	0.0	0.0	0.0	0.0	0.0	0.0	0.0	0.0	0.0	0.0	0.0	0.0	0.0	0.0	0.0	0.0	0.0	0.0	0.0	0.0	0.0	0.0	0.0	4099.0	1502.0	1253.0	946.0	864.0	605.0	747.0	431.0	460.0	270.0	284.0	181.0	152.0	164.0	134.0	101.0	77.0	69.0	80.0	41.0	22.0	26.0	18.0	9.0	36.0	8.0	19.0	19.0	8.0	1.0	2.0	15.0	21.0	8.0	8.0	13.0	1.0	1.0	5.0	1.0	0.0	1.0	2.0	5.0	1.0	0.5	0.0	0.0	0.0	0.0	0.0	0.0	0.0	0.0	0.0	0.0	0.0	0.0	0.0	976.0	490.0	348.0	426.0	268.0	282.0	175.0	191.0	144.0	144.0	102.0	87.0	77.0	68.0	127.0	57.0	43.0	56.0	18.0	23.0	9.0	14.0	8.0	18.0	16.0	18.0	8.0	36.0	16.0	5.0	6.0	5.0	7.0	4.0	7.0	12.0	47.0	9.0	3.0	2.0	3.0	5.0	6.0	1.0	0.0	0.0	0.0	0.0	0.0	0.0	0.0	0.0	0.0	0.0	0.0	0.0	0.0	0.0	0.0	1176.0	476.0	455.0	370.0	331.0	256.0	329.0	214.0	186.0	134.0	135.0	98.0	101.0	67.0	55.0	48.0	64.0	49.0	29.0	30.0	15.0	15.0	12.0	16.0	18.0	12.0	7.0	14.0	13.0	14.0	5.0	12.0	8.0	11.0	8.0	8.0	15.0	11.0	11.0	4.0	1.0	5.0	6.0	10.5	0.0	0.0	0.0	0.0	0.0	0.0	0.0	0.0	0.0	0.0	0.0	0.0	0.0	0.0	0.0	282.0	84.0	106.0	112.0	88.0	111.0	90.0	51.0	46.0	51.0	45.0	36.0	30.0	25.0	32.0	96.0	17.0	21.0	21.0	37.0	27.0	50.0	25.0	42.0	20.0	10.0	17.0	18.0	8.0	9.0	9.0	22.0	14.0	8.0	17.0	4.0	4.0	21.0	15.0	12.0	10.0	4.0	4.5	0.0	0.0	0.0	0.0	0.0	0.0	0.0	0.0	0.0	0.0	0.0	0.0	0.0	0.0	0.0	0.0	128.0	81.0	97.0	81.0	69.0	42.0	100.0	58.0	35.0	28.0	93.0	20.0	17.0	11.0	27.0	18.0	42.0	6.0	26.0	16.0	16.0	11.0	7.0	3.0	5.0	7.0	6.0	9.0	5.0	6.0	25.0	7.0	16.0	12.0	36.0	16.0	9.0	5.0	3.0	13.0	5.0	1.0	0.0	0.0	0.0	0.0	0.0	0.0	0.0	0.0	0.0	0.0	0.0	0.0	0.0	0.0	0.0	0.0	0.0	156.0	42.0	50.0	43.0	28.0	27.0	30.0	65.0	59.0	29.0	16.0	18.0	22.0	16.0	27.0	16.0	4.0	3.0	16.0	17.0	13.0	9.0	14.0	35.0	31.0	7.0	9.0	23.0	10.0	10.0	26.0	6.0	7.0	1.0	4.0	9.0	13.0	11.0	6.0	15.0	4.5	0.0	0.0	0.0	0.0	0.0	0.0	0.0	0.0	0.0	0.0	0.0	0.0	0.0	0.0	0.0	0.0	0.0	0.0	74.0	28.0	47.0	64.0	35.0	46.0	15.0	31.0	12.0	35.0	23.0	47.0	28.0	17.0	47.0	37.0	11.0	5.0	17.0	8.0	9.0	40.0	8.0	5.0	6.0	12.0	14.0	17.0	22.0	8.0	15.0	10.0	8.0	19.0	11.0	11.0	25.0	37.0	3.0	5.5	0.0	0.0	0.0	0.0	0.0	0.0	0.0	0.0	0.0	0.0	0.0	0.0	0.0	0.0	0.0	0.0	0.0	0.0	0.0	86.0	30.0	28.0	26.0	29.0	27.0	30.0	17.0	21.0	19.0	23.0	22.0	17.0	42.0	31.0	31.0	22.0	10.0	15.0	15.0	22.0	9.0	8.0	21.0	9.0	2.0	14.0	9.0	7.0	9.0	36.0	8.0	16.0	14.0	15.0	14.0	37.0	20.0	4.5	0.0	0.0	0.0	0.0	0.0	0.0	0.0	0.0	0.0	0.0	0.0	0.0	0.0	0.0	0.0	0.0	0.0	0.0	0.0	0.0	41.0	29.0	20.0	22.0	55.0	18.0	18.0	27.0	12.0	18.0	15.0	9.0	20.0	11.0	21.0	10.0	18.0	3.0	13.0	9.0	9.0	8.0	8.0	3.0	3.0	15.0	19.0	9.0	16.0	12.0	10.0	4.0	7.0	23.0	6.0	12.0	11.0	8.5	0.0	0.0	0.0	0.0	0.0	0.0	0.0	0.0	0.0	0.0	0.0	0.0	0.0	0.0	0.0	0.0	0.0	0.0	0.0	0.0	0.0	99.0	67.0	26.0	22.0	26.0	34.0	11.0	10.0	13.0	15.0	7.0	9.0	13.0	17.0	16.0	10.0	28.0	22.0	26.0	16.0	23.0	39.0	23.0	5.0	10.0	6.0	34.0	30.0	26.0	32.0	10.0	12.0	12.0	17.0	6.0	6.0	9.0	0.0	0.0	0.0	0.0	0.0	0.0	0.0	0.0	0.0	0.0	0.0	0.0	0.0	0.0	0.0	0.0	0.0	0.0	0.0	0.0	0.0	0.0	22.0	32.0	23.0	27.0	35.0	35.0	18.0	12.0	13.0	8.0	14.0	9.0	15.0	18.0	9.0	13.0	8.0	27.0	18.0	16.0	11.0	17.0	11.0	11.0	9.0	18.0	23.0	1.0	11.0	11.0	8.0	19.0	23.0	8.0	22.0	7.5	0.0	0.0	0.0	0.0	0.0	0.0	0.0	0.0	0.0	0.0	0.0	0.0	0.0	0.0	0.0	0.0	0.0	0.0	0.0	0.0	0.0	0.0	0.0	40.0	15.0	41.0	12.0	28.0	22.0	19.0	33.0	6.0	17.0	9.0	10.0	8.0	10.0	16.0	28.0	6.0	7.0	5.0	2.0	18.0	22.0	12.0	19.0	14.0	22.0	14.0	10.0	10.0	5.0	8.0	10.0	15.0	4.0	6.5	0.0	0.0	0.0	0.0	0.0	0.0	0.0	0.0	0.0	0.0	0.0	0.0	0.0	0.0	0.0	0.0	0.0	0.0	0.0	0.0	0.0	0.0	0.0	0.0	14.0	34.0	4.0	10.0	27.0	11.0	12.0	5.0	13.0	32.0	11.0	8.0	3.0	8.0	18.0	19.0	5.0	12.0	29.0	51.0	15.0	6.0	8.0	15.0	18.0	23.0	6.0	9.0	20.0	5.0	9.0	11.0	11.0	0.5	0.0	0.0	0.0	0.0	0.0	0.0	0.0	0.0	0.0	0.0	0.0	0.0	0.0	0.0	0.0	0.0	0.0	0.0	0.0	0.0	0.0	0.0	0.0	0.0	0.0	12.0	17.0	14.0	8.0	4.0	10.0	11.0	5.0	5.0	6.0	4.0	4.0	6.0	2.0	3.0	9.0	8.0	4.0	9.0	16.0	12.0	11.0	21.0	16.0	9.0	11.0	7.0	15.0	13.0	16.0	25.0	23.0	3.5	0.0	0.0	0.0	0.0	0.0	0.0	0.0	0.0	0.0	0.0	0.0	0.0	0.0	0.0	0.0	0.0	0.0	0.0	0.0	0.0	0.0	0.0	0.0	0.0	0.0	0.0	25.0	18.0	14.0	5.0	16.0	5.0	12.0	2.0	2.0	5.0	8.0	23.0	9.0	3.0	7.0	8.0	8.0	3.0	9.0	25.0	3.0	9.0	7.0	3.0	4.0	13.0	6.0	11.0	19.0	4.0	2.0	9.0	0.0	0.0	0.0	0.0	0.0	0.0	0.0	0.0	0.0	0.0	0.0	0.0	0.0	0.0	0.0	0.0	0.0	0.0	0.0	0.0	0.0	0.0	0.0	0.0	0.0	0.0	0.0	4.0	2.0	10.0	5.0	10.0	0.0	6.0	34.0	2.0	6.0	11.0	4.0	4.0	6.0	5.0	11.0	8.0	6.0	9.0	12.0	8.0	6.0	5.0	10.0	30.0	3.0	4.0	23.0	16.0	6.0	3.5	0.0	0.0	0.0	0.0	0.0	0.0	0.0	0.0	0.0	0.0	0.0	0.0	0.0	0.0	0.0	0.0	0.0	0.0	0.0	0.0	0.0	0.0	0.0	0.0	0.0	0.0	0.0	0.0	3.0	1.0	2.0	5.0	10.0	2.0	3.0	4.0	11.0	3.0	2.0	25.0	6.0	2.0	0.0	4.0	6.0	1.0	6.0	4.0	7.0	15.0	8.0	2.0	5.0	9.0	11.0	4.0	2.0	10.0	0.0	0.0	0.0	0.0	0.0	0.0	0.0	0.0	0.0	0.0	0.0	0.0	0.0	0.0	0.0	0.0	0.0	0.0	0.0	0.0	0.0	0.0	0.0	0.0	0.0	0.0	0.0	0.0	0.0	3.0	0.0	1.0	1.0	0.0	0.0	6.0	17.0	1.0	0.0	1.0	2.0	3.0	2.0	7.0	3.0	5.0	4.0	3.0	0.0	5.0	8.0	7.0	5.0	19.0	6.0	21.0	7.0	1.5	0.0	0.0	0.0	0.0	0.0	0.0	0.0	0.0	0.0	0.0	0.0	0.0	0.0	0.0	0.0	0.0	0.0	0.0	0.0	0.0	0.0	0.0	0.0	0.0	0.0	0.0	0.0	0.0	0.0	0.0	1.0	3.0	0.0	1.0	0.0	2.0	0.0	2.0	4.0	2.0	1.0	2.0	1.0	2.0	2.0	5.0	2.0	0.0	0.0	0.0	2.0	3.0	2.0	0.0	3.0	0.0	4.0	0.0	0.0	0.0	0.0	0.0	0.0	0.0	0.0	0.0	0.0	0.0	0.0	0.0	0.0	0.0	0.0	0.0	0.0	0.0	0.0	0.0	0.0	0.0	0.0	0.0	0.0	0.0	0.0	0.0	0.0	0.0	0.0	2595.0	977.0	693.0	641.0	526.0	515.0	342.0	293.0	251.0	215.0	151.0	141.0	88.0	124.0	69.0	42.0	61.0	42.0	49.0	25.0	12.0	24.0	17.0	27.0	5.0	2.0	5.0	7.0	5.0	3.0	5.0	16.0	13.0	4.0	2.0	5.0	0.0	2.0	3.0	2.0	0.0	2.0	0.0	1.0	0.0	0.0	0.0	0.0	0.0	0.0	0.0	0.0	0.0	0.0	0.0	0.0	0.0	0.0	0.0	961.0	376.0	340.0	264.0	270.0	258.0	237.0	146.0	209.0	156.0	142.0	109.0	102.0	61.0	49.0	15.0	22.0	26.0	5.0	17.0	19.0	50.0	30.0	9.0	11.0	4.0	13.0	4.0	12.0	3.0	2.0	3.0	6.0	11.0	16.0	9.0	5.0	13.0	4.0	5.0	5.0	2.0	4.0	2.5	0.0	0.0	0.0	0.0	0.0	0.0	0.0	0.0	0.0	0.0	0.0	0.0	0.0	0.0	0.0	1107.0	429.0	413.0	287.0	373.0	239.0	190.0	146.0	144.0	84.0	112.0	108.0	62.0	105.0	63.0	60.0	44.0	35.0	31.0	32.0	38.0	13.0	11.0	13.0	23.0	18.0	13.0	7.0	5.0	5.0	13.0	14.0	5.0	18.0	4.0	14.0	10.0	5.0	3.0	3.0	2.0	1.0	4.5	0.0	0.0	0.0	0.0	0.0	0.0	0.0	0.0	0.0	0.0	0.0	0.0	0.0	0.0	0.0	0.0	179.0	69.0	74.0	52.0	67.0	133.0	64.0	55.0	35.0	52.0	49.0	36.0	35.0	43.0	55.0	56.0	37.0	15.0	18.0	10.0	33.0	12.0	24.0	19.0	13.0	17.0	10.0	15.0	2.0	13.0	9.0	24.0	29.0	25.0	10.0	15.0	8.0	8.0	19.0	3.0	4.0	4.5	0.0	0.0	0.0	0.0	0.0	0.0	0.0	0.0	0.0	0.0	0.0	0.0	0.0	0.0	0.0	0.0	0.0	121.0	84.0	120.0	156.0	56.0	35.0	64.0	37.0	56.0	45.0	36.0	39.0	12.0	36.0	10.0	30.0	12.0	21.0	7.0	29.0	12.0	20.0	9.0	17.0	14.0	4.0	8.0	4.0	9.0	7.0	12.0	4.0	27.0	11.0	18.0	8.0	9.0	4.0	2.0	11.0	1.5	0.0	0.0	0.0	0.0	0.0	0.0	0.0	0.0	0.0	0.0	0.0	0.0	0.0	0.0	0.0	0.0	0.0	0.0	79.0	25.0	42.0	48.0	37.0	44.0	30.0	42.0	27.0	23.0	29.0	35.0	41.0	25.0	14.0	15.0	16.0	13.0	5.0	7.0	8.0	5.0	17.0	20.0	7.0	15.0	33.0	7.0	6.0	7.0	11.0	5.0	22.0	10.0	5.0	11.0	20.0	9.0	9.0	3.0	0.0	0.0	0.0	0.0	0.0	0.0	0.0	0.0	0.0	0.0	0.0	0.0	0.0	0.0	0.0	0.0	0.0	0.0	0.0	78.0	40.0	43.0	83.0	21.0	16.0	38.0	93.0	37.0	24.0	22.0	17.0	14.0	26.0	12.0	13.0	18.0	7.0	6.0	12.0	10.0	5.0	29.0	42.0	26.0	18.0	14.0	13.0	12.0	4.0	10.0	5.0	17.0	12.0	4.0	3.0	1.0	3.0	4.5	0.0	0.0	0.0	0.0	0.0	0.0	0.0	0.0	0.0	0.0	0.0	0.0	0.0	0.0	0.0	0.0	0.0	0.0	0.0	0.0	85.0	49.0	19.0	15.0	52.0	36.0	20.0	19.0	36.0	32.0	24.0	8.0	18.0	7.0	38.0	13.0	10.0	21.0	22.0	6.0	7.0	12.0	12.0	9.0	6.0	5.0	13.0	9.0	25.0	6.0	13.0	16.0	17.0	10.0	13.0	8.0	11.0	6.5	0.0	0.0	0.0	0.0	0.0	0.0	0.0	0.0	0.0	0.0	0.0	0.0	0.0	0.0	0.0	0.0	0.0	0.0	0.0	0.0	0.0	60.0	21.0	24.0	18.0	30.0	50.0	31.0	23.0	26.0	19.0	26.0	25.0	8.0	21.0	8.0	9.0	9.0	14.0	16.0	15.0	8.0	7.0	21.0	21.0	28.0	19.0	30.0	17.0	16.0	42.0	26.0	20.0	14.0	8.0	13.0	14.0	3.0	0.0	0.0	0.0	0.0	0.0	0.0	0.0	0.0	0.0	0.0	0.0	0.0	0.0	0.0	0.0	0.0	0.0	0.0	0.0	0.0	0.0	0.0	44.0	25.0	28.0	13.0	29.0	13.0	5.0	19.0	18.0	14.0	5.0	9.0	23.0	25.0	12.0	23.0	128.0	10.0	29.0	8.0	7.0	14.0	16.0	16.0	29.0	24.0	26.0	22.0	42.0	95.0	42.0	25.0	40.0	18.0	9.0	14.5	0.0	0.0	0.0	0.0	0.0	0.0	0.0	0.0	0.0	0.0	0.0	0.0	0.0	0.0	0.0	0.0	0.0	0.0	0.0	0.0	0.0	0.0	0.0	33.0	23.0	31.0	12.0	51.0	18.0	12.0	10.0	7.0	9.0	6.0	11.0	8.0	25.0	12.0	11.0	5.0	5.0	9.0	9.0	6.0	7.0	6.0	14.0	11.0	18.0	40.0	17.0	4.0	12.0	12.0	10.0	10.0	18.0	6.0	0.0	0.0	0.0	0.0	0.0	0.0	0.0	0.0	0.0	0.0	0.0	0.0	0.0	0.0	0.0	0.0	0.0	0.0	0.0	0.0	0.0	0.0	0.0	0.0	35.0	17.0	13.0	10.0	49.0	17.0	19.0	36.0	43.0	15.0	6.0	6.0	8.0	15.0	29.0	8.0	11.0	20.0	6.0	10.0	16.0	30.0	28.0	15.0	18.0	25.0	21.0	23.0	24.0	16.0	12.0	17.0	27.0	3.0	0.0	0.0	0.0	0.0	0.0	0.0	0.0	0.0	0.0	0.0	0.0	0.0	0.0	0.0	0.0	0.0	0.0	0.0	0.0	0.0	0.0	0.0	0.0	0.0	0.0	6.0	17.0	18.0	5.0	21.0	9.0	8.0	9.0	6.0	3.0	10.0	8.0	16.0	17.0	26.0	22.0	11.0	5.0	12.0	11.0	14.0	24.0	5.0	7.0	11.0	74.0	3.0	2.0	8.0	7.0	8.0	12.0	10.0	0.0	0.0	0.0	0.0	0.0	0.0	0.0	0.0	0.0	0.0	0.0	0.0	0.0	0.0	0.0	0.0	0.0	0.0	0.0	0.0	0.0	0.0	0.0	0.0	0.0	0.0	19.0	7.0	5.0	17.0	10.0	8.0	11.0	10.0	21.0	3.0	7.0	7.0	14.0	22.0	2.0	8.0	2.0	4.0	19.0	7.0	17.0	18.0	17.0	13.0	11.0	11.0	10.0	8.0	17.0	4.0	7.0	2.0	0.0	0.0	0.0	0.0	0.0	0.0	0.0	0.0	0.0	0.0	0.0	0.0	0.0	0.0	0.0	0.0	0.0	0.0	0.0	0.0	0.0	0.0	0.0	0.0	0.0	0.0	0.0	17.0	6.0	4.0	4.0	11.0	8.0	2.0	8.0	6.0	3.0	5.0	8.0	29.0	6.0	13.0	9.0	12.0	1.0	10.0	15.0	14.0	24.0	5.0	12.0	9.0	8.0	12.0	9.0	7.0	5.0	4.0	0.0	0.0	0.0	0.0	0.0	0.0	0.0	0.0	0.0	0.0	0.0	0.0	0.0	0.0	0.0	0.0	0.0	0.0	0.0	0.0	0.0	0.0	0.0	0.0	0.0	0.0	0.0	0.0	4.0	2.0	2.0	8.0	10.0	6.0	3.0	7.0	5.0	10.0	12.0	22.0	10.0	5.0	13.0	16.0	7.0	7.0	9.0	6.0	15.0	3.0	15.0	14.0	6.0	7.0	9.0	51.0	10.0	4.0	0.0	0.0	0.0	0.0	0.0	0.0	0.0	0.0	0.0	0.0	0.0	0.0	0.0	0.0	0.0	0.0	0.0	0.0	0.0	0.0	0.0	0.0	0.0	0.0	0.0	0.0	0.0	0.0	0.0	4.0	6.0	17.0	9.0	6.0	1.0	4.0	7.0	21.0	3.0	20.0	4.0	9.0	1.0	3.0	11.0	14.0	6.0	3.0	2.0	0.0	5.0	12.0	2.0	14.0	7.0	5.0	6.0	3.5	0.0	0.0	0.0	0.0	0.0	0.0	0.0	0.0	0.0	0.0	0.0	0.0	0.0	0.0	0.0	0.0	0.0	0.0	0.0	0.0	0.0	0.0	0.0	0.0	0.0	0.0	0.0	0.0	0.0	0.0	10.0	3.0	1.0	5.0	3.0	0.0	2.0	2.0	0.0	0.0	2.0	3.0	9.0	22.0	3.0	6.0	7.0	4.0	5.0	8.0	2.0	29.0	19.0	2.0	20.0	28.0	4.0	6.5	0.0	0.0	0.0	0.0	0.0	0.0	0.0	0.0	0.0	0.0	0.0	0.0	0.0	0.0	0.0	0.0	0.0	0.0	0.0	0.0	0.0	0.0	0.0	0.0	0.0	0.0	0.0	0.0	0.0	0.0	0.0	0.0	1.0	1.0	5.0	5.0	5.0	6.0	15.0	3.0	2.0	0.0	1.0	1.0	1.0	0.0	0.0	0.0	0.0	1.0	0.0	4.0	6.0	2.0	2.0	0.0	1.0	1.5	0.0	0.0	0.0	0.0	0.0	0.0	0.0	0.0	0.0	0.0	0.0	0.0	0.0	0.0	0.0	0.0	0.0	0.0	0.0	0.0	0.0	0.0	0.0	0.0	0.0	0.0	0.0	0.0	0.0	0.0	0.0	0.0	2010.0	640.0	550.0	441.0	417.0	252.0	307.0	309.0	182.0	144.0	97.0	76.0	86.0	106.0	48.0	50.0	78.0	27.0	59.0	24.0	21.0	11.0	10.0	20.0	2.0	13.0	66.0	11.0	3.0	46.0	3.0	8.0	0.0	0.0	2.0	2.0	3.0	0.0	0.0	2.0	3.0	2.0	1.0	0.5	0.0	0.0	0.0	0.0	0.0	0.0	0.0	0.0	0.0	0.0	0.0	0.0	0.0	0.0	0.0	646.0	294.0	193.0	200.0	175.0	156.0	159.0	169.0	161.0	109.0	72.0	66.0	95.0	72.0	44.0	25.0	17.0	43.0	22.0	33.0	13.0	29.0	13.0	13.0	16.0	18.0	8.0	4.0	8.0	3.0	7.0	23.0	5.0	4.0	5.0	1.0	6.0	6.0	1.0	1.0	0.0	0.0	4.0	0.0	0.0	0.0	0.0	0.0	0.0	0.0	0.0	0.0	0.0	0.0	0.0	0.0	0.0	0.0	0.0	923.0	466.0	328.0	269.0	249.0	248.0	205.0	161.0	124.0	75.0	99.0	78.0	66.0	67.0	48.0	30.0	39.0	31.0	48.0	60.0	33.0	30.0	14.0	14.0	19.0	13.0	5.0	11.0	17.0	21.0	6.0	13.0	20.0	13.0	1.0	1.0	17.0	10.0	3.0	5.0	1.0	3.5	0.0	0.0	0.0	0.0	0.0	0.0	0.0	0.0	0.0	0.0	0.0	0.0	0.0	0.0	0.0	0.0	0.0	83.0	95.0	91.0	82.0	86.0	68.0	49.0	48.0	43.0	81.0	39.0	58.0	61.0	59.0	26.0	44.0	22.0	32.0	23.0	21.0	7.0	16.0	8.0	17.0	10.0	32.0	7.0	16.0	10.0	17.0	11.0	10.0	5.0	6.0	17.0	8.0	3.0	6.0	5.0	3.0	7.5	0.0	0.0	0.0	0.0	0.0	0.0	0.0	0.0	0.0	0.0	0.0	0.0	0.0	0.0	0.0	0.0	0.0	0.0	135.0	40.0	63.0	60.0	58.0	50.0	80.0	49.0	28.0	15.0	21.0	25.0	15.0	23.0	26.0	25.0	23.0	11.0	16.0	24.0	31.0	12.0	8.0	2.0	1.0	4.0	4.0	7.0	6.0	5.0	5.0	10.0	5.0	8.0	2.0	3.0	15.0	6.0	2.0	4.5	0.0	0.0	0.0	0.0	0.0	0.0	0.0	0.0	0.0	0.0	0.0	0.0	0.0	0.0	0.0	0.0	0.0	0.0	0.0	103.0	24.0	43.0	37.0	35.0	38.0	20.0	36.0	22.0	30.0	39.0	9.0	20.0	63.0	9.0	9.0	18.0	13.0	17.0	36.0	14.0	16.0	22.0	8.0	7.0	14.0	16.0	18.0	7.0	10.0	10.0	13.0	7.0	6.0	8.0	4.0	10.0	8.0	4.5	0.0	0.0	0.0	0.0	0.0	0.0	0.0	0.0	0.0	0.0	0.0	0.0	0.0	0.0	0.0	0.0	0.0	0.0	0.0	0.0	63.0	48.0	35.0	79.0	39.0	26.0	24.0	24.0	30.0	32.0	14.0	26.0	12.0	22.0	14.0	24.0	27.0	20.0	13.0	9.0	13.0	46.0	10.0	9.0	10.0	7.0	9.0	25.0	8.0	26.0	22.0	9.0	9.0	9.0	6.0	6.0	9.0	11.0	0.0	0.0	0.0	0.0	0.0	0.0	0.0	0.0	0.0	0.0	0.0	0.0	0.0	0.0	0.0	0.0	0.0	0.0	0.0	0.0	0.0	41.0	35.0	16.0	30.0	18.0	35.0	34.0	20.0	17.0	22.0	21.0	11.0	33.0	9.0	21.0	16.0	18.0	13.0	17.0	23.0	13.0	17.0	23.0	12.0	8.0	12.0	20.0	3.0	4.0	9.0	8.0	32.0	12.0	17.0	11.0	15.0	8.5	0.0	0.0	0.0	0.0	0.0	0.0	0.0	0.0	0.0	0.0	0.0	0.0	0.0	0.0	0.0	0.0	0.0	0.0	0.0	0.0	0.0	0.0	46.0	38.0	21.0	22.0	9.0	28.0	21.0	20.0	9.0	18.0	3.0	6.0	10.0	9.0	10.0	3.0	5.0	8.0	16.0	7.0	13.0	28.0	12.0	6.0	12.0	7.0	20.0	19.0	50.0	13.0	27.0	19.0	15.0	37.0	20.0	11.5	0.0	0.0	0.0	0.0	0.0	0.0	0.0	0.0	0.0	0.0	0.0	0.0	0.0	0.0	0.0	0.0	0.0	0.0	0.0	0.0	0.0	0.0	0.0	41.0	32.0	6.0	48.0	34.0	17.0	17.0	9.0	22.0	28.0	24.0	17.0	13.0	10.0	8.0	9.0	7.0	7.0	8.0	3.0	8.0	13.0	9.0	6.0	11.0	9.0	14.0	14.0	21.0	41.0	7.0	18.0	11.0	11.0	9.0	0.0	0.0	0.0	0.0	0.0	0.0	0.0	0.0	0.0	0.0	0.0	0.0	0.0	0.0	0.0	0.0	0.0	0.0	0.0	0.0	0.0	0.0	0.0	0.0	48.0	20.0	18.0	12.0	41.0	7.0	17.0	6.0	7.0	7.0	19.0	13.0	8.0	5.0	24.0	32.0	7.0	8.0	17.0	12.0	10.0	41.0	5.0	12.0	20.0	22.0	6.0	15.0	11.0	7.0	11.0	11.0	4.0	14.0	0.0	0.0	0.0	0.0	0.0	0.0	0.0	0.0	0.0	0.0	0.0	0.0	0.0	0.0	0.0	0.0	0.0	0.0	0.0	0.0	0.0	0.0	0.0	0.0	0.0	19.0	19.0	18.0	25.0	11.0	6.0	21.0	10.0	21.0	4.0	8.0	7.0	9.0	21.0	19.0	17.0	3.0	6.0	14.0	11.0	12.0	20.0	6.0	14.0	13.0	10.0	18.0	10.0	11.0	5.0	19.0	7.0	11.0	0.0	0.0	0.0	0.0	0.0	0.0	0.0	0.0	0.0	0.0	0.0	0.0	0.0	0.0	0.0	0.0	0.0	0.0	0.0	0.0	0.0	0.0	0.0	0.0	0.0	0.0	28.0	26.0	14.0	17.0	25.0	25.0	22.0	48.0	4.0	7.0	15.0	46.0	7.0	4.0	11.0	14.0	16.0	18.0	30.0	25.0	10.0	5.0	10.0	8.0	4.0	20.0	5.0	13.0	6.0	9.0	14.0	2.0	0.0	0.0	0.0	0.0	0.0	0.0	0.0	0.0	0.0	0.0	0.0	0.0	0.0	0.0	0.0	0.0	0.0	0.0	0.0	0.0	0.0	0.0	0.0	0.0	0.0	0.0	0.0	10.0	9.0	16.0	7.0	8.0	15.0	14.0	9.0	8.0	6.0	1.0	9.0	7.0	9.0	11.0	18.0	17.0	17.0	10.0	28.0	8.0	10.0	4.0	4.0	6.0	0.0	3.0	18.0	55.0	16.0	6.0	0.0	0.0	0.0	0.0	0.0	0.0	0.0	0.0	0.0	0.0	0.0	0.0	0.0	0.0	0.0	0.0	0.0	0.0	0.0	0.0	0.0	0.0	0.0	0.0	0.0	0.0	0.0	0.0	8.0	17.0	7.0	5.0	7.0	3.0	4.0	4.0	6.0	4.0	7.0	45.0	2.0	7.0	13.0	26.0	2.0	5.0	6.0	8.0	8.0	5.0	5.0	13.0	9.0	7.0	10.0	18.0	12.0	3.5	0.0	0.0	0.0	0.0	0.0	0.0	0.0	0.0	0.0	0.0	0.0	0.0	0.0	0.0	0.0	0.0	0.0	0.0	0.0	0.0	0.0	0.0	0.0	0.0	0.0	0.0	0.0	0.0	0.0	8.0	18.0	13.0	7.0	8.0	4.0	8.0	13.0	4.0	5.0	6.0	10.0	15.0	5.0	20.0	14.0	4.0	7.0	11.0	4.0	7.0	5.0	12.0	9.0	7.0	22.0	10.0	11.0	5.5	0.0	0.0	0.0	0.0	0.0	0.0	0.0	0.0	0.0	0.0	0.0	0.0	0.0	0.0	0.0	0.0	0.0	0.0	0.0	0.0	0.0	0.0	0.0	0.0	0.0	0.0	0.0	0.0	0.0	0.0	4.0	10.0	10.0	3.0	21.0	9.0	3.0	3.0	19.0	1.0	1.0	2.0	8.0	18.0	3.0	2.0	6.0	1.0	2.0	6.0	10.0	10.0	11.0	6.0	4.0	10.0	14.0	4.5	0.0	0.0	0.0	0.0	0.0	0.0	0.0	0.0	0.0	0.0	0.0	0.0	0.0	0.0	0.0	0.0	0.0	0.0	0.0	0.0	0.0	0.0	0.0	0.0	0.0	0.0	0.0	0.0	0.0	0.0	0.0	6.0	0.0	1.0	1.0	0.0	4.0	4.0	0.0	1.0	0.0	4.0	2.0	1.0	2.0	7.0	4.0	3.0	6.0	3.0	6.0	21.0	13.0	6.0	3.0	3.0	9.0	2.0	0.0	0.0	0.0	0.0	0.0	0.0	0.0	0.0	0.0	0.0	0.0	0.0	0.0	0.0	0.0	0.0	0.0	0.0	0.0	0.0	0.0	0.0	0.0	0.0	0.0	0.0	0.0	0.0	0.0	0.0	0.0	0.0	1.0	1.0	5.0	8.0	10.0	4.0	5.0	18.0	1.0	2.0	1.0	2.0	1.0	2.0	13.0	3.0	3.0	0.0	2.0	0.0	2.0	2.0	3.0	0.0	8.0	4.5	0.0	0.0	0.0	0.0	0.0	0.0	0.0	0.0	0.0	0.0	0.0	0.0	0.0	0.0	0.0	0.0	0.0	0.0	0.0	0.0	0.0	0.0	0.0	0.0	0.0	0.0	0.0	0.0	0.0	0.0	0.0	0.0	0.0	1181.0	471.0	443.0	326.0	275.0	186.0	294.0	128.0	97.0	79.0	75.0	50.0	64.0	48.0	50.0	33.0	29.0	22.0	15.0	9.0	3.0	9.0	7.0	1.0	1.0	2.0	1.0	3.0	1.0	3.0	9.0	3.0	36.0	14.0	0.0	0.0	1.0	0.0	2.0	1.0	0.0	2.0	0.0	0.0	0.0	0.0	0.0	0.0	0.0	0.0	0.0	0.0	0.0	0.0	0.0	0.0	0.0	0.0	0.0	563.0	207.0	237.0	173.0	146.0	155.0	128.0	126.0	94.0	58.0	64.0	38.0	32.0	55.0	26.0	25.0	16.0	21.0	18.0	25.0	21.0	6.0	7.0	3.0	4.0	5.0	5.0	3.0	3.0	2.0	4.0	3.0	7.0	2.0	1.0	3.0	4.0	4.0	4.0	1.0	0.0	0.5	0.0	0.0	0.0	0.0	0.0	0.0	0.0	0.0	0.0	0.0	0.0	0.0	0.0	0.0	0.0	0.0	0.0	828.0	356.0	286.0	210.0	241.0	163.0	207.0	109.0	96.0	82.0	73.0	60.0	47.0	95.0	38.0	31.0	24.0	18.0	30.0	8.0	14.0	10.0	10.0	24.0	21.0	6.0	11.0	8.0	14.0	17.0	7.0	9.0	2.0	5.0	7.0	1.0	2.0	7.0	4.0	12.0	1.5	0.0	0.0	0.0	0.0	0.0	0.0	0.0	0.0	0.0	0.0	0.0	0.0	0.0	0.0	0.0	0.0	0.0	0.0	195.0	54.0	55.0	74.0	103.0	115.0	67.0	46.0	23.0	64.0	39.0	35.0	31.0	48.0	15.0	17.0	13.0	13.0	25.0	23.0	25.0	16.0	7.0	4.0	6.0	8.0	9.0	2.0	8.0	13.0	7.0	6.0	17.0	4.0	3.0	7.0	10.0	5.0	1.0	0.5	0.0	0.0	0.0	0.0	0.0	0.0	0.0	0.0	0.0	0.0	0.0	0.0	0.0	0.0	0.0	0.0	0.0	0.0	0.0	112.0	63.0	69.0	42.0	56.0	32.0	44.0	40.0	17.0	33.0	22.0	22.0	23.0	41.0	39.0	25.0	3.0	14.0	10.0	17.0	8.0	28.0	10.0	10.0	8.0	8.0	5.0	5.0	2.0	8.0	7.0	4.0	1.0	3.0	5.0	7.0	5.0	5.0	4.5	0.0	0.0	0.0	0.0	0.0	0.0	0.0	0.0	0.0	0.0	0.0	0.0	0.0	0.0	0.0	0.0	0.0	0.0	0.0	0.0	38.0	39.0	20.0	55.0	35.0	53.0	12.0	51.0	14.0	20.0	19.0	21.0	18.0	41.0	33.0	9.0	22.0	16.0	23.0	6.0	23.0	8.0	15.0	10.0	18.0	10.0	3.0	5.0	9.0	20.0	10.0	42.0	8.0	7.0	15.0	10.0	2.0	3.0	0.0	0.0	0.0	0.0	0.0	0.0	0.0	0.0	0.0	0.0	0.0	0.0	0.0	0.0	0.0	0.0	0.0	0.0	0.0	0.0	0.0	56.0	30.0	50.0	53.0	29.0	45.0	10.0	89.0	28.0	13.0	17.0	25.0	8.0	13.0	10.0	18.0	6.0	22.0	21.0	8.0	7.0	14.0	5.0	11.0	11.0	14.0	51.0	14.0	3.0	22.0	18.0	9.0	9.0	11.0	23.0	8.0	1.5	0.0	0.0	0.0	0.0	0.0	0.0	0.0	0.0	0.0	0.0	0.0	0.0	0.0	0.0	0.0	0.0	0.0	0.0	0.0	0.0	0.0	0.0	42.0	32.0	17.0	32.0	50.0	21.0	14.0	24.0	37.0	38.0	20.0	10.0	17.0	35.0	11.0	7.0	11.0	19.0	16.0	19.0	6.0	7.0	11.0	9.0	10.0	3.0	13.0	14.0	2.0	14.0	17.0	21.0	16.0	7.0	2.0	4.5	0.0	0.0	0.0	0.0	0.0	0.0	0.0	0.0	0.0	0.0	0.0	0.0	0.0	0.0	0.0	0.0	0.0	0.0	0.0	0.0	0.0	0.0	0.0	39.0	29.0	32.0	35.0	29.0	25.0	31.0	15.0	17.0	25.0	11.0	4.0	15.0	10.0	23.0	7.0	6.0	7.0	4.0	3.0	32.0	5.0	7.0	8.0	3.0	14.0	29.0	19.0	12.0	9.0	6.0	17.0	15.0	8.0	6.0	0.0	0.0	0.0	0.0	0.0	0.0	0.0	0.0	0.0	0.0	0.0	0.0	0.0	0.0	0.0	0.0	0.0	0.0	0.0	0.0	0.0	0.0	0.0	0.0	31.0	41.0	18.0	15.0	33.0	30.0	26.0	17.0	26.0	14.0	34.0	13.0	17.0	8.0	14.0	11.0	4.0	12.0	5.0	29.0	6.0	14.0	9.0	10.0	21.0	12.0	11.0	6.0	21.0	17.0	23.0	20.0	29.0	2.0	0.0	0.0	0.0	0.0	0.0	0.0	0.0	0.0	0.0	0.0	0.0	0.0	0.0	0.0	0.0	0.0	0.0	0.0	0.0	0.0	0.0	0.0	0.0	0.0	0.0	58.0	32.0	17.0	21.0	28.0	14.0	13.0	17.0	20.0	10.0	7.0	8.0	8.0	9.0	42.0	3.0	5.0	11.0	41.0	18.0	24.0	10.0	8.0	6.0	9.0	4.0	9.0	7.0	10.0	21.0	29.0	9.0	5.5	0.0	0.0	0.0	0.0	0.0	0.0	0.0	0.0	0.0	0.0	0.0	0.0	0.0	0.0	0.0	0.0	0.0	0.0	0.0	0.0	0.0	0.0	0.0	0.0	0.0	0.0	35.0	22.0	18.0	23.0	10.0	33.0	11.0	20.0	24.0	18.0	12.0	12.0	6.0	13.0	20.0	21.0	8.0	5.0	7.0	5.0	17.0	10.0	14.0	13.0	15.0	20.0	28.0	18.0	3.0	15.0	17.0	8.5	0.0	0.0	0.0	0.0	0.0	0.0	0.0	0.0	0.0	0.0	0.0	0.0	0.0	0.0	0.0	0.0	0.0	0.0	0.0	0.0	0.0	0.0	0.0	0.0	0.0	0.0	0.0	18.0	24.0	12.0	21.0	12.0	48.0	47.0	13.0	8.0	6.0	8.0	7.0	11.0	13.0	16.0	38.0	23.0	4.0	8.0	21.0	28.0	9.0	17.0	11.0	16.0	12.0	20.0	10.0	13.0	3.0	3.0	0.0	0.0	0.0	0.0	0.0	0.0	0.0	0.0	0.0	0.0	0.0	0.0	0.0	0.0	0.0	0.0	0.0	0.0	0.0	0.0	0.0	0.0	0.0	0.0	0.0	0.0	0.0	0.0	14.0	15.0	13.0	3.0	17.0	20.0	20.0	22.0	12.0	4.0	17.0	12.0	8.0	5.0	10.0	8.0	3.0	3.0	3.0	12.0	5.0	3.0	4.0	8.0	12.0	3.0	10.0	7.0	4.0	4.0	0.0	0.0	0.0	0.0	0.0	0.0	0.0	0.0	0.0	0.0	0.0	0.0	0.0	0.0	0.0	0.0	0.0	0.0	0.0	0.0	0.0	0.0	0.0	0.0	0.0	0.0	0.0	0.0	0.0	14.0	24.0	11.0	10.0	6.0	6.0	4.0	6.0	10.0	45.0	4.0	18.0	10.0	6.0	8.0	7.0	10.0	5.0	13.0	20.0	29.0	12.0	14.0	10.0	17.0	22.0	18.0	16.0	3.0	0.0	0.0	0.0	0.0	0.0	0.0	0.0	0.0	0.0	0.0	0.0	0.0	0.0	0.0	0.0	0.0	0.0	0.0	0.0	0.0	0.0	0.0	0.0	0.0	0.0	0.0	0.0	0.0	0.0	0.0	13.0	24.0	6.0	17.0	4.0	7.0	12.0	9.0	8.0	14.0	13.0	15.0	12.0	3.0	1.0	5.0	9.0	6.0	13.0	9.0	19.0	8.0	4.0	7.0	10.0	6.0	4.0	7.5	0.0	0.0	0.0	0.0	0.0	0.0	0.0	0.0	0.0	0.0	0.0	0.0	0.0	0.0	0.0	0.0	0.0	0.0	0.0	0.0	0.0	0.0	0.0	0.0	0.0	0.0	0.0	0.0	0.0	0.0	0.0	13.0	4.0	1.0	0.0	10.0	2.0	3.0	8.0	7.0	14.0	3.0	2.0	5.0	2.0	6.0	5.0	3.0	5.0	10.0	11.0	14.0	6.0	8.0	9.0	18.0	14.0	6.0	0.0	0.0	0.0	0.0	0.0	0.0	0.0	0.0	0.0	0.0	0.0	0.0	0.0	0.0	0.0	0.0	0.0	0.0	0.0	0.0	0.0	0.0	0.0	0.0	0.0	0.0	0.0	0.0	0.0	0.0	0.0	0.0	0.0	7.0	4.0	1.0	1.0	3.0	6.0	27.0	6.0	8.0	6.0	6.0	2.0	5.0	2.0	0.0	1.0	4.0	11.0	31.0	0.0	13.0	6.0	14.0	2.0	4.5	0.0	0.0	0.0	0.0	0.0	0.0	0.0	0.0	0.0	0.0	0.0	0.0	0.0	0.0	0.0	0.0	0.0	0.0	0.0	0.0	0.0	0.0	0.0	0.0	0.0	0.0	0.0	0.0	0.0	0.0	0.0	0.0	0.0	0.0	9.0	2.0	1.0	0.0	1.0	0.0	1.0	0.0	6.0	0.0	0.0	0.0	4.0	1.0	5.0	7.0	4.0	4.0	2.0	0.0	4.0	6.0	42.0	1.0	0.0	0.0	0.0	0.0	0.0	0.0	0.0	0.0	0.0	0.0	0.0	0.0	0.0	0.0	0.0	0.0	0.0	0.0	0.0	0.0	0.0	0.0	0.0	0.0	0.0	0.0	0.0	0.0	0.0	0.0	0.0	0.0	0.0	0.0	827.0	379.0	263.0	232.0	169.0	172.0	209.0	102.0	62.0	47.0	42.0	66.0	36.0	46.0	44.0	17.0	13.0	7.0	9.0	6.0	4.0	5.0	3.0	8.0	0.0	0.0	1.0	0.0	2.0	0.0	0.0	0.0	0.0	0.0	0.0	0.0	0.0	5.0	0.0	2.0	0.0	0.0	0.0	0.0	0.0	0.0	0.0	0.0	0.0	0.0	0.0	0.0	0.0	0.0	0.0	0.0	0.0	0.0	0.0	490.0	169.0	143.0	97.0	129.0	65.0	66.0	65.0	65.0	83.0	52.0	48.0	27.0	20.0	32.0	22.0	9.0	9.0	18.0	15.0	17.0	4.0	5.0	6.0	13.0	4.0	27.0	5.0	6.0	0.0	1.0	8.0	4.0	2.0	0.0	2.0	1.0	2.0	7.0	4.0	3.0	0.0	0.0	0.0	0.0	0.0	0.0	0.0	0.0	0.0	0.0	0.0	0.0	0.0	0.0	0.0	0.0	0.0	0.0	760.0	279.0	270.0	238.0	180.0	194.0	161.0	98.0	94.0	89.0	68.0	68.0	36.0	27.0	21.0	22.0	34.0	29.0	29.0	48.0	3.0	17.0	7.0	7.0	8.0	6.0	14.0	1.0	5.0	14.0	6.0	0.0	2.0	1.0	5.0	8.0	6.0	1.0	2.0	1.0	0.0	0.0	0.0	0.0	0.0	0.0	0.0	0.0	0.0	0.0	0.0	0.0	0.0	0.0	0.0	0.0	0.0	0.0	0.0	167.0	59.0	50.0	50.0	85.0	55.0	47.0	33.0	47.0	22.0	43.0	18.0	39.0	26.0	5.0	19.0	22.0	108.0	10.0	14.0	29.0	5.0	6.0	12.0	6.0	24.0	9.0	2.0	2.0	4.0	7.0	3.0	7.0	4.0	1.0	1.0	10.0	2.0	3.0	0.0	0.0	0.0	0.0	0.0	0.0	0.0	0.0	0.0	0.0	0.0	0.0	0.0	0.0	0.0	0.0	0.0	0.0	0.0	0.0	122.0	82.0	47.0	32.0	39.0	46.0	66.0	13.0	50.0	44.0	22.0	30.0	17.0	9.0	14.0	12.0	35.0	26.0	18.0	15.0	25.0	6.0	7.0	10.0	6.0	11.0	2.0	0.0	8.0	1.0	3.0	5.0	4.0	5.0	4.0	14.0	3.0	4.5	0.0	0.0	0.0	0.0	0.0	0.0	0.0	0.0	0.0	0.0	0.0	0.0	0.0	0.0	0.0	0.0	0.0	0.0	0.0	0.0	0.0	85.0	60.0	49.0	36.0	24.0	26.0	28.0	14.0	25.0	50.0	33.0	24.0	18.0	28.0	14.0	13.0	9.0	80.0	10.0	13.0	15.0	13.0	5.0	7.0	13.0	7.0	14.0	11.0	48.0	8.0	6.0	13.0	6.0	8.0	0.0	14.0	1.5	0.0	0.0	0.0	0.0	0.0	0.0	0.0	0.0	0.0	0.0	0.0	0.0	0.0	0.0	0.0	0.0	0.0	0.0	0.0	0.0	0.0	0.0	54.0	18.0	28.0	29.0	17.0	26.0	14.0	12.0	42.0	11.0	21.0	20.0	9.0	9.0	50.0	20.0	7.0	12.0	3.0	17.0	14.0	12.0	27.0	4.0	6.0	16.0	6.0	1.0	2.0	3.0	5.0	11.0	10.0	11.0	13.0	7.0	0.0	0.0	0.0	0.0	0.0	0.0	0.0	0.0	0.0	0.0	0.0	0.0	0.0	0.0	0.0	0.0	0.0	0.0	0.0	0.0	0.0	0.0	0.0	47.0	41.0	10.0	50.0	33.0	26.0	23.0	51.0	18.0	22.0	45.0	9.0	15.0	21.0	5.0	7.0	27.0	14.0	28.0	18.0	25.0	20.0	14.0	5.0	8.0	9.0	11.0	14.0	4.0	14.0	10.0	8.0	5.0	12.0	3.5	0.0	0.0	0.0	0.0	0.0	0.0	0.0	0.0	0.0	0.0	0.0	0.0	0.0	0.0	0.0	0.0	0.0	0.0	0.0	0.0	0.0	0.0	0.0	0.0	20.0	28.0	33.0	49.0	22.0	10.0	14.0	27.0	18.0	8.0	18.0	4.0	7.0	9.0	16.0	2.0	19.0	7.0	10.0	13.0	15.0	13.0	9.0	26.0	42.0	33.0	37.0	10.0	6.0	4.0	1.0	6.0	7.0	5.5	0.0	0.0	0.0	0.0	0.0	0.0	0.0	0.0	0.0	0.0	0.0	0.0	0.0	0.0	0.0	0.0	0.0	0.0	0.0	0.0	0.0	0.0	0.0	0.0	0.0	60.0	22.0	29.0	14.0	10.0	44.0	26.0	12.0	12.0	6.0	27.0	14.0	10.0	19.0	29.0	12.0	17.0	7.0	7.0	14.0	7.0	3.0	15.0	6.0	15.0	5.0	8.0	9.0	23.0	10.0	11.0	11.0	8.5	0.0	0.0	0.0	0.0	0.0	0.0	0.0	0.0	0.0	0.0	0.0	0.0	0.0	0.0	0.0	0.0	0.0	0.0	0.0	0.0	0.0	0.0	0.0	0.0	0.0	0.0	55.0	13.0	17.0	22.0	40.0	15.0	15.0	69.0	30.0	21.0	3.0	9.0	7.0	5.0	5.0	3.0	3.0	26.0	22.0	8.0	10.0	15.0	22.0	7.0	19.0	9.0	29.0	9.0	6.0	22.0	19.0	10.5	0.0	0.0	0.0	0.0	0.0	0.0	0.0	0.0	0.0	0.0	0.0	0.0	0.0	0.0	0.0	0.0	0.0	0.0	0.0	0.0	0.0	0.0	0.0	0.0	0.0	0.0	0.0	18.0	13.0	23.0	8.0	21.0	5.0	14.0	11.0	17.0	17.0	9.0	6.0	23.0	13.0	22.0	16.0	6.0	11.0	7.0	11.0	10.0	13.0	14.0	8.0	4.0	21.0	17.0	8.0	11.0	4.0	5.0	0.0	0.0	0.0	0.0	0.0	0.0	0.0	0.0	0.0	0.0	0.0	0.0	0.0	0.0	0.0	0.0	0.0	0.0	0.0	0.0	0.0	0.0	0.0	0.0	0.0	0.0	0.0	0.0	6.0	7.0	15.0	10.0	20.0	37.0	18.0	14.0	5.0	8.0	6.0	5.0	10.0	11.0	5.0	21.0	19.0	21.0	10.0	6.0	14.0	9.0	7.0	16.0	5.0	16.0	7.0	2.0	10.0	2.5	0.0	0.0	0.0	0.0	0.0	0.0	0.0	0.0	0.0	0.0	0.0	0.0	0.0	0.0	0.0	0.0	0.0	0.0	0.0	0.0	0.0	0.0	0.0	0.0	0.0	0.0	0.0	0.0	0.0	19.0	8.0	11.0	16.0	5.0	14.0	19.0	43.0	8.0	10.0	10.0	1.0	29.0	6.0	4.0	4.0	4.0	8.0	7.0	19.0	11.0	5.0	9.0	12.0	9.0	6.0	12.0	9.0	2.5	0.0	0.0	0.0	0.0	0.0	0.0	0.0	0.0	0.0	0.0	0.0	0.0	0.0	0.0	0.0	0.0	0.0	0.0	0.0	0.0	0.0	0.0	0.0	0.0	0.0	0.0	0.0	0.0	0.0	0.0	18.0	14.0	15.0	8.0	22.0	21.0	18.0	21.0	5.0	26.0	5.0	8.0	11.0	9.0	4.0	1.0	6.0	6.0	16.0	13.0	6.0	17.0	17.0	17.0	19.0	11.0	14.0	6.5	0.0	0.0	0.0	0.0	0.0	0.0	0.0	0.0	0.0	0.0	0.0	0.0	0.0	0.0	0.0	0.0	0.0	0.0	0.0	0.0	0.0	0.0	0.0	0.0	0.0	0.0	0.0	0.0	0.0	0.0	0.0	14.0	7.0	11.0	4.0	6.0	7.0	10.0	10.0	16.0	9.0	2.0	5.0	5.0	10.0	9.0	23.0	14.0	19.0	18.0	4.0	11.0	20.0	17.0	16.0	42.0	6.0	4.5	0.0	0.0	0.0	0.0	0.0	0.0	0.0	0.0	0.0	0.0	0.0	0.0	0.0	0.0	0.0	0.0	0.0	0.0	0.0	0.0	0.0	0.0	0.0	0.0	0.0	0.0	0.0	0.0	0.0	0.0	0.0	0.0	7.0	8.0	5.0	4.0	4.0	30.0	8.0	4.0	4.0	3.0	15.0	5.0	2.0	7.0	17.0	1.0	14.0	13.0	10.0	3.0	9.0	12.0	5.0	8.0	11.0	7.0	0.0	0.0	0.0	0.0	0.0	0.0	0.0	0.0	0.0	0.0	0.0	0.0	0.0	0.0	0.0	0.0	0.0	0.0	0.0	0.0	0.0	0.0	0.0	0.0	0.0	0.0	0.0	0.0	0.0	0.0	0.0	0.0	0.0	2.0	4.0	20.0	8.0	8.0	0.0	4.0	1.0	11.0	25.0	4.0	13.0	7.0	9.0	6.0	1.0	2.0	2.0	3.0	5.0	7.0	5.0	3.0	24.0	4.0	0.0	0.0	0.0	0.0	0.0	0.0	0.0	0.0	0.0	0.0	0.0	0.0	0.0	0.0	0.0	0.0	0.0	0.0	0.0	0.0	0.0	0.0	0.0	0.0	0.0	0.0	0.0	0.0	0.0	0.0	0.0	0.0	0.0	0.0	0.0	4.0	0.0	1.0	2.0	3.0	10.0	3.0	1.0	2.0	1.0	0.0	1.0	1.0	1.0	5.0	2.0	2.0	3.0	1.0	0.0	17.0	3.0	2.5	0.0	0.0	0.0	0.0	0.0	0.0	0.0	0.0	0.0	0.0	0.0	0.0	0.0	0.0	0.0	0.0	0.0	0.0	0.0	0.0	0.0	0.0	0.0	0.0	0.0	0.0	0.0	0.0	0.0	0.0	0.0	0.0	0.0	0.0	0.0	451.0	206.0	176.0	124.0	113.0	63.0	76.0	37.0	36.0	45.0	29.0	27.0	29.0	11.0	9.0	5.0	7.0	7.0	6.0	5.0	0.0	1.0	7.0	5.0	1.0	3.0	2.0	0.0	3.0	0.0	1.0	2.0	0.0	0.0	4.0	8.0	1.0	0.0	0.0	1.0	0.0	0.0	0.0	0.0	0.0	0.0	0.0	0.0	0.0	0.0	0.0	0.0	0.0	0.0	0.0	0.0	0.0	0.0	0.0	319.0	119.0	93.0	123.0	58.0	55.0	85.0	51.0	47.0	23.0	36.0	6.0	24.0	13.0	4.0	11.0	10.0	7.0	12.0	7.0	12.0	10.0	3.0	16.0	14.0	1.0	0.0	6.0	2.0	1.0	4.0	0.0	5.0	5.0	2.0	0.0	34.0	1.0	0.0	0.0	0.0	0.0	0.0	0.0	0.0	0.0	0.0	0.0	0.0	0.0	0.0	0.0	0.0	0.0	0.0	0.0	0.0	0.0	0.0	657.0	229.0	222.0	183.0	224.0	283.0	144.0	64.0	93.0	63.0	50.0	55.0	35.0	31.0	28.0	26.0	43.0	41.0	30.0	9.0	17.0	20.0	6.0	12.0	28.0	6.0	2.0	9.0	2.0	1.0	4.0	0.0	13.0	5.0	1.0	5.0	1.0	2.0	3.0	0.0	0.0	0.0	0.0	0.0	0.0	0.0	0.0	0.0	0.0	0.0	0.0	0.0	0.0	0.0	0.0	0.0	0.0	0.0	0.0	131.0	113.0	49.0	55.0	120.0	23.0	42.0	18.0	20.0	42.0	19.0	34.0	12.0	15.0	23.0	7.0	5.0	16.0	5.0	2.0	4.0	7.0	9.0	47.0	1.0	6.0	8.0	6.0	3.0	2.0	4.0	5.0	5.0	17.0	1.0	1.0	4.0	1.5	0.0	0.0	0.0	0.0	0.0	0.0	0.0	0.0	0.0	0.0	0.0	0.0	0.0	0.0	0.0	0.0	0.0	0.0	0.0	0.0	0.0	81.0	43.0	65.0	47.0	30.0	23.0	31.0	41.0	23.0	19.0	16.0	25.0	14.0	11.0	9.0	1.0	33.0	10.0	18.0	25.0	7.0	5.0	4.0	10.0	14.0	5.0	10.0	2.0	5.0	15.0	13.0	14.0	7.0	2.0	7.0	6.0	5.5	0.0	0.0	0.0	0.0	0.0	0.0	0.0	0.0	0.0	0.0	0.0	0.0	0.0	0.0	0.0	0.0	0.0	0.0	0.0	0.0	0.0	0.0	54.0	55.0	33.0	26.0	45.0	29.0	15.0	28.0	9.0	18.0	9.0	9.0	20.0	2.0	11.0	13.0	15.0	7.0	5.0	5.0	4.0	8.0	6.0	5.0	6.0	1.0	5.0	10.0	28.0	7.0	9.0	9.0	9.0	4.0	3.0	13.5	0.0	0.0	0.0	0.0	0.0	0.0	0.0	0.0	0.0	0.0	0.0	0.0	0.0	0.0	0.0	0.0	0.0	0.0	0.0	0.0	0.0	0.0	0.0	30.0	42.0	42.0	20.0	26.0	16.0	42.0	15.0	26.0	6.0	18.0	20.0	16.0	4.0	9.0	11.0	13.0	16.0	5.0	36.0	9.0	16.0	1.0	7.0	5.0	2.0	13.0	8.0	4.0	8.0	3.0	7.0	7.0	13.0	0.5	0.0	0.0	0.0	0.0	0.0	0.0	0.0	0.0	0.0	0.0	0.0	0.0	0.0	0.0	0.0	0.0	0.0	0.0	0.0	0.0	0.0	0.0	0.0	0.0	38.0	18.0	34.0	20.0	14.0	4.0	24.0	19.0	19.0	36.0	14.0	16.0	22.0	4.0	2.0	8.0	14.0	7.0	4.0	27.0	13.0	5.0	9.0	29.0	10.0	3.0	24.0	14.0	28.0	16.0	5.0	10.0	2.0	3.0	0.0	0.0	0.0	0.0	0.0	0.0	0.0	0.0	0.0	0.0	0.0	0.0	0.0	0.0	0.0	0.0	0.0	0.0	0.0	0.0	0.0	0.0	0.0	0.0	0.0	30.0	26.0	17.0	13.0	13.0	5.0	16.0	21.0	14.0	6.0	5.0	9.0	13.0	8.0	6.0	15.0	8.0	6.0	5.0	8.0	8.0	21.0	3.0	2.0	19.0	8.0	6.0	18.0	10.0	5.0	5.0	9.0	5.0	0.0	0.0	0.0	0.0	0.0	0.0	0.0	0.0	0.0	0.0	0.0	0.0	0.0	0.0	0.0	0.0	0.0	0.0	0.0	0.0	0.0	0.0	0.0	0.0	0.0	0.0	25.0	39.0	19.0	30.0	16.0	11.0	31.0	20.0	24.0	17.0	12.0	19.0	10.0	3.0	1.0	14.0	4.0	15.0	8.0	7.0	20.0	8.0	23.0	9.0	9.0	5.0	32.0	8.0	4.0	7.0	6.0	4.0	0.0	0.0	0.0	0.0	0.0	0.0	0.0	0.0	0.0	0.0	0.0	0.0	0.0	0.0	0.0	0.0	0.0	0.0	0.0	0.0	0.0	0.0	0.0	0.0	0.0	0.0	0.0	25.0	26.0	8.0	8.0	17.0	10.0	5.0	21.0	12.0	7.0	21.0	7.0	12.0	1.0	12.0	5.0	6.0	16.0	4.0	6.0	5.0	7.0	5.0	8.0	8.0	10.0	5.0	1.0	3.0	8.0	4.0	0.0	0.0	0.0	0.0	0.0	0.0	0.0	0.0	0.0	0.0	0.0	0.0	0.0	0.0	0.0	0.0	0.0	0.0	0.0	0.0	0.0	0.0	0.0	0.0	0.0	0.0	0.0	0.0	12.0	19.0	5.0	44.0	39.0	16.0	3.0	10.0	6.0	6.0	6.0	26.0	16.0	5.0	40.0	14.0	7.0	10.0	5.0	8.0	9.0	40.0	3.0	8.0	12.0	11.0	7.0	12.0	3.0	3.5	0.0	0.0	0.0	0.0	0.0	0.0	0.0	0.0	0.0	0.0	0.0	0.0	0.0	0.0	0.0	0.0	0.0	0.0	0.0	0.0	0.0	0.0	0.0	0.0	0.0	0.0	0.0	0.0	0.0	11.0	27.0	5.0	10.0	18.0	7.0	2.0	21.0	20.0	7.0	3.0	14.0	32.0	5.0	17.0	15.0	5.0	5.0	3.0	9.0	12.0	8.0	6.0	7.0	4.0	11.0	4.0	6.0	1.5	0.0	0.0	0.0	0.0	0.0	0.0	0.0	0.0	0.0	0.0	0.0	0.0	0.0	0.0	0.0	0.0	0.0	0.0	0.0	0.0	0.0	0.0	0.0	0.0	0.0	0.0	0.0	0.0	0.0	0.0	37.0	20.0	7.0	9.0	11.0	26.0	11.0	8.0	8.0	2.0	5.0	8.0	6.0	3.0	7.0	12.0	4.0	3.0	4.0	12.0	7.0	14.0	10.0	7.0	3.0	5.0	14.0	7.0	0.0	0.0	0.0	0.0	0.0	0.0	0.0	0.0	0.0	0.0	0.0	0.0	0.0	0.0	0.0	0.0	0.0	0.0	0.0	0.0	0.0	0.0	0.0	0.0	0.0	0.0	0.0	0.0	0.0	0.0	0.0	13.0	6.0	30.0	15.0	4.0	11.0	16.0	6.0	59.0	1.0	10.0	7.0	1.0	9.0	22.0	26.0	19.0	2.0	7.0	5.0	11.0	9.0	19.0	25.0	6.0	11.0	3.5	0.0	0.0	0.0	0.0	0.0	0.0	0.0	0.0	0.0	0.0	0.0	0.0	0.0	0.0	0.0	0.0	0.0	0.0	0.0	0.0	0.0	0.0	0.0	0.0	0.0	0.0	0.0	0.0	0.0	0.0	0.0	0.0	16.0	15.0	3.0	7.0	1.0	2.0	8.0	8.0	6.0	5.0	3.0	10.0	4.0	11.0	11.0	1.0	1.0	6.0	9.0	8.0	11.0	41.0	4.0	6.0	7.0	5.5	0.0	0.0	0.0	0.0	0.0	0.0	0.0	0.0	0.0	0.0	0.0	0.0	0.0	0.0	0.0	0.0	0.0	0.0	0.0	0.0	0.0	0.0	0.0	0.0	0.0	0.0	0.0	0.0	0.0	0.0	0.0	0.0	0.0	13.0	9.0	2.0	1.0	3.0	6.0	6.0	13.0	62.0	6.0	1.0	9.0	8.0	4.0	7.0	10.0	14.0	22.0	7.0	6.0	2.0	6.0	13.0	6.0	1.0	0.0	0.0	0.0	0.0	0.0	0.0	0.0	0.0	0.0	0.0	0.0	0.0	0.0	0.0	0.0	0.0	0.0	0.0	0.0	0.0	0.0	0.0	0.0	0.0	0.0	0.0	0.0	0.0	0.0	0.0	0.0	0.0	0.0	0.0	1.0	4.0	1.0	2.0	0.0	1.0	6.0	3.0	2.0	5.0	10.0	8.0	3.0	4.0	17.0	2.0	1.0	7.0	16.0	11.0	2.0	6.0	7.0	2.0	0.0	0.0	0.0	0.0	0.0	0.0	0.0	0.0	0.0	0.0	0.0	0.0	0.0	0.0	0.0	0.0	0.0	0.0	0.0	0.0	0.0	0.0	0.0	0.0	0.0	0.0	0.0	0.0	0.0	0.0	0.0	0.0	0.0	0.0	0.0	2.0	2.0	2.0	2.0	4.0	1.0	0.0	12.0	1.0	1.0	3.0	5.0	10.0	2.0	13.0	21.0	3.0	8.0	3.0	0.0	4.0	9.0	1.0	0.0	0.0	0.0	0.0	0.0	0.0	0.0	0.0	0.0	0.0	0.0	0.0	0.0	0.0	0.0	0.0	0.0	0.0	0.0	0.0	0.0	0.0	0.0	0.0	0.0	0.0	0.0	0.0	0.0	0.0	0.0	0.0	0.0	0.0	0.0	0.0	231.0	110.0	84.0	63.0	40.0	45.0	37.0	29.0	51.0	17.0	17.0	9.0	19.0	35.0	1.0	9.0	3.0	5.0	3.0	6.0	3.0	11.0	2.0	3.0	9.0	0.0	1.0	1.0	2.0	1.0	0.0	0.0	1.0	1.0	3.0	0.0	0.0	4.0	0.0	0.0	0.0	0.0	0.0	0.0	0.0	0.0	0.0	0.0	0.0	0.0	0.0	0.0	0.0	0.0	0.0	0.0	0.0	0.0	0.0	154.0	50.0	39.0	37.0	38.0	68.0	56.0	18.0	24.0	24.0	23.0	16.0	3.0	7.0	12.0	4.0	7.0	1.0	7.0	25.0	5.0	0.0	1.0	0.0	2.0	3.0	4.0	0.0	1.0	1.0	2.0	1.0	1.0	1.0	0.0	0.0	0.0	1.0	0.5	0.0	0.0	0.0	0.0	0.0	0.0	0.0	0.0	0.0	0.0	0.0	0.0	0.0	0.0	0.0	0.0	0.0	0.0	0.0	0.0	482.0	170.0	240.0	121.0	122.0	103.0	106.0	133.0	57.0	68.0	28.0	35.0	89.0	22.0	14.0	9.0	19.0	9.0	11.0	8.0	5.0	7.0	11.0	26.0	9.0	7.0	9.0	5.0	3.0	7.0	0.0	20.0	4.0	3.0	3.0	4.0	1.0	1.0	0.0	0.0	0.0	0.0	0.0	0.0	0.0	0.0	0.0	0.0	0.0	0.0	0.0	0.0	0.0	0.0	0.0	0.0	0.0	0.0	0.0	63.0	23.0	52.0	27.0	33.0	43.0	41.0	20.0	24.0	11.0	23.0	18.0	22.0	12.0	15.0	9.0	43.0	12.0	8.0	5.0	6.0	5.0	3.0	11.0	1.0	46.0	8.0	5.0	3.0	2.0	4.0	4.0	4.0	36.0	13.0	4.0	4.0	0.0	0.0	0.0	0.0	0.0	0.0	0.0	0.0	0.0	0.0	0.0	0.0	0.0	0.0	0.0	0.0	0.0	0.0	0.0	0.0	0.0	0.0	60.0	36.0	40.0	27.0	27.0	9.0	26.0	10.0	19.0	13.0	17.0	15.0	14.0	9.0	22.0	4.0	28.0	2.0	6.0	10.0	5.0	4.0	8.0	19.0	7.0	2.0	4.0	7.0	7.0	40.0	7.0	3.0	9.0	4.0	7.0	3.5	0.0	0.0	0.0	0.0	0.0	0.0	0.0	0.0	0.0	0.0	0.0	0.0	0.0	0.0	0.0	0.0	0.0	0.0	0.0	0.0	0.0	0.0	0.0	39.0	41.0	35.0	26.0	33.0	16.0	10.0	23.0	21.0	31.0	20.0	7.0	19.0	27.0	7.0	10.0	7.0	12.0	4.0	10.0	4.0	5.0	4.0	27.0	2.0	6.0	17.0	7.0	6.0	4.0	12.0	8.0	7.0	6.0	12.0	0.0	0.0	0.0	0.0	0.0	0.0	0.0	0.0	0.0	0.0	0.0	0.0	0.0	0.0	0.0	0.0	0.0	0.0	0.0	0.0	0.0	0.0	0.0	0.0	75.0	25.0	33.0	26.0	35.0	21.0	24.0	11.0	12.0	13.0	8.0	14.0	11.0	15.0	9.0	7.0	10.0	7.0	11.0	13.0	9.0	13.0	17.0	4.0	9.0	14.0	4.0	7.0	3.0	4.0	2.0	4.0	6.0	4.0	0.0	0.0	0.0	0.0	0.0	0.0	0.0	0.0	0.0	0.0	0.0	0.0	0.0	0.0	0.0	0.0	0.0	0.0	0.0	0.0	0.0	0.0	0.0	0.0	0.0	27.0	16.0	17.0	21.0	15.0	20.0	24.0	33.0	26.0	50.0	14.0	7.0	3.0	15.0	2.0	5.0	5.0	12.0	6.0	4.0	15.0	7.0	10.0	3.0	7.0	20.0	6.0	2.0	9.0	3.0	2.0	6.0	1.0	0.0	0.0	0.0	0.0	0.0	0.0	0.0	0.0	0.0	0.0	0.0	0.0	0.0	0.0	0.0	0.0	0.0	0.0	0.0	0.0	0.0	0.0	0.0	0.0	0.0	0.0	40.0	29.0	31.0	19.0	14.0	12.0	25.0	23.0	16.0	6.0	20.0	8.0	19.0	5.0	11.0	13.0	7.0	4.0	6.0	18.0	27.0	6.0	13.0	7.0	5.0	64.0	24.0	19.0	17.0	8.0	32.0	5.0	0.0	0.0	0.0	0.0	0.0	0.0	0.0	0.0	0.0	0.0	0.0	0.0	0.0	0.0	0.0	0.0	0.0	0.0	0.0	0.0	0.0	0.0	0.0	0.0	0.0	0.0	0.0	21.0	8.0	15.0	13.0	36.0	30.0	6.0	13.0	34.0	11.0	8.0	14.0	28.0	13.0	15.0	3.0	8.0	7.0	3.0	5.0	6.0	10.0	19.0	5.0	14.0	6.0	5.0	21.0	40.0	36.0	5.5	0.0	0.0	0.0	0.0	0.0	0.0	0.0	0.0	0.0	0.0	0.0	0.0	0.0	0.0	0.0	0.0	0.0	0.0	0.0	0.0	0.0	0.0	0.0	0.0	0.0	0.0	0.0	0.0	39.0	25.0	21.0	25.0	35.0	7.0	31.0	10.0	4.0	27.0	10.0	9.0	6.0	20.0	30.0	6.0	10.0	3.0	4.0	4.0	10.0	12.0	5.0	7.0	1.0	8.0	12.0	9.0	9.0	17.0	0.0	0.0	0.0	0.0	0.0	0.0	0.0	0.0	0.0	0.0	0.0	0.0	0.0	0.0	0.0	0.0	0.0	0.0	0.0	0.0	0.0	0.0	0.0	0.0	0.0	0.0	0.0	0.0	0.0	41.0	14.0	11.0	23.0	10.0	6.0	13.0	11.0	22.0	13.0	1.0	11.0	11.0	10.0	17.0	11.0	10.0	4.0	16.0	9.0	10.0	14.0	12.0	9.0	9.0	27.0	3.0	4.0	6.5	0.0	0.0	0.0	0.0	0.0	0.0	0.0	0.0	0.0	0.0	0.0	0.0	0.0	0.0	0.0	0.0	0.0	0.0	0.0	0.0	0.0	0.0	0.0	0.0	0.0	0.0	0.0	0.0	0.0	0.0	27.0	12.0	11.0	3.0	28.0	7.0	19.0	26.0	22.0	6.0	13.0	14.0	4.0	43.0	16.0	28.0	11.0	29.0	35.0	12.0	6.0	5.0	30.0	7.0	8.0	10.0	10.0	17.5	0.0	0.0	0.0	0.0	0.0	0.0	0.0	0.0	0.0	0.0	0.0	0.0	0.0	0.0	0.0	0.0	0.0	0.0	0.0	0.0	0.0	0.0	0.0	0.0	0.0	0.0	0.0	0.0	0.0	0.0	0.0	7.0	3.0	6.0	4.0	10.0	9.0	4.0	11.0	2.0	2.0	6.0	4.0	19.0	5.0	18.0	4.0	11.0	7.0	19.0	21.0	8.0	29.0	8.0	8.0	3.0	18.0	2.5	0.0	0.0	0.0	0.0	0.0	0.0	0.0	0.0	0.0	0.0	0.0	0.0	0.0	0.0	0.0	0.0	0.0	0.0	0.0	0.0	0.0	0.0	0.0	0.0	0.0	0.0	0.0	0.0	0.0	0.0	0.0	0.0	11.0	10.0	26.0	27.0	24.0	8.0	20.0	6.0	15.0	8.0	16.0	6.0	16.0	10.0	19.0	6.0	14.0	6.0	9.0	16.0	12.0	18.0	10.0	1.0	6.0	7.5	0.0	0.0	0.0	0.0	0.0	0.0	0.0	0.0	0.0	0.0	0.0	0.0	0.0	0.0	0.0	0.0	0.0	0.0	0.0	0.0	0.0	0.0	0.0	0.0	0.0	0.0	0.0	0.0	0.0	0.0	0.0	0.0	0.0	3.0	2.0	19.0	28.0	7.0	6.0	8.0	17.0	6.0	7.0	12.0	5.0	2.0	4.0	12.0	17.0	11.0	19.0	20.0	9.0	11.0	15.0	11.0	16.0	10.5	0.0	0.0	0.0	0.0	0.0	0.0	0.0	0.0	0.0	0.0	0.0	0.0	0.0	0.0	0.0	0.0	0.0	0.0	0.0	0.0	0.0	0.0	0.0	0.0	0.0	0.0	0.0	0.0	0.0	0.0	0.0	0.0	0.0	0.0	14.0	22.0	7.0	12.0	10.0	8.0	7.0	21.0	16.0	30.0	17.0	8.0	3.0	9.0	6.0	2.0	5.0	14.0	21.0	17.0	13.0	15.0	7.0	11.5	0.0	0.0	0.0	0.0	0.0	0.0	0.0	0.0	0.0	0.0	0.0	0.0	0.0	0.0	0.0	0.0	0.0	0.0	0.0	0.0	0.0	0.0	0.0	0.0	0.0	0.0	0.0	0.0	0.0	0.0	0.0	0.0	0.0	0.0	0.0	10.0	1.0	6.0	4.0	7.0	4.0	6.0	3.0	7.0	5.0	8.0	5.0	4.0	17.0	26.0	23.0	25.0	28.0	67.0	62.0	54.0	38.0	5.0	0.0	0.0	0.0	0.0	0.0	0.0	0.0	0.0	0.0	0.0	0.0	0.0	0.0	0.0	0.0	0.0	0.0	0.0	0.0	0.0	0.0	0.0	0.0	0.0	0.0	0.0	0.0	0.0	0.0	0.0	0.0	0.0	0.0	0.0	0.0	0.0	1.0	6.0	4.0	3.0	4.0	10.0	8.0	2.0	2.0	2.0	2.0	5.0	4.0	77.0	89.0	138.0	23.0	11.0	17.0	20.0	9.0	85.5	0.0	0.0	0.0	0.0	0.0	0.0	0.0	0.0	0.0	0.0	0.0	0.0	0.0	0.0	0.0	0.0	0.0	0.0	0.0	0.0	0.0	0.0	0.0	0.0	0.0	0.0	0.0	0.0	0.0	0.0	0.0	0.0	0.0	0.0	0.0	0.0	0.0	583741.0	135386.0	115466.0	91052.0	84868.0	65564.0	57439.0	48725.0	42297.0	32741.0	28342.0	21112.0	17099.0	14052.0	12207.0	8394.0	8651.0	7398.0	5517.0	3427.0	2985.0	2158.0	1655.0	819.0	1190.0	1161.0	663.0	504.0	398.0	233.0	255.0	114.0	107.0	179.0	351.0	52.0	168.0	147.0	162.0	93.0	122.0	19.0	18.0	94.0	112.0	30.0	9.0	1.0	2.5	0.0	0.0	0.0	0.0	0.0	0.0	0.0	0.0	0.0	0.0	7991.0	7311.0	8641.0	10285.0	10840.0	9093.0	9086.0	8209.0	7600.0	6867.0	5545.0	5630.0	5028.0	4098.0	3236.0	2844.0	2356.0	2298.0	1234.0	1247.0	979.0	1464.0	614.0	440.0	282.0	460.0	263.0	171.0	209.0	195.0	205.0	77.0	115.0	129.0	94.0	115.0	83.0	123.0	197.0	298.0	161.0	23.0	5.0	10.0	103.0	12.0	31.0	5.0	0.0	0.0	0.0	0.0	0.0	0.0	0.0	0.0	0.0	0.0	0.0	3505.0	3269.0	4292.0	3891.0	5693.0	4032.0	4208.0	3094.0	3348.0	2658.0	2491.0	2329.0	2103.0	1311.0	1475.0	1225.0	985.0	667.0	931.0	688.0	496.0	654.0	339.0	385.0	351.0	158.0	111.0	179.0	113.0	109.0	140.0	126.0	176.0	78.0	47.0	72.0	101.0	36.0	26.0	34.0	8.0	12.0	11.0	24.0	7.0	2.0	8.0	0.0	0.0	0.0	0.0	0.0	0.0	0.0	0.0	0.0	0.0	0.0	0.0	324.0	341.0	595.0	538.0	704.0	729.0	832.0	780.0	734.0	604.0	562.0	318.0	369.0	276.0	286.0	271.0	191.0	196.0	278.0	224.0	220.0	155.0	156.0	194.0	83.0	85.0	74.0	47.0	33.0	40.0	52.0	54.0	56.0	96.0	34.0	29.0	41.0	33.0	10.0	28.0	28.0	30.0	13.0	63.0	42.0	3.5	0.0	0.0	0.0	0.0	0.0	0.0	0.0	0.0	0.0	0.0	0.0	0.0	0.0	229.0	113.0	243.0	207.0	185.0	191.0	253.0	165.0	202.0	132.0	176.0	141.0	139.0	93.0	113.0	125.0	126.0	94.0	266.0	156.0	190.0	138.0	54.0	65.0	32.0	63.0	79.0	131.0	85.0	40.0	49.0	34.0	40.0	34.0	42.0	14.0	65.0	115.0	33.0	46.0	16.0	7.0	20.0	25.0	4.5	0.0	0.0	0.0	0.0	0.0	0.0	0.0	0.0	0.0	0.0	0.0	0.0	0.0	0.0	99.0	73.0	80.0	60.0	92.0	65.0	64.0	60.0	87.0	75.0	46.0	41.0	46.0	46.0	46.0	40.0	52.0	77.0	45.0	103.0	87.0	65.0	118.0	19.0	19.0	23.0	13.0	32.0	17.0	16.0	6.0	9.0	19.0	18.0	11.0	17.0	10.0	10.0	15.0	15.0	10.0	8.0	25.0	13.0	0.0	0.0	0.0	0.0	0.0	0.0	0.0	0.0	0.0	0.0	0.0	0.0	0.0	0.0	0.0	65.0	54.0	51.0	48.0	51.0	45.0	74.0	34.0	61.0	55.0	49.0	23.0	21.0	21.0	43.0	35.0	27.0	18.0	28.0	27.0	13.0	5.0	22.0	21.0	37.0	28.0	25.0	52.0	14.0	16.0	21.0	17.0	17.0	25.0	18.0	16.0	8.0	12.0	9.0	11.0	13.0	18.0	9.0	0.0	0.0	0.0	0.0	0.0	0.0	0.0	0.0	0.0	0.0	0.0	0.0	0.0	0.0	0.0	0.0	77.0	72.0	38.0	67.0	56.0	39.0	43.0	80.0	60.0	55.0	59.0	46.0	34.0	21.0	11.0	26.0	20.0	18.0	10.0	22.0	33.0	21.0	13.0	15.0	55.0	19.0	27.0	51.0	36.0	22.0	18.0	17.0	25.0	19.0	12.0	12.0	14.0	3.0	7.0	2.0	43.0	5.0	0.0	0.0	0.0	0.0	0.0	0.0	0.0	0.0	0.0	0.0	0.0	0.0	0.0	0.0	0.0	0.0	0.0	88.0	26.0	33.0	30.0	34.0	25.0	35.0	72.0	55.0	27.0	37.0	30.0	177.0	34.0	14.0	16.0	22.0	14.0	17.0	11.0	10.0	5.0	6.0	19.0	19.0	39.0	16.0	18.0	26.0	21.0	7.0	5.0	29.0	17.0	5.0	11.0	11.0	15.0	18.0	12.0	3.0	0.0	0.0	0.0	0.0	0.0	0.0	0.0	0.0	0.0	0.0	0.0	0.0	0.0	0.0	0.0	0.0	0.0	0.0	26.0	37.0	42.0	28.0	32.0	25.0	23.0	22.0	45.0	33.0	38.0	7.0	19.0	15.0	20.0	13.0	15.0	16.0	22.0	25.0	39.0	25.0	11.0	28.0	46.0	48.0	21.0	10.0	22.0	19.0	34.0	6.0	21.0	28.0	23.0	21.0	66.0	21.0	16.0	4.0	0.0	0.0	0.0	0.0	0.0	0.0	0.0	0.0	0.0	0.0	0.0	0.0	0.0	0.0	0.0	0.0	0.0	0.0	0.0	28.0	49.0	33.0	49.0	32.0	19.0	76.0	27.0	18.0	48.0	24.0	8.0	7.0	8.0	15.0	16.0	16.0	10.0	21.0	13.0	19.0	14.0	22.0	10.0	16.0	9.0	23.0	10.0	35.0	53.0	10.0	10.0	27.0	20.0	15.0	13.0	36.0	18.0	3.0	0.0	0.0	0.0	0.0	0.0	0.0	0.0	0.0	0.0	0.0	0.0	0.0	0.0	0.0	0.0	0.0	0.0	0.0	0.0	0.0	17.0	15.0	9.0	41.0	29.0	21.0	22.0	47.0	37.0	18.0	18.0	30.0	8.0	18.0	6.0	18.0	6.0	15.0	14.0	10.0	3.0	27.0	26.0	12.0	25.0	14.0	7.0	12.0	16.0	3.0	15.0	6.0	9.0	26.0	13.0	14.0	17.0	3.5	0.0	0.0	0.0	0.0	0.0	0.0	0.0	0.0	0.0	0.0	0.0	0.0	0.0	0.0	0.0	0.0	0.0	0.0	0.0	0.0	0.0	10.0	11.0	6.0	7.0	11.0	9.0	14.0	22.0	7.0	2.0	7.0	15.0	11.0	7.0	26.0	35.0	18.0	13.0	27.0	18.0	12.0	15.0	6.0	27.0	10.0	8.0	27.0	12.0	12.0	10.0	3.0	3.0	14.0	11.0	14.0	10.0	6.5	0.0	0.0	0.0	0.0	0.0	0.0	0.0	0.0	0.0	0.0	0.0	0.0	0.0	0.0	0.0	0.0	0.0	0.0	0.0	0.0	0.0	0.0	3.0	3.0	2.0	0.0	3.0	5.0	22.0	21.0	4.0	7.0	7.0	10.0	8.0	14.0	1.0	1.0	7.0	7.0	9.0	6.0	3.0	5.0	19.0	28.0	4.0	3.0	10.0	7.0	11.0	12.0	16.0	8.0	16.0	2.0	3.0	5.5	0.0	0.0	0.0	0.0	0.0	0.0	0.0	0.0	0.0	0.0	0.0	0.0	0.0	0.0	0.0	0.0	0.0	0.0	0.0	0.0	0.0	0.0	0.0	7.0	14.0	7.0	3.0	1.0	15.0	9.0	6.0	16.0	8.0	8.0	8.0	3.0	9.0	6.0	0.0	11.0	2.0	1.0	6.0	7.0	5.0	5.0	2.0	6.0	5.0	8.0	9.0	20.0	47.0	6.0	24.0	19.0	1.0	3.5	0.0	0.0	0.0	0.0	0.0	0.0	0.0	0.0	0.0	0.0	0.0	0.0	0.0	0.0	0.0	0.0	0.0	0.0	0.0	0.0	0.0	0.0	0.0	0.0	6.0	1.0	6.0	7.0	5.0	15.0	29.0	19.0	9.0	4.0	18.0	5.0	19.0	14.0	6.0	5.0	33.0	3.0	9.0	9.0	20.0	4.0	14.0	3.0	27.0	36.0	20.0	6.0	8.0	5.0	2.0	1.0	4.0	10.0	0.0	0.0	0.0	0.0	0.0	0.0	0.0	0.0	0.0	0.0	0.0	0.0	0.0	0.0	0.0	0.0	0.0	0.0	0.0	0.0	0.0	0.0	0.0	0.0	0.0	21.0	3.0	2.0	17.0	1.0	9.0	2.0	5.0	6.0	9.0	3.0	2.0	2.0	5.0	3.0	10.0	3.0	6.0	7.0	3.0	1.0	0.0	13.0	5.0	2.0	5.0	20.0	8.0	57.0	5.0	2.0	2.0	8.0	0.0	0.0	0.0	0.0	0.0	0.0	0.0	0.0	0.0	0.0	0.0	0.0	0.0	0.0	0.0	0.0	0.0	0.0	0.0	0.0	0.0	0.0	0.0	0.0	0.0	0.0	0.0	0.0	0.0	0.0	0.0	1.0	0.0	1.0	1.0	4.0	0.0	2.0	2.0	18.0	0.0	0.0	0.0	0.0	1.0	4.0	1.0	2.0	3.0	0.0	6.0	0.0	3.0	0.0	3.0	0.0	6.0	0.0	0.0	0.0	0.0	0.0	0.0	0.0	0.0	0.0	0.0	0.0	0.0	0.0	0.0	0.0	0.0	0.0	0.0	0.0	0.0	0.0	0.0	0.0	0.0	0.0	0.0	0.0	0.0	0.0	0.0	0.0	0.0	1.0	1.0	0.0	0.0	1.0	3.0	1.0	0.0	1.0	4.0	0.0	0.0	0.0	0.0	0.0	0.0	0.0	2.0	0.0	0.0	9.0	3.0	4.0	1.0	2.0	0.0	0.0	0.0	0.0	0.0	0.0	0.0	0.0	0.0	0.0	0.0	0.0	0.0	0.0	0.0	0.0	0.0	0.0	0.0	0.0	0.0	0.0	0.0	0.0	0.0	0.0	0.0	0.0	0.0	0.0	16459.0	7395.0	7093.0	6613.0	5873.0	5320.0	4695.0	4154.0	3468.0	2701.0	2911.0	1820.0	1793.0	1225.0	1031.0	843.0	1055.0	718.0	792.0	445.0	283.0	167.0	270.0	134.0	116.0	103.0	47.0	23.0	34.0	66.0	52.0	82.0	14.0	30.0	30.0	27.0	54.0	29.0	10.0	6.0	4.0	5.0	7.0	47.0	15.0	4.0	6.0	0.5	0.0	0.0	0.0	0.0	0.0	0.0	0.0	0.0	0.0	0.0	0.0	1557.0	943.0	1262.0	1117.0	1223.0	1062.0	1077.0	1183.0	788.0	790.0	735.0	596.0	650.0	475.0	410.0	358.0	220.0	305.0	165.0	198.0	167.0	170.0	81.0	120.0	76.0	92.0	60.0	25.0	36.0	19.0	29.0	4.0	5.0	12.0	8.0	5.0	6.0	16.0	19.0	26.0	22.0	10.0	6.0	1.0	23.0	17.0	0.5	0.0	0.0	0.0	0.0	0.0	0.0	0.0	0.0	0.0	0.0	0.0	0.0	1111.0	776.0	763.0	872.0	873.0	730.0	675.0	548.0	512.0	441.0	370.0	403.0	375.0	300.0	267.0	326.0	220.0	118.0	183.0	183.0	116.0	75.0	73.0	42.0	37.0	60.0	24.0	36.0	28.0	9.0	16.0	36.0	28.0	26.0	12.0	29.0	7.0	15.0	15.0	9.0	4.0	3.0	9.0	14.0	5.0	2.5	0.0	0.0	0.0	0.0	0.0	0.0	0.0	0.0	0.0	0.0	0.0	0.0	0.0	198.0	220.0	180.0	210.0	181.0	246.0	174.0	249.0	170.0	107.0	119.0	85.0	145.0	84.0	70.0	94.0	123.0	101.0	71.0	50.0	41.0	43.0	41.0	77.0	49.0	43.0	49.0	15.0	25.0	30.0	13.0	15.0	13.0	15.0	5.0	26.0	26.0	10.0	5.0	9.0	20.0	29.0	9.0	8.0	7.0	0.0	0.0	0.0	0.0	0.0	0.0	0.0	0.0	0.0	0.0	0.0	0.0	0.0	0.0	106.0	57.0	49.0	61.0	79.0	84.0	144.0	90.0	107.0	61.0	43.0	61.0	93.0	65.0	58.0	51.0	34.0	40.0	65.0	127.0	49.0	18.0	15.0	10.0	20.0	34.0	47.0	52.0	16.0	29.0	23.0	24.0	24.0	11.0	6.0	7.0	14.0	17.0	8.0	18.0	9.0	25.0	13.0	18.5	0.0	0.0	0.0	0.0	0.0	0.0	0.0	0.0	0.0	0.0	0.0	0.0	0.0	0.0	0.0	78.0	55.0	52.0	59.0	88.0	31.0	51.0	46.0	22.0	65.0	21.0	36.0	49.0	38.0	45.0	27.0	18.0	32.0	42.0	22.0	16.0	23.0	33.0	48.0	19.0	16.0	27.0	20.0	12.0	14.0	30.0	21.0	12.0	14.0	5.0	1.0	21.0	17.0	15.0	21.0	4.0	9.0	8.0	0.0	0.0	0.0	0.0	0.0	0.0	0.0	0.0	0.0	0.0	0.0	0.0	0.0	0.0	0.0	0.0	137.0	26.0	56.0	41.0	57.0	123.0	33.0	30.0	40.0	124.0	33.0	14.0	34.0	20.0	13.0	22.0	19.0	37.0	26.0	15.0	24.0	10.0	20.0	9.0	25.0	14.0	8.0	27.0	6.0	13.0	15.0	8.0	12.0	14.0	36.0	11.0	14.0	6.0	14.0	6.0	8.0	6.5	0.0	0.0	0.0	0.0	0.0	0.0	0.0	0.0	0.0	0.0	0.0	0.0	0.0	0.0	0.0	0.0	0.0	57.0	39.0	48.0	58.0	37.0	27.0	25.0	55.0	32.0	23.0	20.0	9.0	20.0	25.0	41.0	20.0	16.0	14.0	25.0	12.0	26.0	15.0	6.0	10.0	5.0	37.0	13.0	21.0	7.0	4.0	14.0	21.0	18.0	17.0	21.0	4.0	21.0	17.0	13.0	6.0	6.5	0.0	0.0	0.0	0.0	0.0	0.0	0.0	0.0	0.0	0.0	0.0	0.0	0.0	0.0	0.0	0.0	0.0	0.0	35.0	15.0	22.0	23.0	20.0	32.0	21.0	41.0	50.0	38.0	42.0	14.0	24.0	14.0	21.0	4.0	7.0	8.0	13.0	10.0	13.0	7.0	7.0	9.0	16.0	12.0	18.0	35.0	22.0	10.0	3.0	6.0	11.0	18.0	5.0	11.0	12.0	12.0	10.0	2.0	0.0	0.0	0.0	0.0	0.0	0.0	0.0	0.0	0.0	0.0	0.0	0.0	0.0	0.0	0.0	0.0	0.0	0.0	0.0	22.0	30.0	22.0	16.0	26.0	15.0	43.0	62.0	35.0	30.0	21.0	22.0	27.0	6.0	20.0	15.0	19.0	9.0	11.0	11.0	14.0	22.0	39.0	36.0	12.0	40.0	10.0	15.0	13.0	15.0	10.0	19.0	6.0	9.0	50.0	8.0	11.0	17.0	17.5	0.0	0.0	0.0	0.0	0.0	0.0	0.0	0.0	0.0	0.0	0.0	0.0	0.0	0.0	0.0	0.0	0.0	0.0	0.0	0.0	55.0	69.0	23.0	19.0	45.0	31.0	50.0	22.0	28.0	38.0	18.0	25.0	13.0	4.0	23.0	21.0	24.0	9.0	32.0	3.0	6.0	9.0	8.0	28.0	8.0	6.0	10.0	17.0	18.0	21.0	8.0	14.0	13.0	4.0	7.0	32.0	7.0	7.0	0.0	0.0	0.0	0.0	0.0	0.0	0.0	0.0	0.0	0.0	0.0	0.0	0.0	0.0	0.0	0.0	0.0	0.0	0.0	0.0	0.0	18.0	21.0	13.0	40.0	19.0	30.0	22.0	20.0	71.0	10.0	22.0	16.0	11.0	20.0	13.0	38.0	22.0	9.0	11.0	3.0	5.0	10.0	7.0	11.0	27.0	8.0	6.0	6.0	34.0	9.0	22.0	14.0	31.0	22.0	6.0	9.0	14.5	0.0	0.0	0.0	0.0	0.0	0.0	0.0	0.0	0.0	0.0	0.0	0.0	0.0	0.0	0.0	0.0	0.0	0.0	0.0	0.0	0.0	0.0	15.0	9.0	11.0	14.0	11.0	24.0	12.0	18.0	18.0	12.0	16.0	5.0	16.0	6.0	7.0	9.0	18.0	23.0	10.0	8.0	12.0	10.0	8.0	5.0	3.0	11.0	13.0	10.0	16.0	7.0	24.0	10.0	18.0	15.0	12.0	5.5	0.0	0.0	0.0	0.0	0.0	0.0	0.0	0.0	0.0	0.0	0.0	0.0	0.0	0.0	0.0	0.0	0.0	0.0	0.0	0.0	0.0	0.0	0.0	11.0	9.0	6.0	8.0	11.0	12.0	23.0	28.0	7.0	22.0	15.0	21.0	10.0	17.0	13.0	28.0	6.0	3.0	5.0	5.0	18.0	11.0	5.0	10.0	10.0	8.0	7.0	6.0	15.0	5.0	17.0	4.0	6.0	5.0	4.0	0.0	0.0	0.0	0.0	0.0	0.0	0.0	0.0	0.0	0.0	0.0	0.0	0.0	0.0	0.0	0.0	0.0	0.0	0.0	0.0	0.0	0.0	0.0	0.0	10.0	15.0	11.0	3.0	8.0	4.0	16.0	11.0	5.0	9.0	18.0	31.0	13.0	7.0	2.0	5.0	26.0	3.0	3.0	12.0	7.0	10.0	18.0	12.0	6.0	27.0	10.0	28.0	14.0	7.0	10.0	2.0	11.0	3.0	0.0	0.0	0.0	0.0	0.0	0.0	0.0	0.0	0.0	0.0	0.0	0.0	0.0	0.0	0.0	0.0	0.0	0.0	0.0	0.0	0.0	0.0	0.0	0.0	0.0	4.0	1.0	8.0	3.0	6.0	1.0	3.0	0.0	2.0	4.0	7.0	9.0	7.0	21.0	3.0	6.0	35.0	5.0	1.0	7.0	0.0	3.0	9.0	9.0	16.0	5.0	3.0	7.0	4.0	9.0	2.0	3.0	1.0	0.0	0.0	0.0	0.0	0.0	0.0	0.0	0.0	0.0	0.0	0.0	0.0	0.0	0.0	0.0	0.0	0.0	0.0	0.0	0.0	0.0	0.0	0.0	0.0	0.0	0.0	4.0	5.0	2.0	7.0	3.0	8.0	1.0	9.0	10.0	2.0	6.0	2.0	6.0	5.0	1.0	3.0	1.0	4.0	5.0	5.0	5.0	12.0	5.0	40.0	11.0	3.0	8.0	8.0	9.0	5.0	4.0	2.5	0.0	0.0	0.0	0.0	0.0	0.0	0.0	0.0	0.0	0.0	0.0	0.0	0.0	0.0	0.0	0.0	0.0	0.0	0.0	0.0	0.0	0.0	0.0	0.0	0.0	0.0	0.0	0.0	2.0	0.0	6.0	0.0	1.0	6.0	1.0	0.0	1.0	2.0	0.0	2.0	8.0	1.0	1.0	3.0	4.0	5.0	1.0	1.0	2.0	2.0	1.0	3.0	1.0	79.0	3.0	0.0	3.0	3.0	0.0	0.0	0.0	0.0	0.0	0.0	0.0	0.0	0.0	0.0	0.0	0.0	0.0	0.0	0.0	0.0	0.0	0.0	0.0	0.0	0.0	0.0	0.0	0.0	0.0	0.0	0.0	0.0	0.0	0.0	0.0	0.0	1.0	0.0	0.0	0.0	0.0	0.0	0.0	0.0	4.0	1.0	0.0	0.0	0.0	0.0	0.0	3.0	0.0	0.0	0.0	0.0	2.0	18.0	2.0	5.0	1.0	15.0	0.0	0.0	0.0	0.0	0.0	0.0	0.0	0.0	0.0	0.0	0.0	0.0	0.0	0.0	0.0	0.0	0.0	0.0	0.0	0.0	0.0	0.0	0.0	0.0	0.0	0.0	0.0	0.0	0.0	9920.0	4586.0	4749.0	4167.0	3711.0	2830.0	3019.0	2343.0	1754.0	1490.0	1348.0	1019.0	832.0	889.0	715.0	407.0	533.0	421.0	341.0	386.0	126.0	74.0	110.0	80.0	151.0	66.0	71.0	29.0	26.0	11.0	13.0	13.0	8.0	72.0	10.0	6.0	13.0	83.0	11.0	9.0	12.0	8.0	2.0	10.0	8.0	2.0	0.5	0.0	0.0	0.0	0.0	0.0	0.0	0.0	0.0	0.0	0.0	0.0	0.0	1358.0	736.0	852.0	824.0	805.0	982.0	844.0	501.0	641.0	793.0	588.0	674.0	392.0	303.0	387.0	238.0	161.0	200.0	142.0	80.0	77.0	44.0	46.0	33.0	45.0	49.0	44.0	56.0	17.0	16.0	78.0	20.0	3.0	6.0	14.0	27.0	27.0	23.0	4.0	6.0	20.0	6.0	6.0	26.0	5.0	5.0	0.0	0.0	0.0	0.0	0.0	0.0	0.0	0.0	0.0	0.0	0.0	0.0	0.0	1186.0	646.0	960.0	699.0	930.0	827.0	822.0	547.0	553.0	400.0	441.0	443.0	381.0	274.0	502.0	239.0	296.0	1403.0	177.0	78.0	91.0	76.0	36.0	62.0	33.0	28.0	37.0	20.0	37.0	17.0	19.0	46.0	23.0	21.0	14.0	12.0	11.0	11.0	7.0	7.0	20.0	4.0	12.0	20.0	5.0	0.0	0.0	0.0	0.0	0.0	0.0	0.0	0.0	0.0	0.0	0.0	0.0	0.0	0.0	117.0	101.0	172.0	279.0	161.0	183.0	153.0	261.0	112.0	192.0	134.0	144.0	112.0	114.0	59.0	95.0	181.0	51.0	85.0	73.0	56.0	42.0	71.0	52.0	66.0	34.0	35.0	23.0	33.0	15.0	46.0	39.0	13.0	18.0	9.0	18.0	16.0	6.0	15.0	11.0	9.0	14.0	3.0	4.5	0.0	0.0	0.0	0.0	0.0	0.0	0.0	0.0	0.0	0.0	0.0	0.0	0.0	0.0	0.0	153.0	131.0	103.0	235.0	116.0	157.0	135.0	119.0	112.0	74.0	138.0	97.0	92.0	55.0	46.0	44.0	62.0	30.0	26.0	20.0	41.0	32.0	32.0	61.0	34.0	14.0	18.0	34.0	29.0	18.0	33.0	17.0	21.0	41.0	24.0	11.0	8.0	13.0	9.0	10.0	8.0	11.0	5.5	0.0	0.0	0.0	0.0	0.0	0.0	0.0	0.0	0.0	0.0	0.0	0.0	0.0	0.0	0.0	0.0	76.0	33.0	61.0	44.0	41.0	41.0	87.0	75.0	58.0	19.0	36.0	32.0	37.0	33.0	29.0	27.0	37.0	69.0	67.0	23.0	69.0	19.0	71.0	49.0	27.0	34.0	68.0	66.0	6.0	11.0	59.0	24.0	8.0	5.0	3.0	9.0	6.0	6.0	11.0	7.0	10.0	14.5	0.0	0.0	0.0	0.0	0.0	0.0	0.0	0.0	0.0	0.0	0.0	0.0	0.0	0.0	0.0	0.0	0.0	72.0	41.0	92.0	59.0	92.0	65.0	39.0	48.0	40.0	19.0	79.0	51.0	26.0	24.0	14.0	19.0	22.0	31.0	37.0	18.0	17.0	14.0	13.0	61.0	17.0	64.0	18.0	29.0	11.0	5.0	6.0	5.0	20.0	39.0	11.0	9.0	7.0	16.0	13.0	46.0	5.5	0.0	0.0	0.0	0.0	0.0	0.0	0.0	0.0	0.0	0.0	0.0	0.0	0.0	0.0	0.0	0.0	0.0	0.0	53.0	36.0	30.0	39.0	43.0	53.0	43.0	32.0	49.0	23.0	25.0	28.0	11.0	13.0	36.0	22.0	28.0	17.0	21.0	19.0	19.0	16.0	11.0	14.0	14.0	19.0	12.0	48.0	4.0	32.0	10.0	24.0	20.0	20.0	4.0	9.0	8.0	9.0	8.0	16.5	0.0	0.0	0.0	0.0	0.0	0.0	0.0	0.0	0.0	0.0	0.0	0.0	0.0	0.0	0.0	0.0	0.0	0.0	0.0	30.0	45.0	42.0	45.0	51.0	37.0	54.0	30.0	20.0	37.0	30.0	27.0	34.0	16.0	37.0	15.0	74.0	12.0	29.0	20.0	24.0	15.0	20.0	38.0	12.0	36.0	19.0	38.0	21.0	36.0	15.0	45.0	9.0	11.0	14.0	19.0	14.0	7.0	6.5	0.0	0.0	0.0	0.0	0.0	0.0	0.0	0.0	0.0	0.0	0.0	0.0	0.0	0.0	0.0	0.0	0.0	0.0	0.0	0.0	40.0	27.0	44.0	36.0	60.0	31.0	18.0	30.0	20.0	26.0	26.0	16.0	26.0	12.0	22.0	24.0	36.0	14.0	28.0	13.0	16.0	14.0	55.0	15.0	16.0	15.0	27.0	20.0	28.0	28.0	17.0	25.0	41.0	68.0	20.0	6.0	9.0	11.0	0.0	0.0	0.0	0.0	0.0	0.0	0.0	0.0	0.0	0.0	0.0	0.0	0.0	0.0	0.0	0.0	0.0	0.0	0.0	0.0	0.0	26.0	19.0	27.0	16.0	28.0	35.0	33.0	13.0	23.0	32.0	22.0	23.0	15.0	9.0	16.0	14.0	21.0	30.0	52.0	11.0	10.0	16.0	13.0	13.0	13.0	20.0	24.0	9.0	6.0	25.0	8.0	19.0	25.0	9.0	19.0	36.0	19.5	0.0	0.0	0.0	0.0	0.0	0.0	0.0	0.0	0.0	0.0	0.0	0.0	0.0	0.0	0.0	0.0	0.0	0.0	0.0	0.0	0.0	0.0	12.0	19.0	19.0	69.0	29.0	53.0	13.0	31.0	21.0	37.0	18.0	9.0	22.0	9.0	31.0	13.0	23.0	14.0	69.0	5.0	14.0	13.0	30.0	12.0	14.0	13.0	14.0	10.0	4.0	21.0	10.0	16.0	19.0	32.0	30.0	16.5	0.0	0.0	0.0	0.0	0.0	0.0	0.0	0.0	0.0	0.0	0.0	0.0	0.0	0.0	0.0	0.0	0.0	0.0	0.0	0.0	0.0	0.0	0.0	14.0	16.0	10.0	7.0	6.0	9.0	18.0	18.0	19.0	17.0	23.0	13.0	29.0	16.0	21.0	3.0	13.0	10.0	12.0	18.0	21.0	19.0	27.0	24.0	37.0	8.0	19.0	39.0	15.0	12.0	18.0	25.0	8.0	13.0	12.5	0.0	0.0	0.0	0.0	0.0	0.0	0.0	0.0	0.0	0.0	0.0	0.0	0.0	0.0	0.0	0.0	0.0	0.0	0.0	0.0	0.0	0.0	0.0	0.0	12.0	11.0	4.0	35.0	3.0	10.0	14.0	8.0	21.0	19.0	7.0	6.0	3.0	7.0	15.0	23.0	4.0	18.0	10.0	2.0	28.0	12.0	18.0	4.0	57.0	9.0	11.0	12.0	24.0	8.0	17.0	6.0	14.0	7.0	0.0	0.0	0.0	0.0	0.0	0.0	0.0	0.0	0.0	0.0	0.0	0.0	0.0	0.0	0.0	0.0	0.0	0.0	0.0	0.0	0.0	0.0	0.0	0.0	0.0	6.0	6.0	10.0	16.0	4.0	17.0	23.0	49.0	9.0	8.0	9.0	8.0	4.0	18.0	30.0	11.0	40.0	1.0	5.0	12.0	107.0	15.0	13.0	5.0	4.0	12.0	9.0	11.0	5.0	7.0	16.0	6.0	0.5	0.0	0.0	0.0	0.0	0.0	0.0	0.0	0.0	0.0	0.0	0.0	0.0	0.0	0.0	0.0	0.0	0.0	0.0	0.0	0.0	0.0	0.0	0.0	0.0	0.0	0.0	2.0	5.0	2.0	9.0	5.0	9.0	6.0	6.0	7.0	40.0	30.0	4.0	4.0	6.0	11.0	10.0	11.0	4.0	7.0	1.0	4.0	9.0	22.0	1.0	13.0	9.0	4.0	11.0	6.0	5.0	3.0	2.5	0.0	0.0	0.0	0.0	0.0	0.0	0.0	0.0	0.0	0.0	0.0	0.0	0.0	0.0	0.0	0.0	0.0	0.0	0.0	0.0	0.0	0.0	0.0	0.0	0.0	0.0	0.0	7.0	3.0	1.0	14.0	2.0	2.0	5.0	16.0	5.0	3.0	1.0	16.0	4.0	4.0	3.0	10.0	4.0	1.0	4.0	10.0	3.0	17.0	13.0	3.0	19.0	1.0	6.0	2.0	15.0	7.0	3.0	0.0	0.0	0.0	0.0	0.0	0.0	0.0	0.0	0.0	0.0	0.0	0.0	0.0	0.0	0.0	0.0	0.0	0.0	0.0	0.0	0.0	0.0	0.0	0.0	0.0	0.0	0.0	0.0	1.0	0.0	1.0	0.0	6.0	3.0	6.0	1.0	2.0	0.0	1.0	1.0	2.0	1.0	11.0	1.0	1.0	3.0	3.0	4.0	0.0	2.0	1.0	2.0	9.0	25.0	6.0	3.0	4.0	2.0	0.0	0.0	0.0	0.0	0.0	0.0	0.0	0.0	0.0	0.0	0.0	0.0	0.0	0.0	0.0	0.0	0.0	0.0	0.0	0.0	0.0	0.0	0.0	0.0	0.0	0.0	0.0	0.0	0.0	0.0	1.0	0.0	1.0	1.0	0.0	0.0	1.0	10.0	2.0	2.0	0.0	0.0	0.0	2.0	6.0	9.0	0.0	0.0	2.0	0.0	3.0	1.0	1.0	0.0	1.0	13.0	1.0	1.0	0.0	0.0	0.0	0.0	0.0	0.0	0.0	0.0	0.0	0.0	0.0	0.0	0.0	0.0	0.0	0.0	0.0	0.0	0.0	0.0	0.0	0.0	0.0	0.0	0.0	0.0	0.0	0.0	0.0	0.0	6670.0	2606.0	2491.0	2086.0	1836.0	1551.0	1452.0	1219.0	957.0	807.0	659.0	609.0	670.0	343.0	797.0	373.0	242.0	250.0	163.0	121.0	108.0	53.0	31.0	52.0	48.0	39.0	48.0	18.0	11.0	14.0	8.0	13.0	25.0	2.0	7.0	33.0	5.0	6.0	4.0	2.0	9.0	8.0	1.0	2.0	0.0	0.5	0.0	0.0	0.0	0.0	0.0	0.0	0.0	0.0	0.0	0.0	0.0	0.0	0.0	995.0	648.0	590.0	631.0	600.0	613.0	603.0	448.0	506.0	527.0	348.0	282.0	275.0	221.0	302.0	171.0	189.0	124.0	158.0	81.0	64.0	95.0	23.0	17.0	57.0	22.0	20.0	12.0	25.0	5.0	6.0	17.0	10.0	8.0	73.0	12.0	9.0	26.0	3.0	5.0	20.0	4.0	2.0	12.0	5.0	0.0	0.0	0.0	0.0	0.0	0.0	0.0	0.0	0.0	0.0	0.0	0.0	0.0	0.0	972.0	597.0	448.0	668.0	498.0	514.0	448.0	394.0	351.0	298.0	251.0	245.0	250.0	232.0	169.0	113.0	186.0	153.0	136.0	86.0	45.0	78.0	31.0	62.0	33.0	21.0	46.0	22.0	57.0	9.0	18.0	17.0	16.0	37.0	12.0	9.0	6.0	19.0	24.0	27.0	28.0	8.0	7.0	6.0	0.0	0.0	0.0	0.0	0.0	0.0	0.0	0.0	0.0	0.0	0.0	0.0	0.0	0.0	0.0	207.0	114.0	113.0	174.0	159.0	155.0	118.0	122.0	143.0	112.0	137.0	90.0	117.0	117.0	182.0	37.0	64.0	25.0	94.0	40.0	46.0	43.0	24.0	19.0	40.0	41.0	20.0	32.0	18.0	9.0	17.0	34.0	11.0	9.0	21.0	18.0	24.0	35.0	12.0	26.0	8.0	8.0	8.0	0.0	0.0	0.0	0.0	0.0	0.0	0.0	0.0	0.0	0.0	0.0	0.0	0.0	0.0	0.0	0.0	132.0	104.0	111.0	128.0	120.0	87.0	63.0	65.0	123.0	53.0	60.0	82.0	97.0	25.0	32.0	40.0	48.0	30.0	26.0	28.0	54.0	73.0	26.0	20.0	17.0	19.0	42.0	29.0	26.0	25.0	20.0	14.0	22.0	31.0	16.0	18.0	25.0	6.0	5.0	18.0	20.0	3.5	0.0	0.0	0.0	0.0	0.0	0.0	0.0	0.0	0.0	0.0	0.0	0.0	0.0	0.0	0.0	0.0	0.0	58.0	79.0	72.0	49.0	79.0	70.0	92.0	81.0	78.0	48.0	56.0	34.0	48.0	39.0	32.0	30.0	131.0	34.0	39.0	21.0	14.0	18.0	11.0	27.0	84.0	22.0	24.0	7.0	14.0	11.0	20.0	27.0	10.0	23.0	10.0	13.0	11.0	11.0	25.0	10.0	2.5	0.0	0.0	0.0	0.0	0.0	0.0	0.0	0.0	0.0	0.0	0.0	0.0	0.0	0.0	0.0	0.0	0.0	0.0	85.0	31.0	41.0	79.0	38.0	65.0	26.0	39.0	36.0	67.0	20.0	15.0	29.0	23.0	16.0	36.0	33.0	20.0	81.0	12.0	27.0	17.0	12.0	15.0	8.0	28.0	9.0	21.0	18.0	31.0	18.0	12.0	23.0	9.0	13.0	16.0	9.0	17.0	10.0	10.0	0.0	0.0	0.0	0.0	0.0	0.0	0.0	0.0	0.0	0.0	0.0	0.0	0.0	0.0	0.0	0.0	0.0	0.0	0.0	56.0	42.0	36.0	62.0	44.0	48.0	60.0	80.0	31.0	27.0	25.0	26.0	27.0	21.0	12.0	32.0	37.0	25.0	10.0	16.0	18.0	33.0	6.0	61.0	14.0	16.0	9.0	5.0	20.0	7.0	9.0	14.0	22.0	5.0	14.0	25.0	12.0	23.0	7.0	0.0	0.0	0.0	0.0	0.0	0.0	0.0	0.0	0.0	0.0	0.0	0.0	0.0	0.0	0.0	0.0	0.0	0.0	0.0	0.0	66.0	34.0	55.0	20.0	24.0	38.0	31.0	38.0	24.0	22.0	12.0	20.0	10.0	12.0	12.0	28.0	25.0	28.0	12.0	16.0	24.0	41.0	18.0	43.0	21.0	18.0	12.0	34.0	14.0	15.0	20.0	16.0	8.0	16.0	9.0	18.0	6.0	2.5	0.0	0.0	0.0	0.0	0.0	0.0	0.0	0.0	0.0	0.0	0.0	0.0	0.0	0.0	0.0	0.0	0.0	0.0	0.0	0.0	0.0	78.0	39.0	30.0	22.0	19.0	50.0	35.0	34.0	33.0	25.0	20.0	20.0	52.0	50.0	28.0	20.0	16.0	12.0	17.0	23.0	28.0	12.0	16.0	30.0	13.0	18.0	16.0	13.0	7.0	25.0	8.0	13.0	5.0	19.0	18.0	24.0	5.5	0.0	0.0	0.0	0.0	0.0	0.0	0.0	0.0	0.0	0.0	0.0	0.0	0.0	0.0	0.0	0.0	0.0	0.0	0.0	0.0	0.0	0.0	31.0	41.0	11.0	37.0	60.0	45.0	87.0	28.0	12.0	30.0	176.0	25.0	11.0	9.0	20.0	28.0	32.0	11.0	22.0	18.0	23.0	8.0	11.0	17.0	11.0	18.0	64.0	11.0	15.0	19.0	7.0	29.0	25.0	13.0	16.0	10.0	0.0	0.0	0.0	0.0	0.0	0.0	0.0	0.0	0.0	0.0	0.0	0.0	0.0	0.0	0.0	0.0	0.0	0.0	0.0	0.0	0.0	0.0	0.0	22.0	6.0	15.0	36.0	16.0	26.0	29.0	20.0	17.0	8.0	24.0	33.0	17.0	31.0	10.0	19.0	21.0	21.0	9.0	16.0	19.0	10.0	25.0	15.0	12.0	20.0	39.0	41.0	11.0	18.0	14.0	12.0	44.0	15.0	9.0	0.0	0.0	0.0	0.0	0.0	0.0	0.0	0.0	0.0	0.0	0.0	0.0	0.0	0.0	0.0	0.0	0.0	0.0	0.0	0.0	0.0	0.0	0.0	0.0	8.0	21.0	29.0	10.0	19.0	19.0	18.0	21.0	93.0	19.0	26.0	5.0	1.0	19.0	1.0	14.0	9.0	6.0	10.0	6.0	11.0	14.0	22.0	4.0	34.0	23.0	26.0	4.0	42.0	16.0	10.0	7.0	7.0	5.5	0.0	0.0	0.0	0.0	0.0	0.0	0.0	0.0	0.0	0.0	0.0	0.0	0.0	0.0	0.0	0.0	0.0	0.0	0.0	0.0	0.0	0.0	0.0	0.0	0.0	8.0	11.0	13.0	22.0	6.0	4.0	31.0	16.0	19.0	7.0	11.0	6.0	6.0	2.0	6.0	11.0	4.0	12.0	5.0	27.0	4.0	3.0	9.0	9.0	16.0	6.0	19.0	9.0	13.0	22.0	36.0	10.0	7.5	0.0	0.0	0.0	0.0	0.0	0.0	0.0	0.0	0.0	0.0	0.0	0.0	0.0	0.0	0.0	0.0	0.0	0.0	0.0	0.0	0.0	0.0	0.0	0.0	0.0	0.0	12.0	23.0	5.0	12.0	14.0	16.0	8.0	16.0	12.0	25.0	2.0	36.0	14.0	5.0	11.0	16.0	8.0	8.0	4.0	9.0	24.0	9.0	4.0	3.0	2.0	9.0	8.0	9.0	29.0	30.0	6.0	4.0	0.0	0.0	0.0	0.0	0.0	0.0	0.0	0.0	0.0	0.0	0.0	0.0	0.0	0.0	0.0	0.0	0.0	0.0	0.0	0.0	0.0	0.0	0.0	0.0	0.0	0.0	0.0	8.0	15.0	31.0	24.0	12.0	4.0	18.0	29.0	12.0	18.0	18.0	9.0	24.0	26.0	7.0	4.0	13.0	32.0	3.0	10.0	0.0	13.0	3.0	10.0	12.0	5.0	11.0	11.0	4.0	10.0	12.5	0.0	0.0	0.0	0.0	0.0	0.0	0.0	0.0	0.0	0.0	0.0	0.0	0.0	0.0	0.0	0.0	0.0	0.0	0.0	0.0	0.0	0.0	0.0	0.0	0.0	0.0	0.0	0.0	11.0	10.0	3.0	7.0	4.0	3.0	11.0	4.0	10.0	20.0	12.0	5.0	13.0	3.0	4.0	23.0	1.0	8.0	8.0	3.0	3.0	5.0	2.0	0.0	10.0	6.0	4.0	5.0	8.0	3.5	0.0	0.0	0.0	0.0	0.0	0.0	0.0	0.0	0.0	0.0	0.0	0.0	0.0	0.0	0.0	0.0	0.0	0.0	0.0	0.0	0.0	0.0	0.0	0.0	0.0	0.0	0.0	0.0	0.0	0.0	5.0	0.0	4.0	0.0	0.0	7.0	1.0	8.0	4.0	2.0	0.0	10.0	15.0	1.0	4.0	2.0	10.0	1.0	1.0	1.0	1.0	5.0	2.0	4.0	13.0	5.0	21.0	3.5	0.0	0.0	0.0	0.0	0.0	0.0	0.0	0.0	0.0	0.0	0.0	0.0	0.0	0.0	0.0	0.0	0.0	0.0	0.0	0.0	0.0	0.0	0.0	0.0	0.0	0.0	0.0	0.0	0.0	0.0	0.0	0.0	0.0	0.0	5.0	1.0	5.0	1.0	4.0	1.0	1.0	0.0	2.0	2.0	5.0	4.0	12.0	4.0	1.0	2.0	1.0	21.0	0.0	1.0	4.0	1.0	4.0	4.5	0.0	0.0	0.0	0.0	0.0	0.0	0.0	0.0	0.0	0.0	0.0	0.0	0.0	0.0	0.0	0.0	0.0	0.0	0.0	0.0	0.0	0.0	0.0	0.0	0.0	0.0	0.0	0.0	0.0	0.0	0.0	3545.0	1912.0	1993.0	1456.0	1742.0	1246.0	1168.0	872.0	825.0	653.0	561.0	376.0	360.0	351.0	303.0	257.0	153.0	111.0	68.0	100.0	31.0	68.0	48.0	34.0	22.0	24.0	25.0	21.0	11.0	2.0	16.0	14.0	16.0	9.0	7.0	10.0	2.0	10.0	2.0	2.0	5.0	11.0	1.0	1.0	1.0	0.0	0.0	0.0	0.0	0.0	0.0	0.0	0.0	0.0	0.0	0.0	0.0	0.0	0.0	1014.0	494.0	519.0	657.0	578.0	481.0	565.0	395.0	311.0	301.0	245.0	248.0	176.0	222.0	133.0	126.0	120.0	166.0	99.0	38.0	31.0	57.0	21.0	21.0	14.0	27.0	11.0	37.0	7.0	15.0	9.0	12.0	5.0	5.0	10.0	4.0	9.0	12.0	4.0	3.0	6.0	2.0	5.0	2.5	0.0	0.0	0.0	0.0	0.0	0.0	0.0	0.0	0.0	0.0	0.0	0.0	0.0	0.0	0.0	1174.0	581.0	656.0	527.0	669.0	539.0	521.0	417.0	288.0	294.0	249.0	265.0	264.0	204.0	128.0	144.0	225.0	287.0	191.0	96.0	82.0	41.0	29.0	24.0	20.0	31.0	14.0	23.0	48.0	16.0	17.0	13.0	26.0	12.0	40.0	10.0	33.0	54.0	17.0	15.0	26.0	17.0	6.0	0.0	0.0	0.0	0.0	0.0	0.0	0.0	0.0	0.0	0.0	0.0	0.0	0.0	0.0	0.0	0.0	162.0	102.0	110.0	213.0	202.0	179.0	133.0	127.0	122.0	189.0	108.0	71.0	55.0	50.0	76.0	83.0	28.0	24.0	51.0	27.0	32.0	224.0	24.0	11.0	29.0	23.0	8.0	20.0	18.0	13.0	30.0	24.0	24.0	8.0	12.0	35.0	3.0	28.0	32.0	68.0	16.0	7.5	0.0	0.0	0.0	0.0	0.0	0.0	0.0	0.0	0.0	0.0	0.0	0.0	0.0	0.0	0.0	0.0	0.0	93.0	70.0	109.0	110.0	143.0	91.0	81.0	103.0	95.0	105.0	81.0	47.0	37.0	45.0	38.0	43.0	67.0	26.0	32.0	67.0	22.0	31.0	24.0	18.0	19.0	11.0	9.0	30.0	25.0	20.0	21.0	8.0	14.0	15.0	19.0	12.0	3.0	13.0	17.0	8.0	8.0	0.0	0.0	0.0	0.0	0.0	0.0	0.0	0.0	0.0	0.0	0.0	0.0	0.0	0.0	0.0	0.0	0.0	0.0	90.0	61.0	106.0	92.0	92.0	69.0	44.0	84.0	94.0	71.0	24.0	43.0	35.0	27.0	30.0	67.0	30.0	14.0	21.0	40.0	40.0	25.0	13.0	24.0	34.0	9.0	19.0	20.0	31.0	14.0	33.0	26.0	5.0	11.0	8.0	6.0	13.0	22.0	19.0	5.5	0.0	0.0	0.0	0.0	0.0	0.0	0.0	0.0	0.0	0.0	0.0	0.0	0.0	0.0	0.0	0.0	0.0	0.0	0.0	56.0	40.0	60.0	30.0	28.0	104.0	48.0	108.0	18.0	34.0	58.0	20.0	28.0	15.0	43.0	26.0	33.0	22.0	35.0	7.0	27.0	25.0	21.0	27.0	11.0	19.0	26.0	26.0	19.0	13.0	18.0	11.0	10.0	18.0	19.0	10.0	9.0	18.0	7.0	0.0	0.0	0.0	0.0	0.0	0.0	0.0	0.0	0.0	0.0	0.0	0.0	0.0	0.0	0.0	0.0	0.0	0.0	0.0	0.0	62.0	41.0	97.0	57.0	31.0	60.0	47.0	33.0	64.0	20.0	29.0	44.0	28.0	14.0	23.0	24.0	40.0	22.0	18.0	18.0	41.0	11.0	19.0	20.0	12.0	12.0	32.0	14.0	24.0	5.0	30.0	9.0	24.0	188.0	12.0	21.0	39.0	9.5	0.0	0.0	0.0	0.0	0.0	0.0	0.0	0.0	0.0	0.0	0.0	0.0	0.0	0.0	0.0	0.0	0.0	0.0	0.0	0.0	0.0	43.0	23.0	21.0	64.0	46.0	29.0	31.0	30.0	57.0	30.0	20.0	15.0	44.0	19.0	33.0	21.0	36.0	16.0	12.0	8.0	31.0	48.0	12.0	21.0	13.0	17.0	22.0	18.0	20.0	34.0	22.0	12.0	18.0	26.0	19.0	16.0	15.0	0.0	0.0	0.0	0.0	0.0	0.0	0.0	0.0	0.0	0.0	0.0	0.0	0.0	0.0	0.0	0.0	0.0	0.0	0.0	0.0	0.0	0.0	29.0	38.0	38.0	33.0	27.0	37.0	26.0	59.0	43.0	38.0	23.0	28.0	18.0	14.0	9.0	11.0	47.0	11.0	27.0	42.0	17.0	22.0	53.0	22.0	16.0	21.0	44.0	61.0	31.0	56.0	25.0	35.0	22.0	20.0	9.0	7.0	0.0	0.0	0.0	0.0	0.0	0.0	0.0	0.0	0.0	0.0	0.0	0.0	0.0	0.0	0.0	0.0	0.0	0.0	0.0	0.0	0.0	0.0	0.0	24.0	52.0	21.0	49.0	22.0	15.0	41.0	14.0	47.0	23.0	25.0	14.0	12.0	17.0	18.0	24.0	15.0	15.0	22.0	11.0	20.0	24.0	13.0	19.0	10.0	10.0	19.0	93.0	10.0	10.0	15.0	26.0	23.0	30.0	15.5	0.0	0.0	0.0	0.0	0.0	0.0	0.0	0.0	0.0	0.0	0.0	0.0	0.0	0.0	0.0	0.0	0.0	0.0	0.0	0.0	0.0	0.0	0.0	0.0	14.0	20.0	23.0	25.0	14.0	30.0	14.0	30.0	40.0	10.0	18.0	19.0	20.0	24.0	17.0	37.0	7.0	22.0	10.0	15.0	32.0	28.0	14.0	8.0	20.0	13.0	20.0	16.0	6.0	8.0	17.0	6.0	6.0	9.5	0.0	0.0	0.0	0.0	0.0	0.0	0.0	0.0	0.0	0.0	0.0	0.0	0.0	0.0	0.0	0.0	0.0	0.0	0.0	0.0	0.0	0.0	0.0	0.0	0.0	16.0	25.0	6.0	21.0	10.0	24.0	27.0	8.0	17.0	24.0	10.0	16.0	16.0	20.0	24.0	28.0	11.0	16.0	13.0	7.0	24.0	37.0	5.0	7.0	10.0	6.0	24.0	7.0	21.0	15.0	19.0	9.0	4.0	0.0	0.0	0.0	0.0	0.0	0.0	0.0	0.0	0.0	0.0	0.0	0.0	0.0	0.0	0.0	0.0	0.0	0.0	0.0	0.0	0.0	0.0	0.0	0.0	0.0	0.0	7.0	11.0	11.0	5.0	8.0	21.0	19.0	16.0	11.0	12.0	13.0	13.0	4.0	5.0	13.0	14.0	24.0	15.0	38.0	34.0	29.0	23.0	8.0	26.0	14.0	21.0	21.0	20.0	18.0	25.0	14.0	12.0	0.0	0.0	0.0	0.0	0.0	0.0	0.0	0.0	0.0	0.0	0.0	0.0	0.0	0.0	0.0	0.0	0.0	0.0	0.0	0.0	0.0	0.0	0.0	0.0	0.0	0.0	0.0	15.0	13.0	17.0	17.0	21.0	14.0	12.0	16.0	4.0	8.0	14.0	15.0	18.0	6.0	20.0	9.0	17.0	11.0	5.0	11.0	2.0	56.0	43.0	4.0	10.0	15.0	2.0	11.0	14.0	7.0	2.5	0.0	0.0	0.0	0.0	0.0	0.0	0.0	0.0	0.0	0.0	0.0	0.0	0.0	0.0	0.0	0.0	0.0	0.0	0.0	0.0	0.0	0.0	0.0	0.0	0.0	0.0	0.0	0.0	2.0	12.0	3.0	2.0	4.0	8.0	11.0	23.0	7.0	18.0	28.0	9.0	5.0	14.0	9.0	9.0	7.0	6.0	19.0	20.0	10.0	15.0	9.0	16.0	26.0	10.0	4.0	10.0	17.0	8.0	0.0	0.0	0.0	0.0	0.0	0.0	0.0	0.0	0.0	0.0	0.0	0.0	0.0	0.0	0.0	0.0	0.0	0.0	0.0	0.0	0.0	0.0	0.0	0.0	0.0	0.0	0.0	0.0	0.0	2.0	3.0	4.0	3.0	6.0	4.0	17.0	10.0	10.0	5.0	1.0	9.0	11.0	3.0	5.0	11.0	6.0	10.0	10.0	7.0	18.0	18.0	9.0	8.0	11.0	21.0	14.0	7.0	4.5	0.0	0.0	0.0	0.0	0.0	0.0	0.0	0.0	0.0	0.0	0.0	0.0	0.0	0.0	0.0	0.0	0.0	0.0	0.0	0.0	0.0	0.0	0.0	0.0	0.0	0.0	0.0	0.0	0.0	0.0	1.0	0.0	1.0	8.0	3.0	1.0	1.0	1.0	4.0	2.0	8.0	5.0	5.0	15.0	2.0	5.0	4.0	5.0	4.0	5.0	5.0	8.0	6.0	2.0	2.0	28.0	12.0	1.0	0.0	0.0	0.0	0.0	0.0	0.0	0.0	0.0	0.0	0.0	0.0	0.0	0.0	0.0	0.0	0.0	0.0	0.0	0.0	0.0	0.0	0.0	0.0	0.0	0.0	0.0	0.0	0.0	0.0	0.0	0.0	0.0	0.0	0.0	1.0	2.0	0.0	2.0	1.0	4.0	7.0	2.0	3.0	1.0	1.0	0.0	1.0	1.0	2.0	0.0	3.0	1.0	9.0	1.0	4.0	0.0	1.0	21.0	0.0	0.0	0.0	0.0	0.0	0.0	0.0	0.0	0.0	0.0	0.0	0.0	0.0	0.0	0.0	0.0	0.0	0.0	0.0	0.0	0.0	0.0	0.0	0.0	0.0	0.0	0.0	0.0	0.0	0.0	0.0	0.0	2409.0	1285.0	1294.0	962.0	862.0	907.0	750.0	649.0	519.0	398.0	390.0	303.0	216.0	206.0	247.0	276.0	160.0	120.0	54.0	71.0	39.0	40.0	24.0	41.0	21.0	13.0	30.0	20.0	12.0	22.0	3.0	13.0	5.0	25.0	4.0	10.0	3.0	11.0	1.0	2.0	2.0	7.0	2.0	0.0	0.0	0.0	0.0	0.0	0.0	0.0	0.0	0.0	0.0	0.0	0.0	0.0	0.0	0.0	0.0	833.0	474.0	582.0	444.0	491.0	410.0	406.0	398.0	361.0	293.0	251.0	207.0	191.0	98.0	95.0	67.0	43.0	77.0	52.0	58.0	105.0	78.0	33.0	15.0	13.0	19.0	17.0	6.0	13.0	12.0	9.0	2.0	19.0	17.0	19.0	12.0	11.0	14.0	5.0	13.0	8.0	22.0	0.5	0.0	0.0	0.0	0.0	0.0	0.0	0.0	0.0	0.0	0.0	0.0	0.0	0.0	0.0	0.0	0.0	899.0	584.0	583.0	515.0	684.0	511.0	470.0	398.0	303.0	319.0	268.0	246.0	182.0	119.0	168.0	152.0	125.0	91.0	112.0	75.0	46.0	67.0	43.0	29.0	61.0	36.0	54.0	45.0	18.0	8.0	21.0	14.0	15.0	55.0	11.0	5.0	7.0	25.0	2.0	9.0	18.0	3.5	0.0	0.0	0.0	0.0	0.0	0.0	0.0	0.0	0.0	0.0	0.0	0.0	0.0	0.0	0.0	0.0	0.0	169.0	89.0	118.0	158.0	142.0	142.0	171.0	128.0	126.0	87.0	89.0	106.0	67.0	34.0	99.0	85.0	60.0	46.0	96.0	46.0	34.0	24.0	36.0	47.0	20.0	20.0	21.0	41.0	8.0	21.0	16.0	20.0	21.0	12.0	17.0	25.0	8.0	9.0	20.0	15.0	6.5	0.0	0.0	0.0	0.0	0.0	0.0	0.0	0.0	0.0	0.0	0.0	0.0	0.0	0.0	0.0	0.0	0.0	0.0	120.0	94.0	95.0	96.0	54.0	123.0	119.0	129.0	112.0	122.0	111.0	59.0	50.0	73.0	62.0	38.0	31.0	24.0	46.0	52.0	27.0	18.0	41.0	26.0	17.0	16.0	20.0	17.0	26.0	18.0	11.0	4.0	12.0	23.0	13.0	8.0	9.0	9.0	15.0	5.0	0.0	0.0	0.0	0.0	0.0	0.0	0.0	0.0	0.0	0.0	0.0	0.0	0.0	0.0	0.0	0.0	0.0	0.0	0.0	63.0	51.0	52.0	45.0	41.0	68.0	41.0	50.0	53.0	46.0	62.0	26.0	61.0	50.0	64.0	53.0	58.0	26.0	16.0	23.0	42.0	14.0	13.0	20.0	22.0	16.0	25.0	24.0	12.0	8.0	25.0	10.0	2.0	9.0	4.0	12.0	24.0	11.0	8.0	0.0	0.0	0.0	0.0	0.0	0.0	0.0	0.0	0.0	0.0	0.0	0.0	0.0	0.0	0.0	0.0	0.0	0.0	0.0	0.0	59.0	143.0	54.0	45.0	41.0	47.0	42.0	48.0	45.0	49.0	54.0	48.0	35.0	38.0	41.0	14.0	47.0	24.0	8.0	27.0	12.0	14.0	15.0	17.0	21.0	27.0	18.0	25.0	23.0	4.0	13.0	10.0	23.0	16.0	17.0	26.0	8.0	4.0	0.0	0.0	0.0	0.0	0.0	0.0	0.0	0.0	0.0	0.0	0.0	0.0	0.0	0.0	0.0	0.0	0.0	0.0	0.0	0.0	0.0	45.0	31.0	16.0	32.0	82.0	80.0	25.0	59.0	47.0	30.0	21.0	63.0	25.0	14.0	28.0	11.0	19.0	13.0	34.0	28.0	31.0	32.0	27.0	124.0	9.0	21.0	18.0	33.0	145.0	27.0	28.0	56.0	17.0	35.0	5.0	7.0	4.0	0.0	0.0	0.0	0.0	0.0	0.0	0.0	0.0	0.0	0.0	0.0	0.0	0.0	0.0	0.0	0.0	0.0	0.0	0.0	0.0	0.0	0.0	53.0	45.0	39.0	23.0	43.0	52.0	32.0	43.0	30.0	22.0	21.0	81.0	23.0	20.0	5.0	14.0	13.0	21.0	17.0	25.0	19.0	42.0	23.0	21.0	23.0	21.0	46.0	24.0	18.0	34.0	27.0	27.0	30.0	36.0	2.0	11.5	0.0	0.0	0.0	0.0	0.0	0.0	0.0	0.0	0.0	0.0	0.0	0.0	0.0	0.0	0.0	0.0	0.0	0.0	0.0	0.0	0.0	0.0	0.0	57.0	34.0	47.0	23.0	32.0	47.0	23.0	29.0	22.0	33.0	19.0	21.0	21.0	65.0	51.0	47.0	40.0	15.0	11.0	13.0	20.0	23.0	73.0	43.0	18.0	24.0	32.0	56.0	41.0	114.0	168.0	56.0	67.0	31.0	13.0	0.0	0.0	0.0	0.0	0.0	0.0	0.0	0.0	0.0	0.0	0.0	0.0	0.0	0.0	0.0	0.0	0.0	0.0	0.0	0.0	0.0	0.0	0.0	0.0	11.0	20.0	30.0	38.0	40.0	67.0	31.0	68.0	26.0	28.0	62.0	10.0	6.0	33.0	67.0	20.0	19.0	8.0	8.0	14.0	26.0	22.0	8.0	9.0	14.0	33.0	13.0	13.0	16.0	15.0	26.0	20.0	21.0	8.5	0.0	0.0	0.0	0.0	0.0	0.0	0.0	0.0	0.0	0.0	0.0	0.0	0.0	0.0	0.0	0.0	0.0	0.0	0.0	0.0	0.0	0.0	0.0	0.0	0.0	27.0	19.0	9.0	10.0	55.0	19.0	16.0	36.0	65.0	27.0	41.0	29.0	17.0	19.0	8.0	23.0	20.0	15.0	9.0	21.0	21.0	17.0	37.0	7.0	17.0	10.0	19.0	26.0	28.0	16.0	20.0	26.0	10.0	0.0	0.0	0.0	0.0	0.0	0.0	0.0	0.0	0.0	0.0	0.0	0.0	0.0	0.0	0.0	0.0	0.0	0.0	0.0	0.0	0.0	0.0	0.0	0.0	0.0	0.0	11.0	24.0	16.0	21.0	39.0	28.0	34.0	20.0	99.0	15.0	17.0	48.0	17.0	7.0	32.0	19.0	18.0	21.0	14.0	38.0	24.0	11.0	23.0	23.0	7.0	21.0	23.0	11.0	3.0	8.0	15.0	5.5	0.0	0.0	0.0	0.0	0.0	0.0	0.0	0.0	0.0	0.0	0.0	0.0	0.0	0.0	0.0	0.0	0.0	0.0	0.0	0.0	0.0	0.0	0.0	0.0	0.0	0.0	0.0	7.0	14.0	34.0	15.0	15.0	16.0	11.0	45.0	24.0	21.0	197.0	6.0	8.0	15.0	10.0	11.0	9.0	9.0	24.0	20.0	25.0	16.0	6.0	10.0	13.0	9.0	14.0	10.0	16.0	10.0	8.5	0.0	0.0	0.0	0.0	0.0	0.0	0.0	0.0	0.0	0.0	0.0	0.0	0.0	0.0	0.0	0.0	0.0	0.0	0.0	0.0	0.0	0.0	0.0	0.0	0.0	0.0	0.0	0.0	7.0	3.0	16.0	12.0	8.0	4.0	12.0	21.0	7.0	10.0	6.0	11.0	8.0	11.0	13.0	26.0	13.0	10.0	9.0	5.0	4.0	16.0	8.0	8.0	15.0	9.0	16.0	15.0	13.0	10.0	0.0	0.0	0.0	0.0	0.0	0.0	0.0	0.0	0.0	0.0	0.0	0.0	0.0	0.0	0.0	0.0	0.0	0.0	0.0	0.0	0.0	0.0	0.0	0.0	0.0	0.0	0.0	0.0	0.0	12.0	8.0	14.0	7.0	7.0	3.0	7.0	4.0	9.0	12.0	7.0	20.0	14.0	6.0	3.0	17.0	25.0	3.0	16.0	9.0	8.0	27.0	15.0	10.0	19.0	4.0	6.0	29.0	4.0	0.0	0.0	0.0	0.0	0.0	0.0	0.0	0.0	0.0	0.0	0.0	0.0	0.0	0.0	0.0	0.0	0.0	0.0	0.0	0.0	0.0	0.0	0.0	0.0	0.0	0.0	0.0	0.0	0.0	0.0	9.0	5.0	8.0	43.0	3.0	3.0	4.0	5.0	64.0	23.0	16.0	4.0	7.0	17.0	5.0	23.0	17.0	3.0	4.0	15.0	3.0	6.0	27.0	9.0	19.0	5.0	5.0	5.0	0.0	0.0	0.0	0.0	0.0	0.0	0.0	0.0	0.0	0.0	0.0	0.0	0.0	0.0	0.0	0.0	0.0	0.0	0.0	0.0	0.0	0.0	0.0	0.0	0.0	0.0	0.0	0.0	0.0	0.0	0.0	7.0	0.0	3.0	20.0	6.0	3.0	6.0	5.0	0.0	4.0	13.0	7.0	6.0	3.0	3.0	4.0	4.0	1.0	4.0	11.0	6.0	4.0	7.0	4.0	11.0	15.0	13.0	0.0	0.0	0.0	0.0	0.0	0.0	0.0	0.0	0.0	0.0	0.0	0.0	0.0	0.0	0.0	0.0	0.0	0.0	0.0	0.0	0.0	0.0	0.0	0.0	0.0	0.0	0.0	0.0	0.0	0.0	0.0	0.0	0.0	1.0	1.0	6.0	1.0	15.0	9.0	15.0	7.0	6.0	2.0	4.0	8.0	2.0	1.0	3.0	1.0	0.0	0.0	2.0	4.0	1.0	4.0	2.0	1.0	1.0	0.0	0.0	0.0	0.0	0.0	0.0	0.0	0.0	0.0	0.0	0.0	0.0	0.0	0.0	0.0	0.0	0.0	0.0	0.0	0.0	0.0	0.0	0.0	0.0	0.0	0.0	0.0	0.0	0.0	0.0	0.0	0.0	0.0	1850.0	1004.0	1007.0	752.0	751.0	714.0	660.0	525.0	399.0	358.0	209.0	180.0	140.0	207.0	108.0	118.0	84.0	115.0	168.0	45.0	26.0	20.0	23.0	13.0	11.0	23.0	13.0	25.0	9.0	10.0	8.0	4.0	3.0	0.0	1.0	6.0	1.0	12.0	1.0	3.0	3.0	7.0	1.5	0.0	0.0	0.0	0.0	0.0	0.0	0.0	0.0	0.0	0.0	0.0	0.0	0.0	0.0	0.0	0.0	669.0	360.0	327.0	354.0	374.0	348.0	371.0	271.0	260.0	134.0	156.0	188.0	139.0	115.0	108.0	115.0	94.0	69.0	78.0	98.0	79.0	65.0	19.0	25.0	23.0	41.0	36.0	13.0	14.0	12.0	13.0	6.0	13.0	39.0	25.0	11.0	9.0	1.0	4.0	2.0	4.0	0.5	0.0	0.0	0.0	0.0	0.0	0.0	0.0	0.0	0.0	0.0	0.0	0.0	0.0	0.0	0.0	0.0	0.0	948.0	551.0	487.0	418.0	350.0	491.0	364.0	295.0	251.0	220.0	204.0	262.0	175.0	73.0	106.0	83.0	82.0	106.0	68.0	69.0	43.0	38.0	44.0	36.0	29.0	25.0	15.0	34.0	19.0	29.0	14.0	6.0	112.0	14.0	48.0	12.0	11.0	25.0	14.0	3.0	3.0	0.0	0.0	0.0	0.0	0.0	0.0	0.0	0.0	0.0	0.0	0.0	0.0	0.0	0.0	0.0	0.0	0.0	0.0	106.0	137.0	106.0	129.0	188.0	146.0	146.0	137.0	71.0	138.0	118.0	103.0	81.0	89.0	36.0	52.0	59.0	109.0	35.0	32.0	12.0	22.0	29.0	39.0	7.0	17.0	12.0	33.0	17.0	14.0	21.0	29.0	34.0	31.0	13.0	30.0	6.0	13.0	49.0	13.0	0.0	0.0	0.0	0.0	0.0	0.0	0.0	0.0	0.0	0.0	0.0	0.0	0.0	0.0	0.0	0.0	0.0	0.0	0.0	110.0	80.0	68.0	70.0	82.0	109.0	122.0	80.0	79.0	60.0	40.0	39.0	45.0	33.0	105.0	62.0	73.0	12.0	16.0	64.0	18.0	44.0	16.0	4.0	8.0	6.0	12.0	14.0	29.0	8.0	25.0	7.0	27.0	29.0	7.0	7.0	18.0	12.0	3.0	0.0	0.0	0.0	0.0	0.0	0.0	0.0	0.0	0.0	0.0	0.0	0.0	0.0	0.0	0.0	0.0	0.0	0.0	0.0	0.0	107.0	28.0	37.0	108.0	54.0	51.0	61.0	111.0	51.0	33.0	79.0	39.0	56.0	24.0	22.0	22.0	56.0	37.0	45.0	21.0	9.0	17.0	35.0	26.0	14.0	11.0	21.0	17.0	5.0	12.0	44.0	8.0	8.0	21.0	6.0	23.0	23.0	6.5	0.0	0.0	0.0	0.0	0.0	0.0	0.0	0.0	0.0	0.0	0.0	0.0	0.0	0.0	0.0	0.0	0.0	0.0	0.0	0.0	0.0	96.0	53.0	53.0	157.0	97.0	44.0	22.0	49.0	34.0	64.0	27.0	30.0	19.0	58.0	22.0	15.0	25.0	21.0	8.0	13.0	24.0	18.0	54.0	15.0	19.0	10.0	24.0	28.0	7.0	26.0	9.0	14.0	14.0	23.0	35.0	30.0	9.0	0.0	0.0	0.0	0.0	0.0	0.0	0.0	0.0	0.0	0.0	0.0	0.0	0.0	0.0	0.0	0.0	0.0	0.0	0.0	0.0	0.0	0.0	85.0	43.0	30.0	112.0	74.0	22.0	27.0	37.0	32.0	44.0	18.0	11.0	25.0	30.0	31.0	16.0	25.0	43.0	20.0	49.0	21.0	30.0	20.0	41.0	10.0	9.0	49.0	16.0	75.0	11.0	22.0	21.0	12.0	26.0	15.0	18.5	0.0	0.0	0.0	0.0	0.0	0.0	0.0	0.0	0.0	0.0	0.0	0.0	0.0	0.0	0.0	0.0	0.0	0.0	0.0	0.0	0.0	0.0	0.0	50.0	28.0	78.0	37.0	30.0	84.0	26.0	63.0	33.0	24.0	20.0	23.0	16.0	19.0	16.0	28.0	20.0	12.0	8.0	20.0	24.0	36.0	48.0	7.0	15.0	66.0	29.0	14.0	48.0	19.0	21.0	14.0	30.0	45.0	7.5	0.0	0.0	0.0	0.0	0.0	0.0	0.0	0.0	0.0	0.0	0.0	0.0	0.0	0.0	0.0	0.0	0.0	0.0	0.0	0.0	0.0	0.0	0.0	0.0	36.0	43.0	27.0	21.0	17.0	28.0	54.0	14.0	23.0	23.0	23.0	59.0	42.0	55.0	25.0	22.0	14.0	14.0	16.0	18.0	19.0	13.0	16.0	39.0	21.0	18.0	47.0	21.0	11.0	52.0	41.0	17.0	40.0	8.0	0.0	0.0	0.0	0.0	0.0	0.0	0.0	0.0	0.0	0.0	0.0	0.0	0.0	0.0	0.0	0.0	0.0	0.0	0.0	0.0	0.0	0.0	0.0	0.0	0.0	45.0	27.0	39.0	29.0	50.0	32.0	23.0	69.0	40.0	13.0	13.0	12.0	29.0	9.0	21.0	11.0	14.0	16.0	25.0	17.0	12.0	27.0	19.0	24.0	18.0	20.0	15.0	15.0	20.0	23.0	23.0	13.0	11.0	0.0	0.0	0.0	0.0	0.0	0.0	0.0	0.0	0.0	0.0	0.0	0.0	0.0	0.0	0.0	0.0	0.0	0.0	0.0	0.0	0.0	0.0	0.0	0.0	0.0	0.0	38.0	17.0	22.0	23.0	39.0	24.0	35.0	77.0	29.0	14.0	14.0	18.0	19.0	21.0	15.0	20.0	8.0	15.0	17.0	14.0	18.0	67.0	27.0	21.0	22.0	16.0	17.0	29.0	15.0	5.0	26.0	7.0	0.0	0.0	0.0	0.0	0.0	0.0	0.0	0.0	0.0	0.0	0.0	0.0	0.0	0.0	0.0	0.0	0.0	0.0	0.0	0.0	0.0	0.0	0.0	0.0	0.0	0.0	0.0	23.0	7.0	8.0	24.0	46.0	15.0	15.0	29.0	42.0	26.0	9.0	23.0	7.0	19.0	20.0	15.0	10.0	7.0	26.0	13.0	11.0	7.0	14.0	13.0	14.0	36.0	54.0	4.0	7.0	19.0	19.0	0.0	0.0	0.0	0.0	0.0	0.0	0.0	0.0	0.0	0.0	0.0	0.0	0.0	0.0	0.0	0.0	0.0	0.0	0.0	0.0	0.0	0.0	0.0	0.0	0.0	0.0	0.0	0.0	15.0	20.0	28.0	8.0	11.0	41.0	19.0	17.0	13.0	23.0	14.0	26.0	5.0	14.0	7.0	12.0	13.0	13.0	21.0	17.0	24.0	14.0	10.0	11.0	10.0	6.0	5.0	17.0	27.0	4.5	0.0	0.0	0.0	0.0	0.0	0.0	0.0	0.0	0.0	0.0	0.0	0.0	0.0	0.0	0.0	0.0	0.0	0.0	0.0	0.0	0.0	0.0	0.0	0.0	0.0	0.0	0.0	0.0	0.0	10.0	23.0	15.0	8.0	6.0	8.0	20.0	9.0	13.0	6.0	8.0	11.0	12.0	7.0	9.0	21.0	32.0	25.0	12.0	11.0	8.0	21.0	8.0	11.0	10.0	25.0	10.0	7.0	3.0	0.0	0.0	0.0	0.0	0.0	0.0	0.0	0.0	0.0	0.0	0.0	0.0	0.0	0.0	0.0	0.0	0.0	0.0	0.0	0.0	0.0	0.0	0.0	0.0	0.0	0.0	0.0	0.0	0.0	0.0	12.0	8.0	13.0	8.0	3.0	6.0	8.0	10.0	15.0	15.0	13.0	35.0	6.0	9.0	18.0	6.0	12.0	15.0	9.0	3.0	9.0	8.0	32.0	17.0	19.0	27.0	24.0	11.5	0.0	0.0	0.0	0.0	0.0	0.0	0.0	0.0	0.0	0.0	0.0	0.0	0.0	0.0	0.0	0.0	0.0	0.0	0.0	0.0	0.0	0.0	0.0	0.0	0.0	0.0	0.0	0.0	0.0	0.0	0.0	0.0	1.0	17.0	2.0	9.0	6.0	2.0	8.0	3.0	4.0	9.0	16.0	36.0	20.0	22.0	3.0	6.0	2.0	3.0	10.0	10.0	17.0	11.0	4.0	19.0	10.0	9.0	0.0	0.0	0.0	0.0	0.0	0.0	0.0	0.0	0.0	0.0	0.0	0.0	0.0	0.0	0.0	0.0	0.0	0.0	0.0	0.0	0.0	0.0	0.0	0.0	0.0	0.0	0.0	0.0	0.0	0.0	0.0	0.0	4.0	1.0	2.0	2.0	2.0	7.0	0.0	5.0	1.0	7.0	23.0	4.0	2.0	0.0	3.0	5.0	9.0	6.0	3.0	29.0	7.0	17.0	1.0	26.0	38.0	11.5	0.0	0.0	0.0	0.0	0.0	0.0	0.0	0.0	0.0	0.0	0.0	0.0	0.0	0.0	0.0	0.0	0.0	0.0	0.0	0.0	0.0	0.0	0.0	0.0	0.0	0.0	0.0	0.0	0.0	0.0	0.0	0.0	0.0	7.0	0.0	1.0	26.0	6.0	1.0	5.0	9.0	4.0	2.0	4.0	1.0	4.0	8.0	3.0	11.0	2.0	0.0	6.0	2.0	13.0	5.0	3.0	9.0	4.0	0.0	0.0	0.0	0.0	0.0	0.0	0.0	0.0	0.0	0.0	0.0	0.0	0.0	0.0	0.0	0.0	0.0	0.0	0.0	0.0	0.0	0.0	0.0	0.0	0.0	0.0	0.0	0.0	0.0	0.0	0.0	0.0	0.0	0.0	1043.0	592.0	589.0	516.0	533.0	528.0	381.0	307.0	312.0	273.0	248.0	159.0	119.0	110.0	134.0	105.0	30.0	39.0	29.0	18.0	12.0	8.0	4.0	16.0	6.0	2.0	8.0	2.0	14.0	6.0	31.0	16.0	2.0	22.0	1.0	1.0	1.0	0.0	1.0	1.0	0.0	0.5	0.0	0.0	0.0	0.0	0.0	0.0	0.0	0.0	0.0	0.0	0.0	0.0	0.0	0.0	0.0	0.0	0.0	446.0	350.0	317.0	326.0	330.0	261.0	162.0	152.0	235.0	141.0	191.0	163.0	128.0	97.0	48.0	72.0	59.0	34.0	41.0	37.0	29.0	17.0	6.0	4.0	14.0	25.0	7.0	14.0	2.0	9.0	10.0	5.0	12.0	11.0	8.0	11.0	4.0	5.0	5.0	3.0	1.0	0.0	0.0	0.0	0.0	0.0	0.0	0.0	0.0	0.0	0.0	0.0	0.0	0.0	0.0	0.0	0.0	0.0	0.0	679.0	417.0	434.0	397.0	446.0	385.0	284.0	317.0	300.0	205.0	173.0	127.0	199.0	79.0	120.0	76.0	79.0	74.0	41.0	62.0	29.0	20.0	17.0	99.0	174.0	19.0	14.0	12.0	26.0	36.0	15.0	13.0	14.0	44.0	10.0	6.0	8.0	8.0	6.0	3.0	0.0	0.0	0.0	0.0	0.0	0.0	0.0	0.0	0.0	0.0	0.0	0.0	0.0	0.0	0.0	0.0	0.0	0.0	0.0	162.0	147.0	103.0	118.0	101.0	95.0	126.0	128.0	99.0	83.0	86.0	83.0	101.0	62.0	46.0	59.0	46.0	40.0	31.0	34.0	63.0	19.0	35.0	12.0	15.0	30.0	35.0	16.0	20.0	12.0	11.0	5.0	37.0	21.0	3.0	42.0	16.0	24.0	9.5	0.0	0.0	0.0	0.0	0.0	0.0	0.0	0.0	0.0	0.0	0.0	0.0	0.0	0.0	0.0	0.0	0.0	0.0	0.0	0.0	150.0	61.0	83.0	109.0	66.0	72.0	99.0	46.0	45.0	52.0	48.0	73.0	56.0	46.0	54.0	60.0	15.0	17.0	11.0	25.0	12.0	35.0	17.0	7.0	12.0	12.0	8.0	13.0	14.0	12.0	30.0	5.0	34.0	11.0	8.0	12.0	22.0	8.0	0.0	0.0	0.0	0.0	0.0	0.0	0.0	0.0	0.0	0.0	0.0	0.0	0.0	0.0	0.0	0.0	0.0	0.0	0.0	0.0	0.0	42.0	28.0	30.0	67.0	64.0	68.0	36.0	59.0	58.0	28.0	41.0	49.0	32.0	68.0	36.0	27.0	32.0	26.0	15.0	33.0	13.0	42.0	25.0	43.0	35.0	14.0	33.0	8.0	19.0	25.0	14.0	17.0	13.0	4.0	7.0	7.0	7.5	0.0	0.0	0.0	0.0	0.0	0.0	0.0	0.0	0.0	0.0	0.0	0.0	0.0	0.0	0.0	0.0	0.0	0.0	0.0	0.0	0.0	0.0	97.0	38.0	30.0	53.0	40.0	38.0	34.0	52.0	31.0	49.0	77.0	64.0	21.0	22.0	18.0	25.0	17.0	15.0	7.0	20.0	22.0	21.0	13.0	16.0	9.0	18.0	27.0	10.0	15.0	35.0	32.0	2.0	14.0	37.0	15.0	3.5	0.0	0.0	0.0	0.0	0.0	0.0	0.0	0.0	0.0	0.0	0.0	0.0	0.0	0.0	0.0	0.0	0.0	0.0	0.0	0.0	0.0	0.0	0.0	33.0	41.0	56.0	47.0	23.0	22.0	46.0	144.0	54.0	23.0	52.0	17.0	60.0	23.0	11.0	31.0	49.0	25.0	16.0	39.0	32.0	29.0	32.0	15.0	20.0	18.0	36.0	21.0	29.0	28.0	11.0	17.0	22.0	32.0	1.5	0.0	0.0	0.0	0.0	0.0	0.0	0.0	0.0	0.0	0.0	0.0	0.0	0.0	0.0	0.0	0.0	0.0	0.0	0.0	0.0	0.0	0.0	0.0	0.0	38.0	38.0	51.0	49.0	38.0	59.0	61.0	60.0	86.0	25.0	19.0	39.0	20.0	11.0	20.0	33.0	12.0	17.0	35.0	42.0	16.0	6.0	9.0	13.0	4.0	19.0	34.0	15.0	41.0	41.0	29.0	13.0	15.0	11.0	0.0	0.0	0.0	0.0	0.0	0.0	0.0	0.0	0.0	0.0	0.0	0.0	0.0	0.0	0.0	0.0	0.0	0.0	0.0	0.0	0.0	0.0	0.0	0.0	0.0	29.0	28.0	27.0	41.0	31.0	34.0	27.0	34.0	42.0	34.0	17.0	12.0	20.0	14.0	35.0	16.0	42.0	18.0	29.0	21.0	10.0	15.0	10.0	29.0	11.0	19.0	19.0	10.0	18.0	22.0	15.0	22.0	13.5	0.0	0.0	0.0	0.0	0.0	0.0	0.0	0.0	0.0	0.0	0.0	0.0	0.0	0.0	0.0	0.0	0.0	0.0	0.0	0.0	0.0	0.0	0.0	0.0	0.0	0.0	22.0	31.0	30.0	23.0	31.0	32.0	25.0	35.0	26.0	29.0	36.0	9.0	26.0	23.0	43.0	15.0	49.0	13.0	15.0	21.0	33.0	18.0	17.0	10.0	13.0	21.0	11.0	14.0	22.0	19.0	13.0	23.0	0.0	0.0	0.0	0.0	0.0	0.0	0.0	0.0	0.0	0.0	0.0	0.0	0.0	0.0	0.0	0.0	0.0	0.0	0.0	0.0	0.0	0.0	0.0	0.0	0.0	0.0	0.0	26.0	14.0	37.0	23.0	29.0	47.0	18.0	40.0	65.0	34.0	22.0	15.0	9.0	14.0	22.0	18.0	15.0	24.0	24.0	18.0	13.0	21.0	20.0	30.0	34.0	7.0	42.0	15.0	5.0	16.0	6.0	0.0	0.0	0.0	0.0	0.0	0.0	0.0	0.0	0.0	0.0	0.0	0.0	0.0	0.0	0.0	0.0	0.0	0.0	0.0	0.0	0.0	0.0	0.0	0.0	0.0	0.0	0.0	0.0	11.0	14.0	20.0	29.0	23.0	15.0	16.0	27.0	14.0	24.0	4.0	17.0	19.0	24.0	16.0	23.0	25.0	24.0	19.0	22.0	26.0	12.0	12.0	13.0	36.0	11.0	23.0	22.0	22.0	5.0	0.0	0.0	0.0	0.0	0.0	0.0	0.0	0.0	0.0	0.0	0.0	0.0	0.0	0.0	0.0	0.0	0.0	0.0	0.0	0.0	0.0	0.0	0.0	0.0	0.0	0.0	0.0	0.0	0.0	9.0	9.0	18.0	16.0	16.0	10.0	31.0	21.0	22.0	36.0	12.0	19.0	9.0	8.0	17.0	16.0	9.0	15.0	13.0	13.0	16.0	6.0	6.0	13.0	13.0	6.0	8.0	6.0	3.5	0.0	0.0	0.0	0.0	0.0	0.0	0.0	0.0	0.0	0.0	0.0	0.0	0.0	0.0	0.0	0.0	0.0	0.0	0.0	0.0	0.0	0.0	0.0	0.0	0.0	0.0	0.0	0.0	0.0	0.0	9.0	8.0	7.0	7.0	10.0	13.0	12.0	8.0	4.0	15.0	5.0	30.0	46.0	24.0	19.0	6.0	32.0	11.0	9.0	49.0	24.0	27.0	30.0	5.0	30.0	24.0	17.0	6.5	0.0	0.0	0.0	0.0	0.0	0.0	0.0	0.0	0.0	0.0	0.0	0.0	0.0	0.0	0.0	0.0	0.0	0.0	0.0	0.0	0.0	0.0	0.0	0.0	0.0	0.0	0.0	0.0	0.0	0.0	0.0	1.0	16.0	11.0	7.0	4.0	4.0	10.0	14.0	14.0	42.0	19.0	9.0	47.0	30.0	17.0	17.0	6.0	7.0	13.0	10.0	8.0	22.0	10.0	25.0	10.0	5.0	4.5	0.0	0.0	0.0	0.0	0.0	0.0	0.0	0.0	0.0	0.0	0.0	0.0	0.0	0.0	0.0	0.0	0.0	0.0	0.0	0.0	0.0	0.0	0.0	0.0	0.0	0.0	0.0	0.0	0.0	0.0	0.0	0.0	5.0	6.0	2.0	5.0	16.0	9.0	28.0	16.0	27.0	12.0	3.0	15.0	7.0	10.0	28.0	9.0	36.0	9.0	14.0	113.0	15.0	17.0	29.0	18.0	7.0	9.0	0.0	0.0	0.0	0.0	0.0	0.0	0.0	0.0	0.0	0.0	0.0	0.0	0.0	0.0	0.0	0.0	0.0	0.0	0.0	0.0	0.0	0.0	0.0	0.0	0.0	0.0	0.0	0.0	0.0	0.0	0.0	0.0	0.0	3.0	2.0	3.0	0.0	4.0	4.0	4.0	12.0	11.0	17.0	23.0	2.0	3.0	1.0	1.0	3.0	2.0	4.0	8.0	12.0	6.0	12.0	20.0	15.0	5.5	0.0	0.0	0.0	0.0	0.0	0.0	0.0	0.0	0.0	0.0	0.0	0.0	0.0	0.0	0.0	0.0	0.0	0.0	0.0	0.0	0.0	0.0	0.0	0.0	0.0	0.0	0.0	0.0	0.0	0.0	0.0	0.0	0.0	0.0	2.0	3.0	4.0	1.0	1.0	12.0	8.0	5.0	3.0	3.0	4.0	1.0	8.0	1.0	5.0	9.0	15.0	5.0	5.0	4.0	8.0	2.0	9.0	0.5	0.0	0.0	0.0	0.0	0.0	0.0	0.0	0.0	0.0	0.0	0.0	0.0	0.0	0.0	0.0	0.0	0.0	0.0	0.0	0.0	0.0	0.0	0.0	0.0	0.0	0.0	0.0	0.0	0.0	0.0	0.0	0.0	0.0	0.0	0.0	876.0	431.0	363.0	370.0	362.0	300.0	287.0	170.0	129.0	160.0	156.0	114.0	108.0	99.0	74.0	44.0	40.0	32.0	21.0	9.0	12.0	25.0	10.0	8.0	33.0	5.0	2.0	6.0	1.0	8.0	3.0	12.0	2.0	4.0	1.0	4.0	0.0	1.0	0.0	8.0	0.0	0.0	0.0	0.0	0.0	0.0	0.0	0.0	0.0	0.0	0.0	0.0	0.0	0.0	0.0	0.0	0.0	0.0	0.0	368.0	242.0	277.0	165.0	173.0	179.0	170.0	153.0	139.0	94.0	93.0	78.0	63.0	47.0	36.0	59.0	15.0	28.0	69.0	38.0	16.0	18.0	6.0	11.0	47.0	20.0	6.0	35.0	2.0	2.0	2.0	5.0	36.0	11.0	1.0	2.0	4.0	1.0	4.0	1.5	0.0	0.0	0.0	0.0	0.0	0.0	0.0	0.0	0.0	0.0	0.0	0.0	0.0	0.0	0.0	0.0	0.0	0.0	0.0	579.0	342.0	387.0	388.0	414.0	375.0	341.0	194.0	180.0	201.0	173.0	181.0	136.0	118.0	123.0	56.0	92.0	99.0	64.0	32.0	38.0	44.0	51.0	43.0	17.0	18.0	16.0	33.0	7.0	29.0	14.0	6.0	6.0	6.0	3.0	36.0	3.0	20.0	3.0	0.0	0.0	0.0	0.0	0.0	0.0	0.0	0.0	0.0	0.0	0.0	0.0	0.0	0.0	0.0	0.0	0.0	0.0	0.0	0.0	107.0	82.0	152.0	50.0	106.0	67.0	66.0	82.0	153.0	81.0	129.0	54.0	91.0	42.0	49.0	44.0	67.0	27.0	28.0	21.0	37.0	21.0	32.0	22.0	9.0	29.0	11.0	22.0	5.0	9.0	40.0	7.0	19.0	3.0	4.0	8.0	17.0	17.5	0.0	0.0	0.0	0.0	0.0	0.0	0.0	0.0	0.0	0.0	0.0	0.0	0.0	0.0	0.0	0.0	0.0	0.0	0.0	0.0	0.0	83.0	86.0	82.0	70.0	69.0	97.0	94.0	50.0	46.0	120.0	77.0	73.0	41.0	34.0	31.0	40.0	70.0	54.0	27.0	36.0	58.0	20.0	15.0	20.0	12.0	11.0	29.0	11.0	17.0	21.0	12.0	15.0	22.0	35.0	10.0	15.0	5.0	0.0	0.0	0.0	0.0	0.0	0.0	0.0	0.0	0.0	0.0	0.0	0.0	0.0	0.0	0.0	0.0	0.0	0.0	0.0	0.0	0.0	0.0	48.0	33.0	35.0	59.0	50.0	59.0	58.0	42.0	50.0	28.0	44.0	17.0	62.0	30.0	26.0	52.0	39.0	115.0	13.0	18.0	14.0	24.0	12.0	9.0	11.0	23.0	36.0	29.0	14.0	18.0	6.0	11.0	10.0	23.0	19.0	10.0	0.0	0.0	0.0	0.0	0.0	0.0	0.0	0.0	0.0	0.0	0.0	0.0	0.0	0.0	0.0	0.0	0.0	0.0	0.0	0.0	0.0	0.0	0.0	89.0	24.0	33.0	49.0	44.0	52.0	57.0	68.0	43.0	39.0	36.0	66.0	30.0	25.0	6.0	16.0	56.0	46.0	6.0	18.0	35.0	12.0	24.0	31.0	21.0	18.0	25.0	20.0	5.0	11.0	12.0	9.0	18.0	10.0	5.5	0.0	0.0	0.0	0.0	0.0	0.0	0.0	0.0	0.0	0.0	0.0	0.0	0.0	0.0	0.0	0.0	0.0	0.0	0.0	0.0	0.0	0.0	0.0	0.0	49.0	27.0	36.0	74.0	31.0	49.0	51.0	47.0	13.0	41.0	58.0	36.0	23.0	11.0	18.0	14.0	23.0	92.0	47.0	19.0	14.0	21.0	10.0	16.0	12.0	16.0	24.0	19.0	36.0	32.0	13.0	9.0	20.0	6.5	0.0	0.0	0.0	0.0	0.0	0.0	0.0	0.0	0.0	0.0	0.0	0.0	0.0	0.0	0.0	0.0	0.0	0.0	0.0	0.0	0.0	0.0	0.0	0.0	0.0	32.0	11.0	40.0	42.0	42.0	42.0	24.0	47.0	86.0	18.0	41.0	24.0	28.0	28.0	104.0	18.0	16.0	14.0	28.0	42.0	19.0	7.0	16.0	21.0	15.0	26.0	24.0	15.0	36.0	11.0	7.0	10.0	4.5	0.0	0.0	0.0	0.0	0.0	0.0	0.0	0.0	0.0	0.0	0.0	0.0	0.0	0.0	0.0	0.0	0.0	0.0	0.0	0.0	0.0	0.0	0.0	0.0	0.0	0.0	24.0	12.0	28.0	14.0	17.0	39.0	34.0	16.0	21.0	20.0	17.0	29.0	39.0	94.0	20.0	7.0	27.0	15.0	21.0	18.0	17.0	22.0	18.0	27.0	13.0	14.0	6.0	12.0	9.0	24.0	22.0	12.5	0.0	0.0	0.0	0.0	0.0	0.0	0.0	0.0	0.0	0.0	0.0	0.0	0.0	0.0	0.0	0.0	0.0	0.0	0.0	0.0	0.0	0.0	0.0	0.0	0.0	0.0	0.0	31.0	38.0	27.0	17.0	36.0	43.0	40.0	29.0	36.0	29.0	26.0	28.0	21.0	25.0	17.0	10.0	20.0	9.0	18.0	9.0	30.0	8.0	95.0	27.0	40.0	11.0	8.0	8.0	14.0	11.0	7.5	0.0	0.0	0.0	0.0	0.0	0.0	0.0	0.0	0.0	0.0	0.0	0.0	0.0	0.0	0.0	0.0	0.0	0.0	0.0	0.0	0.0	0.0	0.0	0.0	0.0	0.0	0.0	0.0	11.0	10.0	28.0	16.0	17.0	36.0	48.0	61.0	20.0	15.0	8.0	6.0	44.0	15.0	14.0	22.0	12.0	13.0	23.0	10.0	26.0	20.0	13.0	21.0	10.0	13.0	14.0	10.0	12.0	5.0	0.0	0.0	0.0	0.0	0.0	0.0	0.0	0.0	0.0	0.0	0.0	0.0	0.0	0.0	0.0	0.0	0.0	0.0	0.0	0.0	0.0	0.0	0.0	0.0	0.0	0.0	0.0	0.0	0.0	9.0	13.0	23.0	11.0	30.0	21.0	20.0	35.0	33.0	163.0	24.0	18.0	6.0	8.0	32.0	11.0	22.0	6.0	46.0	20.0	18.0	27.0	24.0	10.0	16.0	11.0	19.0	10.0	8.5	0.0	0.0	0.0	0.0	0.0	0.0	0.0	0.0	0.0	0.0	0.0	0.0	0.0	0.0	0.0	0.0	0.0	0.0	0.0	0.0	0.0	0.0	0.0	0.0	0.0	0.0	0.0	0.0	0.0	0.0	24.0	16.0	11.0	13.0	13.0	24.0	14.0	14.0	13.0	9.0	18.0	13.0	16.0	10.0	7.0	9.0	14.0	8.0	8.0	11.0	13.0	14.0	8.0	15.0	27.0	17.0	39.0	4.0	0.0	0.0	0.0	0.0	0.0	0.0	0.0	0.0	0.0	0.0	0.0	0.0	0.0	0.0	0.0	0.0	0.0	0.0	0.0	0.0	0.0	0.0	0.0	0.0	0.0	0.0	0.0	0.0	0.0	0.0	0.0	14.0	14.0	12.0	24.0	23.0	40.0	15.0	24.0	14.0	8.0	3.0	18.0	9.0	13.0	12.0	7.0	20.0	17.0	12.0	9.0	22.0	56.0	26.0	5.0	15.0	27.0	5.0	0.0	0.0	0.0	0.0	0.0	0.0	0.0	0.0	0.0	0.0	0.0	0.0	0.0	0.0	0.0	0.0	0.0	0.0	0.0	0.0	0.0	0.0	0.0	0.0	0.0	0.0	0.0	0.0	0.0	0.0	0.0	0.0	6.0	17.0	7.0	1.0	6.0	8.0	10.0	49.0	25.0	44.0	7.0	9.0	31.0	13.0	14.0	18.0	20.0	17.0	18.0	10.0	16.0	11.0	28.0	9.0	25.0	7.5	0.0	0.0	0.0	0.0	0.0	0.0	0.0	0.0	0.0	0.0	0.0	0.0	0.0	0.0	0.0	0.0	0.0	0.0	0.0	0.0	0.0	0.0	0.0	0.0	0.0	0.0	0.0	0.0	0.0	0.0	0.0	0.0	0.0	2.0	5.0	5.0	14.0	5.0	17.0	18.0	10.0	20.0	10.0	6.0	17.0	10.0	13.0	15.0	9.0	10.0	4.0	8.0	7.0	8.0	32.0	12.0	13.0	9.0	0.0	0.0	0.0	0.0	0.0	0.0	0.0	0.0	0.0	0.0	0.0	0.0	0.0	0.0	0.0	0.0	0.0	0.0	0.0	0.0	0.0	0.0	0.0	0.0	0.0	0.0	0.0	0.0	0.0	0.0	0.0	0.0	0.0	0.0	2.0	1.0	1.0	7.0	20.0	7.0	10.0	12.0	11.0	8.0	15.0	8.0	6.0	9.0	8.0	2.0	15.0	3.0	7.0	23.0	6.0	27.0	4.0	5.5	0.0	0.0	0.0	0.0	0.0	0.0	0.0	0.0	0.0	0.0	0.0	0.0	0.0	0.0	0.0	0.0	0.0	0.0	0.0	0.0	0.0	0.0	0.0	0.0	0.0	0.0	0.0	0.0	0.0	0.0	0.0	0.0	0.0	0.0	0.0	0.0	5.0	0.0	2.0	7.0	2.0	12.0	1.0	6.0	13.0	3.0	2.0	2.0	1.0	5.0	17.0	5.0	2.0	27.0	8.0	2.0	7.0	1.0	0.0	0.0	0.0	0.0	0.0	0.0	0.0	0.0	0.0	0.0	0.0	0.0	0.0	0.0	0.0	0.0	0.0	0.0	0.0	0.0	0.0	0.0	0.0	0.0	0.0	0.0	0.0	0.0	0.0	0.0	0.0	0.0	0.0	0.0	0.0	0.0	357.0	236.0	236.0	229.0	146.0	145.0	168.0	171.0	93.0	86.0	90.0	91.0	46.0	24.0	40.0	40.0	13.0	33.0	39.0	22.0	5.0	4.0	4.0	11.0	14.0	4.0	1.0	2.0	2.0	0.0	4.0	3.0	3.0	1.0	4.0	3.0	6.0	0.0	2.0	0.5	0.0	0.0	0.0	0.0	0.0	0.0	0.0	0.0	0.0	0.0	0.0	0.0	0.0	0.0	0.0	0.0	0.0	0.0	0.0	348.0	184.0	179.0	154.0	186.0	126.0	209.0	122.0	163.0	110.0	122.0	39.0	45.0	71.0	41.0	34.0	19.0	18.0	19.0	13.0	15.0	78.0	5.0	13.0	7.0	5.0	7.0	8.0	0.0	1.0	15.0	4.0	19.0	7.0	22.0	11.0	7.0	3.0	1.0	0.0	0.0	0.0	0.0	0.0	0.0	0.0	0.0	0.0	0.0	0.0	0.0	0.0	0.0	0.0	0.0	0.0	0.0	0.0	0.0	642.0	236.0	461.0	278.0	370.0	301.0	279.0	273.0	377.0	189.0	162.0	224.0	97.0	119.0	52.0	63.0	60.0	53.0	45.0	22.0	23.0	29.0	20.0	17.0	28.0	16.0	21.0	26.0	12.0	9.0	4.0	4.0	27.0	8.0	9.0	12.0	8.0	16.5	0.0	0.0	0.0	0.0	0.0	0.0	0.0	0.0	0.0	0.0	0.0	0.0	0.0	0.0	0.0	0.0	0.0	0.0	0.0	0.0	0.0	80.0	120.0	137.0	85.0	123.0	105.0	82.0	85.0	93.0	75.0	46.0	74.0	52.0	126.0	66.0	17.0	57.0	39.0	12.0	34.0	12.0	138.0	22.0	20.0	16.0	8.0	13.0	8.0	4.0	9.0	5.0	4.0	10.0	10.0	7.0	12.0	6.0	0.0	0.0	0.0	0.0	0.0	0.0	0.0	0.0	0.0	0.0	0.0	0.0	0.0	0.0	0.0	0.0	0.0	0.0	0.0	0.0	0.0	0.0	95.0	53.0	86.0	31.0	85.0	136.0	111.0	82.0	102.0	63.0	29.0	59.0	41.0	31.0	19.0	22.0	32.0	26.0	23.0	55.0	18.0	15.0	14.0	32.0	19.0	8.0	4.0	22.0	5.0	22.0	67.0	34.0	33.0	8.0	17.0	3.5	0.0	0.0	0.0	0.0	0.0	0.0	0.0	0.0	0.0	0.0	0.0	0.0	0.0	0.0	0.0	0.0	0.0	0.0	0.0	0.0	0.0	0.0	0.0	62.0	72.0	29.0	59.0	81.0	70.0	44.0	101.0	74.0	25.0	50.0	65.0	42.0	62.0	21.0	27.0	19.0	17.0	23.0	16.0	18.0	12.0	16.0	8.0	18.0	1.0	35.0	6.0	29.0	8.0	18.0	18.0	14.0	5.0	3.5	0.0	0.0	0.0	0.0	0.0	0.0	0.0	0.0	0.0	0.0	0.0	0.0	0.0	0.0	0.0	0.0	0.0	0.0	0.0	0.0	0.0	0.0	0.0	0.0	24.0	25.0	36.0	42.0	37.0	47.0	60.0	24.0	45.0	29.0	29.0	31.0	42.0	15.0	18.0	23.0	22.0	17.0	13.0	41.0	10.0	13.0	14.0	10.0	5.0	11.0	14.0	10.0	12.0	16.0	11.0	31.0	30.0	3.5	0.0	0.0	0.0	0.0	0.0	0.0	0.0	0.0	0.0	0.0	0.0	0.0	0.0	0.0	0.0	0.0	0.0	0.0	0.0	0.0	0.0	0.0	0.0	0.0	0.0	18.0	30.0	26.0	30.0	39.0	30.0	45.0	25.0	34.0	33.0	41.0	27.0	42.0	17.0	15.0	16.0	35.0	12.0	25.0	61.0	15.0	15.0	19.0	65.0	9.0	14.0	27.0	27.0	49.0	47.0	13.0	20.0	3.5	0.0	0.0	0.0	0.0	0.0	0.0	0.0	0.0	0.0	0.0	0.0	0.0	0.0	0.0	0.0	0.0	0.0	0.0	0.0	0.0	0.0	0.0	0.0	0.0	0.0	0.0	45.0	38.0	54.0	70.0	44.0	56.0	25.0	96.0	34.0	39.0	35.0	64.0	22.0	16.0	15.0	13.0	28.0	6.0	12.0	16.0	17.0	15.0	9.0	9.0	4.0	10.0	20.0	10.0	6.0	10.0	11.0	3.5	0.0	0.0	0.0	0.0	0.0	0.0	0.0	0.0	0.0	0.0	0.0	0.0	0.0	0.0	0.0	0.0	0.0	0.0	0.0	0.0	0.0	0.0	0.0	0.0	0.0	0.0	0.0	94.0	21.0	28.0	34.0	14.0	48.0	30.0	42.0	37.0	43.0	42.0	26.0	113.0	22.0	13.0	14.0	22.0	26.0	2.0	12.0	29.0	24.0	18.0	11.0	16.0	10.0	12.0	15.0	29.0	26.0	3.5	0.0	0.0	0.0	0.0	0.0	0.0	0.0	0.0	0.0	0.0	0.0	0.0	0.0	0.0	0.0	0.0	0.0	0.0	0.0	0.0	0.0	0.0	0.0	0.0	0.0	0.0	0.0	0.0	17.0	22.0	13.0	25.0	24.0	28.0	38.0	24.0	22.0	72.0	57.0	18.0	31.0	15.0	17.0	18.0	8.0	9.0	10.0	11.0	19.0	17.0	17.0	9.0	11.0	18.0	22.0	8.0	10.0	5.5	0.0	0.0	0.0	0.0	0.0	0.0	0.0	0.0	0.0	0.0	0.0	0.0	0.0	0.0	0.0	0.0	0.0	0.0	0.0	0.0	0.0	0.0	0.0	0.0	0.0	0.0	0.0	0.0	0.0	30.0	20.0	15.0	17.0	16.0	134.0	28.0	40.0	15.0	23.0	12.0	29.0	56.0	45.0	58.0	27.0	17.0	9.0	28.0	22.0	8.0	6.0	14.0	10.0	13.0	14.0	13.0	11.0	4.0	0.0	0.0	0.0	0.0	0.0	0.0	0.0	0.0	0.0	0.0	0.0	0.0	0.0	0.0	0.0	0.0	0.0	0.0	0.0	0.0	0.0	0.0	0.0	0.0	0.0	0.0	0.0	0.0	0.0	0.0	7.0	26.0	14.0	22.0	43.0	11.0	15.0	39.0	22.0	7.0	22.0	25.0	14.0	9.0	24.0	20.0	29.0	7.0	8.0	8.0	24.0	10.0	25.0	9.0	6.0	19.0	15.0	13.5	0.0	0.0	0.0	0.0	0.0	0.0	0.0	0.0	0.0	0.0	0.0	0.0	0.0	0.0	0.0	0.0	0.0	0.0	0.0	0.0	0.0	0.0	0.0	0.0	0.0	0.0	0.0	0.0	0.0	0.0	0.0	6.0	15.0	37.0	7.0	6.0	10.0	9.0	22.0	28.0	11.0	16.0	57.0	19.0	10.0	17.0	7.0	20.0	4.0	10.0	19.0	21.0	11.0	5.0	9.0	9.0	31.0	6.5	0.0	0.0	0.0	0.0	0.0	0.0	0.0	0.0	0.0	0.0	0.0	0.0	0.0	0.0	0.0	0.0	0.0	0.0	0.0	0.0	0.0	0.0	0.0	0.0	0.0	0.0	0.0	0.0	0.0	0.0	0.0	0.0	7.0	4.0	64.0	14.0	18.0	4.0	12.0	9.0	26.0	14.0	6.0	49.0	6.0	32.0	9.0	20.0	48.0	13.0	29.0	7.0	12.0	16.0	15.0	8.0	6.0	4.0	0.0	0.0	0.0	0.0	0.0	0.0	0.0	0.0	0.0	0.0	0.0	0.0	0.0	0.0	0.0	0.0	0.0	0.0	0.0	0.0	0.0	0.0	0.0	0.0	0.0	0.0	0.0	0.0	0.0	0.0	0.0	0.0	0.0	10.0	4.0	4.0	12.0	7.0	4.0	7.0	10.0	45.0	38.0	17.0	27.0	11.0	13.0	21.0	8.0	4.0	10.0	9.0	6.0	35.0	21.0	8.0	30.0	3.0	0.0	0.0	0.0	0.0	0.0	0.0	0.0	0.0	0.0	0.0	0.0	0.0	0.0	0.0	0.0	0.0	0.0	0.0	0.0	0.0	0.0	0.0	0.0	0.0	0.0	0.0	0.0	0.0	0.0	0.0	0.0	0.0	0.0	0.0	13.0	14.0	5.0	5.0	3.0	28.0	11.0	22.0	7.0	9.0	11.0	6.0	4.0	6.0	8.0	16.0	6.0	39.0	14.0	7.0	7.0	22.0	11.0	20.0	0.0	0.0	0.0	0.0	0.0	0.0	0.0	0.0	0.0	0.0	0.0	0.0	0.0	0.0	0.0	0.0	0.0	0.0	0.0	0.0	0.0	0.0	0.0	0.0	0.0	0.0	0.0	0.0	0.0	0.0	0.0	0.0	0.0	0.0	0.0	1.0	0.0	6.0	9.0	3.0	4.0	20.0	12.0	13.0	3.0	4.0	2.0	3.0	7.0	9.0	4.0	3.0	6.0	3.0	20.0	14.0	5.0	4.0	0.0	0.0	0.0	0.0	0.0	0.0	0.0	0.0	0.0	0.0	0.0	0.0	0.0	0.0	0.0	0.0	0.0	0.0	0.0	0.0	0.0	0.0	0.0	0.0	0.0	0.0	0.0	0.0	0.0	0.0	0.0	0.0	0.0	0.0	0.0	0.0	3.0	2.0	5.0	2.0	2.0	3.0	10.0	5.0	7.0	2.0	11.0	7.0	6.0	2.0	8.0	12.0	21.0	7.0	15.0	19.0	5.0	5.0	0.0	0.0	0.0	0.0	0.0	0.0	0.0	0.0	0.0	0.0	0.0	0.0	0.0	0.0	0.0	0.0	0.0	0.0	0.0	0.0	0.0	0.0	0.0	0.0	0.0	0.0	0.0	0.0	0.0	0.0	0.0	0.0	0.0	0.0	0.0	0.0	0.0	185.0	183.0	124.0	140.0	105.0	99.0	117.0	96.0	76.0	69.0	75.0	35.0	85.0	44.0	30.0	66.0	14.0	17.0	8.0	7.0	10.0	15.0	4.0	56.0	4.0	0.0	3.0	2.0	6.0	2.0	1.0	1.0	0.0	0.0	0.0	0.0	1.0	0.0	1.5	0.0	0.0	0.0	0.0	0.0	0.0	0.0	0.0	0.0	0.0	0.0	0.0	0.0	0.0	0.0	0.0	0.0	0.0	0.0	0.0	189.0	97.0	175.0	87.0	107.0	93.0	76.0	64.0	37.0	70.0	51.0	54.0	42.0	22.0	35.0	20.0	18.0	9.0	14.0	26.0	8.0	9.0	29.0	1.0	4.0	3.0	10.0	1.0	1.0	0.0	2.0	0.0	1.0	0.0	1.0	3.0	0.0	3.5	0.0	0.0	0.0	0.0	0.0	0.0	0.0	0.0	0.0	0.0	0.0	0.0	0.0	0.0	0.0	0.0	0.0	0.0	0.0	0.0	0.0	596.0	359.0	366.0	243.0	321.0	253.0	254.0	217.0	185.0	196.0	118.0	129.0	116.0	67.0	54.0	95.0	86.0	51.0	42.0	23.0	25.0	28.0	20.0	12.0	10.0	14.0	12.0	95.0	15.0	8.0	3.0	30.0	24.0	4.0	4.0	4.0	9.5	0.0	0.0	0.0	0.0	0.0	0.0	0.0	0.0	0.0	0.0	0.0	0.0	0.0	0.0	0.0	0.0	0.0	0.0	0.0	0.0	0.0	0.0	71.0	54.0	72.0	83.0	96.0	176.0	112.0	113.0	95.0	65.0	77.0	63.0	57.0	54.0	60.0	62.0	40.0	13.0	21.0	16.0	18.0	14.0	12.0	14.0	18.0	12.0	31.0	7.0	11.0	10.0	8.0	3.0	35.0	42.0	20.0	6.0	0.0	0.0	0.0	0.0	0.0	0.0	0.0	0.0	0.0	0.0	0.0	0.0	0.0	0.0	0.0	0.0	0.0	0.0	0.0	0.0	0.0	0.0	0.0	72.0	33.0	76.0	83.0	62.0	114.0	72.0	77.0	45.0	49.0	52.0	31.0	86.0	19.0	23.0	34.0	38.0	21.0	29.0	77.0	15.0	34.0	22.0	20.0	17.0	18.0	17.0	14.0	16.0	14.0	26.0	24.0	28.0	20.0	5.0	0.0	0.0	0.0	0.0	0.0	0.0	0.0	0.0	0.0	0.0	0.0	0.0	0.0	0.0	0.0	0.0	0.0	0.0	0.0	0.0	0.0	0.0	0.0	0.0	58.0	37.0	49.0	70.0	98.0	45.0	50.0	53.0	59.0	30.0	38.0	34.0	57.0	39.0	21.0	44.0	42.0	29.0	20.0	17.0	24.0	14.0	17.0	52.0	11.0	25.0	19.0	21.0	32.0	34.0	11.0	12.0	18.0	8.0	0.0	0.0	0.0	0.0	0.0	0.0	0.0	0.0	0.0	0.0	0.0	0.0	0.0	0.0	0.0	0.0	0.0	0.0	0.0	0.0	0.0	0.0	0.0	0.0	0.0	31.0	61.0	38.0	38.0	110.0	85.0	79.0	45.0	44.0	44.0	54.0	24.0	53.0	45.0	35.0	32.0	33.0	20.0	64.0	44.0	18.0	51.0	47.0	22.0	16.0	22.0	31.0	9.0	28.0	19.0	10.0	29.0	10.5	0.0	0.0	0.0	0.0	0.0	0.0	0.0	0.0	0.0	0.0	0.0	0.0	0.0	0.0	0.0	0.0	0.0	0.0	0.0	0.0	0.0	0.0	0.0	0.0	0.0	0.0	19.0	38.0	24.0	49.0	55.0	62.0	68.0	34.0	40.0	48.0	40.0	27.0	50.0	35.0	25.0	22.0	64.0	28.0	32.0	26.0	47.0	14.0	39.0	28.0	14.0	30.0	24.0	7.0	24.0	20.0	4.0	10.0	0.0	0.0	0.0	0.0	0.0	0.0	0.0	0.0	0.0	0.0	0.0	0.0	0.0	0.0	0.0	0.0	0.0	0.0	0.0	0.0	0.0	0.0	0.0	0.0	0.0	0.0	0.0	77.0	43.0	51.0	35.0	26.0	47.0	33.0	59.0	48.0	32.0	32.0	43.0	38.0	104.0	28.0	26.0	24.0	20.0	16.0	20.0	28.0	44.0	52.0	17.0	24.0	31.0	27.0	17.0	13.0	13.0	11.0	0.0	0.0	0.0	0.0	0.0	0.0	0.0	0.0	0.0	0.0	0.0	0.0	0.0	0.0	0.0	0.0	0.0	0.0	0.0	0.0	0.0	0.0	0.0	0.0	0.0	0.0	0.0	0.0	17.0	17.0	25.0	52.0	49.0	65.0	43.0	48.0	41.0	46.0	30.0	26.0	28.0	28.0	36.0	21.0	29.0	30.0	26.0	26.0	29.0	34.0	18.0	22.0	36.0	8.0	11.0	21.0	45.0	14.5	0.0	0.0	0.0	0.0	0.0	0.0	0.0	0.0	0.0	0.0	0.0	0.0	0.0	0.0	0.0	0.0	0.0	0.0	0.0	0.0	0.0	0.0	0.0	0.0	0.0	0.0	0.0	0.0	0.0	34.0	45.0	26.0	29.0	24.0	42.0	90.0	50.0	44.0	32.0	48.0	21.0	30.0	38.0	39.0	21.0	41.0	29.0	30.0	27.0	25.0	27.0	22.0	10.0	37.0	46.0	18.0	52.0	5.5	0.0	0.0	0.0	0.0	0.0	0.0	0.0	0.0	0.0	0.0	0.0	0.0	0.0	0.0	0.0	0.0	0.0	0.0	0.0	0.0	0.0	0.0	0.0	0.0	0.0	0.0	0.0	0.0	0.0	0.0	40.0	15.0	19.0	22.0	36.0	27.0	29.0	31.0	59.0	40.0	23.0	67.0	36.0	65.0	56.0	23.0	35.0	29.0	23.0	33.0	34.0	21.0	26.0	35.0	23.0	39.0	28.0	9.5	0.0	0.0	0.0	0.0	0.0	0.0	0.0	0.0	0.0	0.0	0.0	0.0	0.0	0.0	0.0	0.0	0.0	0.0	0.0	0.0	0.0	0.0	0.0	0.0	0.0	0.0	0.0	0.0	0.0	0.0	0.0	19.0	31.0	28.0	27.0	39.0	28.0	26.0	30.0	17.0	28.0	48.0	37.0	25.0	60.0	28.0	45.0	33.0	57.0	40.0	22.0	12.0	28.0	36.0	66.0	16.0	33.0	51.5	0.0	0.0	0.0	0.0	0.0	0.0	0.0	0.0	0.0	0.0	0.0	0.0	0.0	0.0	0.0	0.0	0.0	0.0	0.0	0.0	0.0	0.0	0.0	0.0	0.0	0.0	0.0	0.0	0.0	0.0	0.0	0.0	12.0	5.0	16.0	9.0	37.0	13.0	18.0	24.0	21.0	15.0	12.0	21.0	28.0	16.0	24.0	22.0	35.0	25.0	21.0	20.0	42.0	22.0	25.0	17.0	8.0	19.5	0.0	0.0	0.0	0.0	0.0	0.0	0.0	0.0	0.0	0.0	0.0	0.0	0.0	0.0	0.0	0.0	0.0	0.0	0.0	0.0	0.0	0.0	0.0	0.0	0.0	0.0	0.0	0.0	0.0	0.0	0.0	0.0	0.0	15.0	5.0	30.0	16.0	23.0	28.0	45.0	17.0	26.0	43.0	36.0	17.0	27.0	35.0	29.0	21.0	63.0	44.0	24.0	23.0	21.0	32.0	27.0	34.0	10.5	0.0	0.0	0.0	0.0	0.0	0.0	0.0	0.0	0.0	0.0	0.0	0.0	0.0	0.0	0.0	0.0	0.0	0.0	0.0	0.0	0.0	0.0	0.0	0.0	0.0	0.0	0.0	0.0	0.0	0.0	0.0	0.0	0.0	0.0	4.0	12.0	15.0	15.0	11.0	19.0	16.0	31.0	17.0	22.0	21.0	39.0	51.0	19.0	38.0	48.0	41.0	41.0	19.0	34.0	14.0	47.0	34.0	14.5	0.0	0.0	0.0	0.0	0.0	0.0	0.0	0.0	0.0	0.0	0.0	0.0	0.0	0.0	0.0	0.0	0.0	0.0	0.0	0.0	0.0	0.0	0.0	0.0	0.0	0.0	0.0	0.0	0.0	0.0	0.0	0.0	0.0	0.0	0.0	3.0	13.0	13.0	19.0	40.0	16.0	40.0	48.0	62.0	23.0	27.0	37.0	20.0	32.0	35.0	27.0	28.0	25.0	18.0	17.0	30.0	34.0	16.5	0.0	0.0	0.0	0.0	0.0	0.0	0.0	0.0	0.0	0.0	0.0	0.0	0.0	0.0	0.0	0.0	0.0	0.0	0.0	0.0	0.0	0.0	0.0	0.0	0.0	0.0	0.0	0.0	0.0	0.0	0.0	0.0	0.0	0.0	0.0	0.0	6.0	8.0	17.0	5.0	19.0	21.0	24.0	22.0	10.0	12.0	23.0	24.0	18.0	28.0	32.0	55.0	23.0	54.0	69.0	204.0	99.0	18.5	0.0	0.0	0.0	0.0	0.0	0.0	0.0	0.0	0.0	0.0	0.0	0.0	0.0	0.0	0.0	0.0	0.0	0.0	0.0	0.0	0.0	0.0	0.0	0.0	0.0	0.0	0.0	0.0	0.0	0.0	0.0	0.0	0.0	0.0	0.0	0.0	0.0	3.0	4.0	4.0	5.0	7.0	6.0	7.0	10.0	19.0	15.0	14.0	15.0	16.0	82.0	129.0	100.0	54.0	24.0	19.0	22.0	7.0	0.0	0.0	0.0	0.0	0.0	0.0	0.0	0.0	0.0	0.0	0.0	0.0	0.0	0.0	0.0	0.0	0.0	0.0	0.0	0.0	0.0	0.0	0.0	0.0	0.0	0.0	0.0	0.0	0.0	0.0	0.0	0.0	0.0	0.0	0.0	0.0	0.0	0.0	3226899.0	25436.0	9989.0	4798.0	3592.0	2410.0	2088.0	1462.0	1306.0	826.0	724.0	501.0	441.0	379.0	244.0	197.0	161.0	120.0	107.0	97.0	41.0	33.0	33.0	27.0	22.0	46.0	44.0	11.0	11.0	9.0	4.0	12.0	5.0	12.0	6.0	11.0	12.0	3.0	8.0	2.0	1.0	12.0	3.0	12.0	2.0	3.0	5.0	1.0	2.0	1.0	3.0	0.0	0.0	0.0	0.0	0.0	0.0	0.0	0.0	5090.0	662.0	674.0	422.0	429.0	336.0	269.0	223.0	193.0	168.0	123.0	123.0	96.0	66.0	57.0	41.0	31.0	34.0	36.0	22.0	61.0	11.0	25.0	14.0	8.0	10.0	7.0	6.0	9.0	9.0	7.0	41.0	9.0	5.0	6.0	5.0	5.0	10.0	3.0	5.0	6.0	2.0	3.0	3.0	2.0	5.0	2.0	3.0	3.0	1.0	1.0	0.0	0.0	0.0	0.0	0.0	0.0	0.0	0.0	1334.0	262.0	251.0	161.0	142.0	130.0	110.0	109.0	109.0	133.0	91.0	35.0	59.0	33.0	48.0	24.0	26.0	27.0	20.0	18.0	12.0	16.0	20.0	13.0	11.0	7.0	10.0	22.0	25.0	8.0	8.0	9.0	7.0	3.0	2.0	5.0	5.0	4.0	1.0	2.0	3.0	3.0	4.0	2.0	2.0	5.0	3.0	3.0	3.0	0.5	0.0	0.0	0.0	0.0	0.0	0.0	0.0	0.0	0.0	306.0	56.0	45.0	21.0	25.0	57.0	30.0	23.0	17.0	11.0	21.0	7.0	10.0	20.0	23.0	11.0	13.0	10.0	4.0	17.0	15.0	13.0	11.0	11.0	4.0	7.0	5.0	2.0	8.0	4.0	8.0	4.0	17.0	5.0	5.0	8.0	6.0	3.0	0.0	4.0	3.0	4.0	4.0	1.0	8.0	1.0	5.0	3.0	2.0	0.0	0.0	0.0	0.0	0.0	0.0	0.0	0.0	0.0	0.0	174.0	36.0	34.0	14.0	21.0	9.0	16.0	11.0	4.0	19.0	11.0	10.0	14.0	8.0	1.0	8.0	7.0	8.0	4.0	6.0	5.0	1.0	4.0	3.0	12.0	10.0	11.0	6.0	3.0	1.0	5.0	5.0	2.0	5.0	1.0	4.0	4.0	4.0	1.0	3.0	3.0	1.0	5.0	1.0	6.0	5.0	6.0	1.0	0.0	0.0	0.0	0.0	0.0	0.0	0.0	0.0	0.0	0.0	0.0	154.0	24.0	18.0	18.0	13.0	6.0	8.0	11.0	8.0	5.0	3.0	8.0	7.0	3.0	6.0	3.0	4.0	5.0	4.0	5.0	4.0	3.0	4.0	6.0	7.0	6.0	4.0	11.0	6.0	5.0	2.0	2.0	4.0	3.0	2.0	2.0	2.0	4.0	4.0	4.0	4.0	5.0	4.0	3.0	2.0	4.0	1.5	0.0	0.0	0.0	0.0	0.0	0.0	0.0	0.0	0.0	0.0	0.0	0.0	97.0	17.0	14.0	8.0	6.0	7.0	12.0	49.0	14.0	7.0	8.0	16.0	3.0	7.0	7.0	22.0	24.0	2.0	2.0	9.0	29.0	7.0	3.0	5.0	3.0	2.0	4.0	6.0	7.0	4.0	2.0	6.0	26.0	3.0	2.0	5.0	4.0	4.0	2.0	2.0	0.0	1.0	2.0	1.0	3.0	2.5	0.0	0.0	0.0	0.0	0.0	0.0	0.0	0.0	0.0	0.0	0.0	0.0	0.0	96.0	14.0	15.0	8.0	2.0	2.0	4.0	1.0	5.0	3.0	3.0	1.0	3.0	6.0	0.0	4.0	6.0	3.0	4.0	4.0	15.0	7.0	2.0	6.0	4.0	2.0	17.0	3.0	4.0	2.0	3.0	3.0	4.0	1.0	4.0	2.0	2.0	2.0	2.0	2.0	4.0	2.0	2.0	3.0	0.5	0.0	0.0	0.0	0.0	0.0	0.0	0.0	0.0	0.0	0.0	0.0	0.0	0.0	0.0	51.0	7.0	5.0	9.0	6.0	5.0	3.0	3.0	5.0	2.0	2.0	4.0	5.0	2.0	4.0	7.0	1.0	5.0	5.0	4.0	4.0	6.0	4.0	1.0	1.0	3.0	4.0	8.0	4.0	2.0	3.0	6.0	4.0	2.0	3.0	3.0	6.0	1.0	1.0	3.0	4.0	5.0	4.0	1.5	0.0	0.0	0.0	0.0	0.0	0.0	0.0	0.0	0.0	0.0	0.0	0.0	0.0	0.0	0.0	53.0	2.0	4.0	5.0	1.0	2.0	6.0	1.0	2.0	1.0	2.0	8.0	6.0	2.0	4.0	0.0	6.0	1.0	2.0	2.0	6.0	2.0	9.0	3.0	2.0	2.0	4.0	3.0	1.0	3.0	2.0	0.0	1.0	0.0	2.0	2.0	2.0	3.0	1.0	1.0	0.0	1.0	0.5	0.0	0.0	0.0	0.0	0.0	0.0	0.0	0.0	0.0	0.0	0.0	0.0	0.0	0.0	0.0	0.0	43.0	2.0	5.0	4.0	2.0	5.0	4.0	3.0	2.0	4.0	6.0	2.0	2.0	3.0	1.0	2.0	2.0	1.0	4.0	3.0	1.0	3.0	1.0	7.0	2.0	2.0	1.0	2.0	4.0	2.0	0.0	7.0	9.0	2.0	3.0	2.0	1.0	2.0	4.0	4.0	0.0	1.0	0.0	0.0	0.0	0.0	0.0	0.0	0.0	0.0	0.0	0.0	0.0	0.0	0.0	0.0	0.0	0.0	0.0	15.0	5.0	4.0	0.0	4.0	2.0	3.0	2.0	2.0	10.0	0.0	2.0	5.0	5.0	5.0	1.0	1.0	3.0	2.0	1.0	2.0	2.0	2.0	1.0	1.0	4.0	4.0	3.0	3.0	4.0	1.0	2.0	1.0	3.0	1.0	4.0	4.0	2.0	2.0	1.0	0.5	0.0	0.0	0.0	0.0	0.0	0.0	0.0	0.0	0.0	0.0	0.0	0.0	0.0	0.0	0.0	0.0	0.0	0.0	12.0	3.0	5.0	5.0	1.0	0.0	6.0	1.0	2.0	1.0	1.0	3.0	0.0	5.0	1.0	1.0	1.0	0.0	2.0	3.0	1.0	1.0	3.0	6.0	1.0	1.0	1.0	0.0	0.0	5.0	2.0	0.0	5.0	1.0	3.0	3.0	0.0	4.0	2.0	2.0	0.0	0.0	0.0	0.0	0.0	0.0	0.0	0.0	0.0	0.0	0.0	0.0	0.0	0.0	0.0	0.0	0.0	0.0	0.0	6.0	3.0	3.0	0.0	11.0	1.0	54.0	3.0	22.0	1.0	3.0	0.0	2.0	0.0	0.0	1.0	0.0	1.0	3.0	0.0	1.0	0.0	1.0	6.0	2.0	1.0	1.0	1.0	4.0	1.0	1.0	1.0	1.0	2.0	4.0	2.0	0.0	3.0	0.0	0.0	0.0	0.0	0.0	0.0	0.0	0.0	0.0	0.0	0.0	0.0	0.0	0.0	0.0	0.0	0.0	0.0	0.0	0.0	0.0	3.0	2.0	1.0	0.0	2.0	1.0	3.0	3.0	9.0	3.0	3.0	2.0	4.0	3.0	1.0	1.0	2.0	0.0	0.0	1.0	0.0	2.0	0.0	2.0	1.0	3.0	0.0	3.0	2.0	1.0	3.0	5.0	1.0	1.0	2.0	1.0	1.0	1.0	0.0	0.0	0.0	0.0	0.0	0.0	0.0	0.0	0.0	0.0	0.0	0.0	0.0	0.0	0.0	0.0	0.0	0.0	0.0	0.0	0.0	4.0	0.0	2.0	1.0	0.0	1.0	20.0	4.0	29.0	0.0	0.0	0.0	3.0	0.0	0.0	1.0	1.0	1.0	1.0	1.0	3.0	0.0	1.0	1.0	6.0	2.0	4.0	0.0	0.0	2.0	2.0	1.0	4.0	2.0	2.0	1.0	1.0	0.0	0.0	0.0	0.0	0.0	0.0	0.0	0.0	0.0	0.0	0.0	0.0	0.0	0.0	0.0	0.0	0.0	0.0	0.0	0.0	0.0	0.0	1.0	2.0	0.0	1.0	2.0	1.0	0.0	0.0	1.0	1.0	1.0	2.0	0.0	0.0	0.0	1.0	0.0	0.0	0.0	0.0	0.0	1.0	1.0	8.0	0.0	5.0	4.0	1.0	0.0	0.0	1.0	0.0	3.0	3.0	0.0	0.0	0.0	0.0	0.0	0.0	0.0	0.0	0.0	0.0	0.0	0.0	0.0	0.0	0.0	0.0	0.0	0.0	0.0	0.0	0.0	0.0	0.0	0.0	0.0	0.0	0.0	0.0	0.0	0.0	0.0	0.0	3.0	0.0	0.0	0.0	2.0	0.0	0.0	0.0	0.0	0.0	0.0	1.0	0.0	0.0	1.0	0.0	0.0	1.0	0.0	0.0	0.0	0.0	0.0	0.0	0.0	0.0	0.0	0.0	0.0	0.0	0.0	0.0	0.0	0.0	0.0	0.0	0.0	0.0	0.0	0.0	0.0	0.0	0.0	0.0	0.0	0.0	0.0	0.0	0.0	0.0	0.0	0.0	0.0	0.0	0.0	0.0	0.0	0.0	0.0	0.0	0.0	0.0	0.0	0.0	0.0	0.0	0.0	0.0	0.0	0.0	0.0	0.0	0.0	0.0	0.0	0.0	0.0	0.0	0.0	0.0	0.0	0.0	0.0	0.0	1.0	0.0	0.0	0.0	0.0	0.0	0.0	0.0	0.0	0.0	0.0	0.0	0.0	0.0	0.0	0.0	0.0	0.0	0.0	0.0	0.0	0.0	0.0	0.0	0.0	0.0	0.0	12480.0	1106.0	444.0	311.0	193.0	157.0	100.0	76.0	56.0	37.0	35.0	21.0	28.0	18.0	23.0	10.0	16.0	5.0	11.0	6.0	3.0	3.0	1.0	5.0	4.0	4.0	2.0	2.0	5.0	7.0	3.0	10.0	9.0	4.0	2.0	0.0	0.0	0.0	0.0	1.0	0.0	0.0	0.0	0.0	0.0	0.0	0.0	0.0	1.0	2.0	0.0	0.0	0.0	0.0	0.0	0.0	0.0	0.0	0.0	481.0	104.0	77.0	51.0	47.0	32.0	20.0	32.0	48.0	25.0	13.0	15.0	6.0	23.0	10.0	9.0	5.0	2.0	2.0	3.0	88.0	4.0	37.0	4.0	15.0	4.0	20.0	2.0	2.0	0.0	2.0	1.0	0.0	3.0	1.0	0.0	0.0	0.0	1.0	1.0	0.0	0.0	0.0	2.0	0.0	0.0	0.0	1.0	1.0	1.0	0.0	0.0	0.0	0.0	0.0	0.0	0.0	0.0	0.0	282.0	55.0	33.0	18.0	29.0	10.0	20.0	13.0	10.0	9.0	10.0	11.0	10.0	6.0	11.0	3.0	5.0	5.0	3.0	3.0	3.0	3.0	6.0	4.0	3.0	3.0	0.0	4.0	4.0	0.0	1.0	0.0	0.0	1.0	1.0	0.0	0.0	1.0	0.0	0.0	2.0	0.0	0.0	1.0	2.0	2.0	0.0	1.0	0.5	0.0	0.0	0.0	0.0	0.0	0.0	0.0	0.0	0.0	0.0	47.0	21.0	29.0	9.0	6.0	3.0	7.0	5.0	10.0	6.0	4.0	4.0	4.0	1.0	4.0	0.0	2.0	2.0	1.0	2.0	5.0	2.0	1.0	1.0	1.0	0.0	1.0	1.0	1.0	1.0	0.0	0.0	0.0	2.0	1.0	3.0	0.0	1.0	0.0	0.0	1.0	3.0	0.0	0.0	3.0	1.0	0.0	0.0	0.0	0.0	0.0	0.0	0.0	0.0	0.0	0.0	0.0	0.0	0.0	43.0	8.0	3.0	9.0	4.0	5.0	10.0	3.0	6.0	3.0	12.0	8.0	9.0	3.0	2.0	6.0	5.0	4.0	2.0	1.0	2.0	0.0	0.0	0.0	1.0	0.0	0.0	0.0	0.0	2.0	1.0	0.0	0.0	1.0	0.0	0.0	0.0	0.0	1.0	1.0	0.0	0.0	2.0	0.0	1.0	2.0	0.5	0.0	0.0	0.0	0.0	0.0	0.0	0.0	0.0	0.0	0.0	0.0	0.0	26.0	8.0	8.0	4.0	4.0	3.0	2.0	4.0	2.0	4.0	1.0	2.0	5.0	5.0	1.0	0.0	0.0	2.0	1.0	0.0	4.0	0.0	0.0	3.0	2.0	1.0	2.0	7.0	0.0	1.0	1.0	1.0	1.0	1.0	0.0	0.0	0.0	1.0	3.0	1.0	1.0	2.0	2.0	5.0	3.0	0.0	0.0	0.0	0.0	0.0	0.0	0.0	0.0	0.0	0.0	0.0	0.0	0.0	0.0	17.0	2.0	4.0	0.0	5.0	0.0	1.0	4.0	7.0	12.0	2.0	1.0	10.0	5.0	1.0	1.0	6.0	0.0	3.0	4.0	9.0	3.0	0.0	1.0	0.0	1.0	0.0	1.0	1.0	3.0	1.0	0.0	1.0	0.0	0.0	2.0	1.0	0.0	1.0	1.0	0.0	0.0	6.0	0.0	1.0	0.0	0.0	0.0	0.0	0.0	0.0	0.0	0.0	0.0	0.0	0.0	0.0	0.0	0.0	14.0	3.0	3.0	2.0	1.0	1.0	1.0	0.0	2.0	2.0	3.0	0.0	1.0	0.0	5.0	2.0	0.0	2.0	1.0	1.0	2.0	4.0	2.0	2.0	2.0	3.0	3.0	3.0	0.0	0.0	0.0	3.0	1.0	4.0	0.0	2.0	1.0	0.0	0.0	2.0	0.0	3.0	3.0	0.5	0.0	0.0	0.0	0.0	0.0	0.0	0.0	0.0	0.0	0.0	0.0	0.0	0.0	0.0	0.0	12.0	1.0	3.0	0.0	1.0	0.0	0.0	2.0	1.0	0.0	2.0	0.0	2.0	1.0	2.0	1.0	1.0	1.0	0.0	1.0	6.0	6.0	2.0	1.0	1.0	2.0	4.0	0.0	2.0	2.0	1.0	0.0	1.0	1.0	3.0	1.0	1.0	0.0	2.0	0.0	2.0	0.0	0.0	0.0	0.0	0.0	0.0	0.0	0.0	0.0	0.0	0.0	0.0	0.0	0.0	0.0	0.0	0.0	0.0	10.0	1.0	1.0	1.0	3.0	2.0	2.0	1.0	0.0	0.0	1.0	0.0	0.0	3.0	3.0	1.0	0.0	2.0	0.0	2.0	0.0	2.0	4.0	0.0	2.0	0.0	1.0	2.0	0.0	2.0	3.0	1.0	0.0	2.0	2.0	0.0	2.0	6.0	5.0	0.0	0.0	1.0	0.0	0.0	0.0	0.0	0.0	0.0	0.0	0.0	0.0	0.0	0.0	0.0	0.0	0.0	0.0	0.0	0.0	6.0	1.0	0.0	0.0	5.0	2.0	6.0	0.0	1.0	1.0	1.0	0.0	1.0	2.0	0.0	1.0	1.0	0.0	0.0	0.0	2.0	0.0	0.0	3.0	0.0	0.0	0.0	3.0	0.0	1.0	1.0	1.0	0.0	1.0	0.0	0.0	0.0	1.0	2.0	1.0	0.5	0.0	0.0	0.0	0.0	0.0	0.0	0.0	0.0	0.0	0.0	0.0	0.0	0.0	0.0	0.0	0.0	0.0	0.0	3.0	1.0	2.0	1.0	0.0	0.0	0.0	0.0	2.0	1.0	0.0	0.0	5.0	1.0	1.0	2.0	1.0	1.0	1.0	0.0	1.0	1.0	0.0	0.0	1.0	1.0	1.0	7.0	0.0	2.0	0.0	1.0	0.0	2.0	0.0	0.0	0.0	0.0	2.0	1.0	0.0	0.0	0.0	0.0	0.0	0.0	0.0	0.0	0.0	0.0	0.0	0.0	0.0	0.0	0.0	0.0	0.0	0.0	0.0	2.0	1.0	1.0	1.0	2.0	1.0	1.0	3.0	1.0	3.0	0.0	2.0	0.0	2.0	0.0	0.0	1.0	3.0	1.0	1.0	0.0	1.0	2.0	0.0	0.0	0.0	0.0	0.0	1.0	0.0	2.0	0.0	1.0	1.0	0.0	1.0	1.0	1.0	1.0	0.0	0.0	0.0	0.0	0.0	0.0	0.0	0.0	0.0	0.0	0.0	0.0	0.0	0.0	0.0	0.0	0.0	0.0	0.0	0.0	2.0	1.0	0.0	0.0	3.0	1.0	1.0	3.0	1.0	1.0	2.0	0.0	1.0	1.0	1.0	1.0	0.0	3.0	0.0	1.0	1.0	2.0	0.0	0.0	0.0	1.0	1.0	1.0	1.0	0.0	0.0	1.0	2.0	0.0	1.0	1.0	1.0	0.5	0.0	0.0	0.0	0.0	0.0	0.0	0.0	0.0	0.0	0.0	0.0	0.0	0.0	0.0	0.0	0.0	0.0	0.0	0.0	0.0	0.0	1.0	1.0	2.0	2.0	0.0	1.0	0.0	2.0	106.0	9.0	10.0	7.0	2.0	2.0	0.0	1.0	0.0	0.0	1.0	0.0	2.0	10.0	4.0	0.0	0.0	1.0	10.0	0.0	0.0	0.0	0.0	0.0	0.0	2.0	0.0	1.0	0.5	0.0	0.0	0.0	0.0	0.0	0.0	0.0	0.0	0.0	0.0	0.0	0.0	0.0	0.0	0.0	0.0	0.0	0.0	0.0	0.0	0.0	0.0	2.0	0.0	0.0	0.0	0.0	0.0	0.0	0.0	51.0	4.0	0.0	0.0	18.0	0.0	0.0	0.0	0.0	0.0	1.0	1.0	5.0	0.0	1.0	3.0	5.0	0.0	0.0	0.0	3.0	2.0	0.0	1.0	1.0	1.0	0.0	0.5	0.0	0.0	0.0	0.0	0.0	0.0	0.0	0.0	0.0	0.0	0.0	0.0	0.0	0.0	0.0	0.0	0.0	0.0	0.0	0.0	0.0	0.0	0.0	0.0	1.0	0.0	0.0	0.0	0.0	1.0	5.0	1.0	1.0	1.0	2.0	0.0	0.0	0.0	0.0	3.0	0.0	0.0	2.0	1.0	0.0	0.0	0.0	3.0	1.0	12.0	0.0	4.0	0.0	0.0	2.0	2.0	0.0	0.0	0.0	0.0	0.0	0.0	0.0	0.0	0.0	0.0	0.0	0.0	0.0	0.0	0.0	0.0	0.0	0.0	0.0	0.0	0.0	0.0	0.0	0.0	0.0	0.0	0.0	1.0	0.0	0.0	0.0	0.0	0.0	0.0	0.0	0.0	0.0	0.0	0.0	0.0	0.0	0.0	0.0	0.0	0.0	1.0	0.0	0.0	2.0	0.0	0.0	0.0	1.0	1.0	0.0	1.0	0.0	1.0	0.0	0.5	0.0	0.0	0.0	0.0	0.0	0.0	0.0	0.0	0.0	0.0	0.0	0.0	0.0	0.0	0.0	0.0	0.0	0.0	0.0	0.0	0.0	0.0	0.0	0.0	0.0	0.0	0.0	0.0	0.0	0.0	1.0	0.0	0.0	0.0	0.0	0.0	0.0	0.0	0.0	0.0	0.0	0.0	0.0	0.0	0.0	0.0	0.0	0.0	0.0	3.0	0.0	0.0	0.0	0.0	0.0	0.0	0.0	0.5	0.0	0.0	0.0	0.0	0.0	0.0	0.0	0.0	0.0	0.0	0.0	0.0	0.0	0.0	0.0	0.0	0.0	0.0	0.0	0.0	0.0	0.0	0.0	0.0	0.0	0.0	4205.0	548.0	320.0	86.0	94.0	102.0	81.0	39.0	26.0	24.0	19.0	14.0	8.0	12.0	3.0	3.0	5.0	8.0	6.0	4.0	7.0	0.0	3.0	0.0	3.0	1.0	10.0	2.0	2.0	0.0	1.0	3.0	9.0	3.0	1.0	0.0	0.0	0.0	0.0	0.0	0.0	0.0	1.0	0.0	0.0	0.0	0.0	0.0	0.0	0.0	0.0	0.0	0.0	0.0	0.0	0.0	0.0	0.0	0.0	320.0	61.0	53.0	32.0	39.0	16.0	11.0	9.0	6.0	7.0	21.0	7.0	7.0	6.0	5.0	0.0	6.0	2.0	4.0	2.0	0.0	1.0	2.0	1.0	14.0	1.0	2.0	2.0	0.0	3.0	2.0	2.0	2.0	0.0	2.0	6.0	4.0	1.0	0.0	1.0	1.0	0.0	1.0	1.0	1.0	0.0	1.0	1.0	0.5	0.0	0.0	0.0	0.0	0.0	0.0	0.0	0.0	0.0	0.0	275.0	68.0	196.0	30.0	26.0	19.0	11.0	15.0	21.0	18.0	11.0	4.0	3.0	10.0	11.0	6.0	3.0	2.0	2.0	3.0	1.0	2.0	1.0	0.0	1.0	1.0	3.0	1.0	15.0	1.0	0.0	1.0	3.0	0.0	2.0	0.0	2.0	0.0	3.0	1.0	0.0	0.0	0.0	1.0	1.0	1.0	0.0	0.5	0.0	0.0	0.0	0.0	0.0	0.0	0.0	0.0	0.0	0.0	0.0	41.0	21.0	13.0	7.0	9.0	7.0	4.0	5.0	2.0	3.0	2.0	1.0	8.0	2.0	2.0	9.0	5.0	5.0	6.0	1.0	3.0	1.0	1.0	2.0	2.0	1.0	0.0	2.0	0.0	2.0	0.0	0.0	0.0	0.0	0.0	0.0	1.0	1.0	0.0	0.0	0.0	0.0	1.0	0.0	0.0	0.0	0.0	0.0	0.0	0.0	0.0	0.0	0.0	0.0	0.0	0.0	0.0	0.0	0.0	29.0	18.0	7.0	16.0	2.0	5.0	4.0	4.0	4.0	1.0	19.0	1.0	3.0	2.0	1.0	7.0	3.0	1.0	2.0	4.0	2.0	1.0	3.0	1.0	1.0	1.0	2.0	1.0	1.0	0.0	1.0	1.0	3.0	0.0	0.0	1.0	1.0	18.0	1.0	1.0	0.0	0.0	1.0	1.0	0.0	0.5	0.0	0.0	0.0	0.0	0.0	0.0	0.0	0.0	0.0	0.0	0.0	0.0	0.0	22.0	5.0	14.0	1.0	8.0	3.0	0.0	1.0	3.0	2.0	2.0	1.0	2.0	1.0	2.0	3.0	3.0	4.0	2.0	6.0	11.0	5.0	2.0	3.0	1.0	3.0	2.0	0.0	1.0	1.0	0.0	0.0	0.0	0.0	0.0	1.0	2.0	0.0	0.0	3.0	2.0	0.0	1.0	1.0	0.0	0.0	0.0	0.0	0.0	0.0	0.0	0.0	0.0	0.0	0.0	0.0	0.0	0.0	0.0	18.0	1.0	4.0	4.0	11.0	2.0	0.0	2.0	2.0	1.0	3.0	2.0	7.0	0.0	2.0	9.0	4.0	3.0	1.0	2.0	5.0	3.0	1.0	1.0	5.0	1.0	0.0	1.0	0.0	1.0	0.0	0.0	0.0	1.0	2.0	0.0	0.0	0.0	0.0	3.0	1.0	0.0	2.0	0.5	0.0	0.0	0.0	0.0	0.0	0.0	0.0	0.0	0.0	0.0	0.0	0.0	0.0	0.0	0.0	13.0	1.0	5.0	5.0	1.0	4.0	0.0	0.0	2.0	0.0	1.0	3.0	3.0	6.0	9.0	2.0	2.0	4.0	1.0	1.0	2.0	2.0	2.0	2.0	2.0	0.0	3.0	2.0	2.0	2.0	2.0	3.0	3.0	0.0	0.0	4.0	0.0	2.0	2.0	2.0	0.0	2.0	0.0	0.0	0.0	0.0	0.0	0.0	0.0	0.0	0.0	0.0	0.0	0.0	0.0	0.0	0.0	0.0	0.0	27.0	3.0	4.0	5.0	3.0	1.0	1.0	2.0	2.0	0.0	4.0	9.0	2.0	2.0	2.0	4.0	0.0	4.0	3.0	2.0	2.0	2.0	1.0	1.0	1.0	5.0	2.0	1.0	0.0	0.0	1.0	0.0	1.0	0.0	3.0	1.0	0.0	0.0	1.0	2.0	1.0	2.0	0.0	0.0	0.0	0.0	0.0	0.0	0.0	0.0	0.0	0.0	0.0	0.0	0.0	0.0	0.0	0.0	0.0	11.0	3.0	1.0	3.0	1.0	0.0	1.0	0.0	0.0	0.0	1.0	0.0	1.0	0.0	0.0	2.0	1.0	0.0	1.0	1.0	1.0	4.0	2.0	1.0	1.0	1.0	1.0	0.0	0.0	1.0	0.0	3.0	3.0	7.0	0.0	2.0	1.0	0.0	5.0	0.0	0.0	0.0	0.0	0.0	0.0	0.0	0.0	0.0	0.0	0.0	0.0	0.0	0.0	0.0	0.0	0.0	0.0	0.0	0.0	6.0	1.0	2.0	0.0	1.0	2.0	1.0	3.0	0.0	1.0	0.0	3.0	2.0	1.0	1.0	3.0	1.0	2.0	1.0	1.0	0.0	1.0	4.0	1.0	0.0	1.0	3.0	2.0	3.0	3.0	2.0	1.0	0.0	2.0	0.0	2.0	3.0	1.0	0.0	0.0	0.0	0.0	0.0	0.0	0.0	0.0	0.0	0.0	0.0	0.0	0.0	0.0	0.0	0.0	0.0	0.0	0.0	0.0	0.0	3.0	2.0	2.0	0.0	3.0	1.0	0.0	1.0	1.0	2.0	2.0	0.0	1.0	1.0	0.0	1.0	1.0	2.0	0.0	1.0	0.0	3.0	1.0	1.0	5.0	2.0	2.0	1.0	0.0	0.0	19.0	0.0	0.0	0.0	3.0	1.0	3.0	2.0	1.0	0.0	0.0	0.0	0.0	0.0	0.0	0.0	0.0	0.0	0.0	0.0	0.0	0.0	0.0	0.0	0.0	0.0	0.0	0.0	0.0	4.0	0.0	0.0	0.0	2.0	1.0	0.0	0.0	2.0	0.0	0.0	1.0	4.0	0.0	1.0	2.0	0.0	0.0	0.0	0.0	2.0	0.0	0.0	0.0	2.0	3.0	3.0	0.0	1.0	1.0	1.0	1.0	0.0	1.0	0.0	11.0	3.0	0.5	0.0	0.0	0.0	0.0	0.0	0.0	0.0	0.0	0.0	0.0	0.0	0.0	0.0	0.0	0.0	0.0	0.0	0.0	0.0	0.0	0.0	2.0	1.0	0.0	2.0	0.0	0.0	5.0	1.0	1.0	0.0	1.0	0.0	0.0	2.0	1.0	0.0	0.0	2.0	0.0	0.0	1.0	2.0	2.0	1.0	0.0	1.0	1.0	0.0	0.0	3.0	1.0	1.0	1.0	2.0	0.0	1.0	1.5	0.0	0.0	0.0	0.0	0.0	0.0	0.0	0.0	0.0	0.0	0.0	0.0	0.0	0.0	0.0	0.0	0.0	0.0	0.0	0.0	0.0	0.0	4.0	0.0	2.0	0.0	0.0	0.0	2.0	1.0	15.0	2.0	0.0	1.0	1.0	1.0	0.0	1.0	0.0	3.0	0.0	1.0	1.0	1.0	0.0	1.0	0.0	1.0	1.0	0.0	1.0	0.0	2.0	1.0	0.0	0.0	0.0	1.0	0.0	0.0	0.0	0.0	0.0	0.0	0.0	0.0	0.0	0.0	0.0	0.0	0.0	0.0	0.0	0.0	0.0	0.0	0.0	0.0	0.0	0.0	0.0	0.0	0.0	0.0	1.0	0.0	0.0	0.0	0.0	13.0	7.0	2.0	0.0	0.0	0.0	3.0	0.0	0.0	0.0	0.0	1.0	0.0	0.0	1.0	0.0	0.0	1.0	3.0	1.0	46.0	2.0	1.0	0.0	1.0	1.0	1.0	0.0	0.0	0.0	0.0	0.0	0.0	0.0	0.0	0.0	0.0	0.0	0.0	0.0	0.0	0.0	0.0	0.0	0.0	0.0	0.0	0.0	0.0	0.0	0.0	2.0	1.0	3.0	1.0	1.0	1.0	2.0	0.0	0.0	3.0	1.0	0.0	1.0	0.0	2.0	0.0	0.0	0.0	1.0	1.0	1.0	2.0	0.0	0.0	0.0	1.0	1.0	7.0	7.0	1.0	0.0	2.0	1.0	0.5	0.0	0.0	0.0	0.0	0.0	0.0	0.0	0.0	0.0	0.0	0.0	0.0	0.0	0.0	0.0	0.0	0.0	0.0	0.0	0.0	0.0	0.0	0.0	0.0	0.0	1.0	0.0	0.0	0.0	1.0	0.0	1.0	0.0	1.0	0.0	1.0	0.0	0.0	2.0	0.0	0.0	0.0	0.0	0.0	0.0	0.0	1.0	0.0	0.0	1.0	0.0	1.0	0.0	1.0	0.0	0.0	0.0	0.0	0.0	0.0	0.0	0.0	0.0	0.0	0.0	0.0	0.0	0.0	0.0	0.0	0.0	0.0	0.0	0.0	0.0	0.0	0.0	0.0	0.0	0.0	0.0	0.0	0.0	0.0	0.0	0.0	0.0	0.0	0.0	0.0	0.0	0.0	0.0	0.0	0.0	0.0	0.0	0.0	0.0	0.0	0.0	0.0	0.0	0.0	0.0	0.0	0.0	0.0	0.0	0.0	1.0	0.0	0.0	0.0	0.0	0.0	0.0	0.0	0.0	0.0	0.0	0.0	0.0	0.0	0.0	0.0	0.0	0.0	0.0	0.0	0.0	0.0	0.0	0.0	0.0	0.0	0.0	0.0	0.0	0.0	0.0	0.0	0.0	1765.0	187.0	102.0	76.0	49.0	18.0	20.0	38.0	8.0	11.0	7.0	7.0	0.0	10.0	8.0	4.0	3.0	5.0	4.0	1.0	0.0	0.0	0.0	2.0	0.0	1.0	2.0	0.0	0.0	0.0	0.0	0.0	1.0	2.0	0.0	0.0	0.0	2.0	1.0	0.0	0.0	1.0	0.0	0.0	0.0	0.0	0.0	0.0	0.0	0.0	0.0	0.0	0.0	0.0	0.0	0.0	0.0	0.0	0.0	243.0	51.0	33.0	17.0	14.0	11.0	15.0	3.0	13.0	2.0	5.0	2.0	3.0	15.0	12.0	1.0	0.0	3.0	0.0	3.0	1.0	0.0	2.0	1.0	2.0	1.0	0.0	1.0	1.0	0.0	1.0	0.0	1.0	0.0	0.0	0.0	0.0	0.0	3.0	0.0	0.0	0.0	0.0	1.0	0.0	0.0	0.0	0.0	0.0	0.0	0.0	0.0	0.0	0.0	0.0	0.0	0.0	0.0	0.0	155.0	17.0	15.0	7.0	7.0	7.0	25.0	8.0	9.0	8.0	2.0	5.0	5.0	3.0	2.0	1.0	1.0	2.0	2.0	1.0	0.0	0.0	0.0	0.0	0.0	0.0	2.0	0.0	1.0	0.0	0.0	3.0	0.0	2.0	0.0	0.0	1.0	1.0	0.0	0.0	1.0	1.0	0.0	0.0	0.0	0.0	0.5	0.0	0.0	0.0	0.0	0.0	0.0	0.0	0.0	0.0	0.0	0.0	0.0	34.0	6.0	4.0	11.0	1.0	3.0	5.0	3.0	11.0	8.0	1.0	3.0	5.0	19.0	5.0	5.0	2.0	2.0	1.0	0.0	2.0	1.0	0.0	1.0	1.0	3.0	0.0	0.0	0.0	1.0	0.0	1.0	0.0	0.0	1.0	0.0	0.0	0.0	0.0	1.0	1.0	0.0	0.0	0.0	0.0	0.0	0.0	0.0	0.0	0.0	0.0	0.0	0.0	0.0	0.0	0.0	0.0	0.0	0.0	38.0	7.0	3.0	7.0	8.0	2.0	4.0	1.0	4.0	0.0	6.0	5.0	4.0	21.0	6.0	1.0	2.0	0.0	2.0	3.0	4.0	1.0	0.0	0.0	3.0	0.0	1.0	1.0	1.0	1.0	0.0	0.0	0.0	1.0	2.0	0.0	18.0	2.0	0.0	1.0	1.0	1.0	2.0	1.0	0.5	0.0	0.0	0.0	0.0	0.0	0.0	0.0	0.0	0.0	0.0	0.0	0.0	0.0	0.0	26.0	4.0	2.0	3.0	4.0	2.0	3.0	1.0	2.0	0.0	5.0	0.0	2.0	3.0	1.0	2.0	2.0	3.0	2.0	1.0	0.0	1.0	2.0	3.0	1.0	4.0	0.0	3.0	1.0	2.0	0.0	0.0	0.0	0.0	0.0	1.0	0.0	0.0	0.0	0.0	0.0	0.0	1.0	0.5	0.0	0.0	0.0	0.0	0.0	0.0	0.0	0.0	0.0	0.0	0.0	0.0	0.0	0.0	0.0	16.0	5.0	5.0	7.0	1.0	1.0	1.0	0.0	0.0	1.0	3.0	2.0	4.0	1.0	2.0	7.0	2.0	0.0	0.0	0.0	2.0	3.0	0.0	2.0	0.0	0.0	2.0	1.0	1.0	0.0	2.0	1.0	1.0	1.0	0.0	0.0	0.0	1.0	0.0	0.0	0.0	2.0	1.0	0.0	0.0	0.0	0.0	0.0	0.0	0.0	0.0	0.0	0.0	0.0	0.0	0.0	0.0	0.0	0.0	14.0	5.0	0.0	1.0	5.0	5.0	4.0	3.0	1.0	3.0	1.0	0.0	2.0	3.0	1.0	0.0	1.0	2.0	0.0	0.0	0.0	1.0	2.0	2.0	0.0	1.0	3.0	2.0	1.0	0.0	2.0	1.0	11.0	1.0	3.0	0.0	0.0	0.0	1.0	0.0	0.0	0.0	0.0	0.0	0.0	0.0	0.0	0.0	0.0	0.0	0.0	0.0	0.0	0.0	0.0	0.0	0.0	0.0	0.0	10.0	1.0	6.0	18.0	2.0	1.0	2.0	1.0	1.0	2.0	0.0	3.0	1.0	2.0	2.0	1.0	2.0	1.0	0.0	0.0	1.0	3.0	2.0	0.0	1.0	3.0	1.0	0.0	1.0	0.0	0.0	0.0	1.0	0.0	0.0	0.0	3.0	0.0	0.0	0.0	0.5	0.0	0.0	0.0	0.0	0.0	0.0	0.0	0.0	0.0	0.0	0.0	0.0	0.0	0.0	0.0	0.0	0.0	0.0	10.0	10.0	1.0	2.0	0.0	1.0	1.0	0.0	1.0	1.0	0.0	1.0	1.0	0.0	1.0	0.0	1.0	0.0	1.0	0.0	0.0	0.0	2.0	2.0	0.0	2.0	5.0	3.0	5.0	1.0	3.0	2.0	1.0	1.0	1.0	4.0	1.0	3.0	0.0	0.0	0.0	0.0	0.0	0.0	0.0	0.0	0.0	0.0	0.0	0.0	0.0	0.0	0.0	0.0	0.0	0.0	0.0	0.0	0.0	7.0	2.0	0.0	2.0	0.0	7.0	1.0	1.0	4.0	1.0	1.0	1.0	1.0	0.0	2.0	2.0	1.0	2.0	2.0	1.0	1.0	1.0	0.0	0.0	0.0	0.0	2.0	0.0	2.0	1.0	1.0	2.0	0.0	1.0	0.0	2.0	0.0	0.0	0.5	0.0	0.0	0.0	0.0	0.0	0.0	0.0	0.0	0.0	0.0	0.0	0.0	0.0	0.0	0.0	0.0	0.0	0.0	0.0	0.0	1.0	9.0	1.0	2.0	2.0	1.0	1.0	0.0	0.0	2.0	1.0	1.0	0.0	1.0	0.0	0.0	0.0	1.0	1.0	0.0	0.0	0.0	0.0	0.0	0.0	1.0	0.0	1.0	1.0	2.0	5.0	5.0	2.0	0.0	0.0	0.0	1.0	1.0	0.0	0.0	0.0	0.0	0.0	0.0	0.0	0.0	0.0	0.0	0.0	0.0	0.0	0.0	0.0	0.0	0.0	0.0	0.0	0.0	0.0	1.0	0.0	1.0	3.0	0.0	0.0	2.0	1.0	0.0	0.0	0.0	0.0	0.0	0.0	4.0	0.0	0.0	1.0	0.0	0.0	0.0	0.0	0.0	2.0	1.0	0.0	0.0	0.0	1.0	1.0	4.0	0.0	2.0	0.0	0.0	3.0	0.0	0.0	0.0	0.0	0.0	0.0	0.0	0.0	0.0	0.0	0.0	0.0	0.0	0.0	0.0	0.0	0.0	0.0	0.0	0.0	0.0	0.0	0.0	5.0	1.0	1.0	0.0	1.0	1.0	1.0	0.0	1.0	0.0	0.0	0.0	3.0	0.0	0.0	1.0	0.0	0.0	0.0	0.0	0.0	1.0	1.0	2.0	0.0	1.0	1.0	1.0	2.0	1.0	1.0	0.0	0.0	2.0	1.0	0.0	0.0	0.0	0.0	0.0	0.0	0.0	0.0	0.0	0.0	0.0	0.0	0.0	0.0	0.0	0.0	0.0	0.0	0.0	0.0	0.0	0.0	0.0	0.0	2.0	0.0	1.0	0.0	1.0	3.0	0.0	1.0	0.0	15.0	3.0	1.0	0.0	1.0	1.0	1.0	1.0	0.0	1.0	1.0	0.0	4.0	1.0	3.0	0.0	1.0	0.0	0.0	2.0	1.0	1.0	0.0	0.0	0.0	0.0	0.0	0.0	0.0	0.0	0.0	0.0	0.0	0.0	0.0	0.0	0.0	0.0	0.0	0.0	0.0	0.0	0.0	0.0	0.0	0.0	0.0	0.0	0.0	0.0	2.0	1.0	1.0	1.0	0.0	0.0	0.0	0.0	0.0	0.0	0.0	3.0	0.0	1.0	1.0	0.0	0.0	0.0	1.0	0.0	0.0	0.0	1.0	1.0	0.0	0.0	4.0	0.0	0.0	1.0	1.0	1.0	7.0	1.0	0.0	0.0	0.0	0.0	0.0	0.0	0.0	0.0	0.0	0.0	0.0	0.0	0.0	0.0	0.0	0.0	0.0	0.0	0.0	0.0	0.0	0.0	0.0	0.0	0.0	1.0	2.0	1.0	1.0	0.0	2.0	0.0	0.0	0.0	0.0	0.0	0.0	1.0	0.0	0.0	1.0	0.0	2.0	0.0	0.0	1.0	1.0	0.0	1.0	1.0	2.0	2.0	1.0	2.0	1.0	0.0	0.0	15.0	0.0	0.0	0.0	0.0	0.0	0.0	0.0	0.0	0.0	0.0	0.0	0.0	0.0	0.0	0.0	0.0	0.0	0.0	0.0	0.0	0.0	0.0	0.0	0.0	0.0	0.0	0.0	0.0	0.0	0.0	0.0	0.0	0.0	1.0	0.0	0.0	1.0	1.0	0.0	0.0	2.0	0.0	0.0	0.0	0.0	0.0	1.0	0.0	1.0	1.0	0.0	1.0	0.0	0.0	0.0	1.0	1.0	0.5	0.0	0.0	0.0	0.0	0.0	0.0	0.0	0.0	0.0	0.0	0.0	0.0	0.0	0.0	0.0	0.0	0.0	0.0	0.0	0.0	0.0	0.0	0.0	0.0	0.0	0.0	0.0	0.0	0.0	0.0	0.0	1.0	0.0	0.0	0.0	0.0	0.0	0.0	0.0	0.0	0.0	0.0	0.0	0.0	0.0	1.0	0.0	0.0	1.0	0.0	0.0	0.0	0.0	0.0	0.0	0.0	0.0	0.5	0.0	0.0	0.0	0.0	0.0	0.0	0.0	0.0	0.0	0.0	0.0	0.0	0.0	0.0	0.0	0.0	0.0	0.0	0.0	0.0	0.0	0.0	0.0	0.0	0.0	0.0	0.0	0.0	985.0	113.0	66.0	33.0	24.0	23.0	14.0	10.0	13.0	4.0	8.0	5.0	3.0	4.0	3.0	4.0	2.0	0.0	1.0	1.0	1.0	1.0	0.0	1.0	0.0	1.0	0.0	0.0	0.0	0.0	1.0	1.0	1.0	0.0	0.0	0.0	0.0	0.0	0.0	1.0	1.0	0.0	0.0	0.0	0.0	0.0	0.0	0.0	0.0	0.0	0.0	0.0	0.0	0.0	0.0	0.0	0.0	0.0	0.0	193.0	55.0	17.0	15.0	10.0	4.0	4.0	3.0	6.0	4.0	4.0	3.0	1.0	3.0	1.0	1.0	0.0	4.0	0.0	2.0	0.0	1.0	0.0	3.0	0.0	0.0	1.0	1.0	1.0	3.0	0.0	2.0	0.0	1.0	2.0	0.0	1.0	0.0	0.0	1.0	0.0	0.0	1.0	0.0	0.0	0.0	0.0	0.0	0.0	0.0	0.0	0.0	0.0	0.0	0.0	0.0	0.0	0.0	0.0	158.0	30.0	8.0	13.0	12.0	14.0	14.0	8.0	8.0	6.0	4.0	4.0	7.0	0.0	1.0	2.0	0.0	3.0	5.0	2.0	1.0	1.0	2.0	1.0	1.0	1.0	0.0	0.0	1.0	0.0	0.0	1.0	0.0	0.0	0.0	1.0	1.0	0.0	1.0	0.0	0.0	0.0	0.0	0.0	0.0	0.0	0.0	0.0	0.0	0.0	0.0	0.0	0.0	0.0	0.0	0.0	0.0	0.0	0.0	31.0	6.0	6.0	2.0	10.0	3.0	5.0	0.0	2.0	2.0	8.0	2.0	1.0	2.0	1.0	12.0	0.0	2.0	0.0	0.0	0.0	1.0	1.0	1.0	1.0	0.0	1.0	3.0	4.0	1.0	3.0	0.0	1.0	0.0	0.0	0.0	2.0	0.0	1.0	0.0	1.0	0.0	0.0	0.0	0.0	0.0	0.0	0.0	0.0	0.0	0.0	0.0	0.0	0.0	0.0	0.0	0.0	0.0	0.0	14.0	8.0	4.0	4.0	3.0	3.0	9.0	4.0	3.0	4.0	5.0	3.0	2.0	2.0	2.0	0.0	5.0	2.0	3.0	1.0	0.0	2.0	0.0	0.0	0.0	0.0	1.0	0.0	0.0	0.0	1.0	1.0	2.0	0.0	1.0	0.0	1.0	1.0	1.0	1.0	0.0	3.0	5.0	0.0	0.0	0.0	0.0	0.0	0.0	0.0	0.0	0.0	0.0	0.0	0.0	0.0	0.0	0.0	0.0	26.0	3.0	6.0	2.0	4.0	1.0	1.0	1.0	4.0	1.0	0.0	0.0	2.0	2.0	1.0	2.0	0.0	5.0	2.0	3.0	1.0	0.0	0.0	0.0	2.0	1.0	0.0	1.0	0.0	0.0	1.0	1.0	0.0	3.0	0.0	3.0	0.0	1.0	1.0	1.0	0.0	0.0	1.0	0.0	0.0	0.0	0.0	0.0	0.0	0.0	0.0	0.0	0.0	0.0	0.0	0.0	0.0	0.0	0.0	8.0	3.0	3.0	1.0	1.0	3.0	0.0	2.0	2.0	1.0	6.0	2.0	2.0	1.0	3.0	1.0	2.0	2.0	1.0	3.0	3.0	2.0	0.0	2.0	4.0	0.0	1.0	2.0	0.0	0.0	1.0	1.0	6.0	1.0	0.0	0.0	2.0	0.0	1.0	1.0	1.0	0.5	0.0	0.0	0.0	0.0	0.0	0.0	0.0	0.0	0.0	0.0	0.0	0.0	0.0	0.0	0.0	0.0	0.0	17.0	6.0	3.0	0.0	1.0	3.0	2.0	0.0	0.0	5.0	1.0	2.0	7.0	0.0	2.0	2.0	1.0	6.0	0.0	0.0	2.0	3.0	0.0	0.0	0.0	1.0	1.0	1.0	0.0	2.0	2.0	0.0	0.0	17.0	0.0	0.0	0.0	5.0	0.0	0.0	0.0	0.0	0.0	0.0	0.0	0.0	0.0	0.0	0.0	0.0	0.0	0.0	0.0	0.0	0.0	0.0	0.0	0.0	0.0	11.0	1.0	0.0	3.0	1.0	0.0	0.0	0.0	1.0	2.0	0.0	6.0	0.0	0.0	0.0	0.0	4.0	1.0	0.0	0.0	1.0	3.0	1.0	2.0	2.0	4.0	0.0	0.0	1.0	1.0	0.0	0.0	2.0	0.0	0.0	0.0	0.0	1.0	1.0	1.0	0.0	0.0	0.0	0.0	0.0	0.0	0.0	0.0	0.0	0.0	0.0	0.0	0.0	0.0	0.0	0.0	0.0	0.0	0.0	8.0	3.0	1.0	3.0	1.0	0.0	0.0	1.0	6.0	1.0	4.0	4.0	0.0	0.0	0.0	0.0	1.0	1.0	0.0	1.0	1.0	4.0	1.0	0.0	3.0	0.0	3.0	1.0	0.0	2.0	1.0	1.0	1.0	1.0	2.0	0.0	3.0	1.0	0.0	0.0	0.0	0.0	0.0	0.0	0.0	0.0	0.0	0.0	0.0	0.0	0.0	0.0	0.0	0.0	0.0	0.0	0.0	0.0	0.0	4.0	3.0	13.0	2.0	4.0	1.0	3.0	2.0	1.0	0.0	0.0	0.0	2.0	0.0	4.0	0.0	1.0	1.0	1.0	0.0	1.0	0.0	3.0	0.0	1.0	1.0	0.0	0.0	0.0	0.0	2.0	2.0	0.0	3.0	2.0	0.0	0.0	1.5	0.0	0.0	0.0	0.0	0.0	0.0	0.0	0.0	0.0	0.0	0.0	0.0	0.0	0.0	0.0	0.0	0.0	0.0	0.0	0.0	0.0	2.0	2.0	1.0	1.0	1.0	0.0	0.0	1.0	0.0	1.0	0.0	0.0	1.0	1.0	1.0	0.0	1.0	1.0	4.0	0.0	0.0	1.0	0.0	2.0	1.0	1.0	1.0	2.0	0.0	0.0	0.0	1.0	50.0	0.0	1.0	2.0	0.5	0.0	0.0	0.0	0.0	0.0	0.0	0.0	0.0	0.0	0.0	0.0	0.0	0.0	0.0	0.0	0.0	0.0	0.0	0.0	0.0	0.0	0.0	2.0	1.0	1.0	1.0	5.0	10.0	0.0	2.0	1.0	0.0	1.0	0.0	0.0	0.0	1.0	1.0	1.0	1.0	0.0	1.0	1.0	0.0	0.0	1.0	0.0	0.0	1.0	1.0	0.0	1.0	0.0	0.0	0.0	0.0	0.0	0.0	0.0	0.0	0.0	0.0	0.0	0.0	0.0	0.0	0.0	0.0	0.0	0.0	0.0	0.0	0.0	0.0	0.0	0.0	0.0	0.0	0.0	0.0	0.0	1.0	0.0	0.0	0.0	0.0	0.0	2.0	1.0	0.0	1.0	0.0	0.0	0.0	0.0	1.0	0.0	0.0	0.0	1.0	0.0	1.0	0.0	1.0	2.0	16.0	0.0	2.0	1.0	1.0	1.0	0.0	0.0	0.0	0.0	0.5	0.0	0.0	0.0	0.0	0.0	0.0	0.0	0.0	0.0	0.0	0.0	0.0	0.0	0.0	0.0	0.0	0.0	0.0	0.0	0.0	0.0	0.0	0.0	0.0	2.0	0.0	1.0	0.0	0.0	3.0	1.0	2.0	0.0	3.0	1.0	0.0	1.0	0.0	1.0	0.0	1.0	0.0	2.0	0.0	1.0	1.0	2.0	2.0	0.0	0.0	0.0	0.0	0.0	1.0	0.0	0.0	0.0	1.0	0.0	0.0	0.0	0.0	0.0	0.0	0.0	0.0	0.0	0.0	0.0	0.0	0.0	0.0	0.0	0.0	0.0	0.0	0.0	0.0	0.0	0.0	0.0	0.0	0.0	2.0	0.0	1.0	0.0	1.0	0.0	1.0	2.0	0.0	0.0	0.0	0.0	0.0	1.0	1.0	0.0	0.0	0.0	0.0	0.0	3.0	1.0	0.0	8.0	2.0	0.0	2.0	0.0	3.0	2.0	2.0	2.0	1.5	0.0	0.0	0.0	0.0	0.0	0.0	0.0	0.0	0.0	0.0	0.0	0.0	0.0	0.0	0.0	0.0	0.0	0.0	0.0	0.0	0.0	0.0	0.0	0.0	0.0	0.0	2.0	0.0	0.0	0.0	0.0	0.0	1.0	1.0	1.0	0.0	0.0	1.0	0.0	0.0	0.0	0.0	0.0	0.0	1.0	1.0	0.0	1.0	0.0	1.0	9.0	1.0	0.0	0.0	0.0	1.0	0.0	0.0	0.0	0.0	0.0	0.0	0.0	0.0	0.0	0.0	0.0	0.0	0.0	0.0	0.0	0.0	0.0	0.0	0.0	0.0	0.0	0.0	0.0	0.0	0.0	0.0	0.0	0.0	0.0	0.0	0.0	0.0	0.0	0.0	0.0	0.0	0.0	0.0	0.0	0.0	0.0	0.0	1.0	0.0	0.0	1.0	0.0	0.0	0.0	1.0	1.0	0.0	0.0	1.0	0.0	1.0	0.0	0.0	0.0	0.0	0.0	0.0	0.0	0.0	0.0	0.0	0.0	0.0	0.0	0.0	0.0	0.0	0.0	0.0	0.0	0.0	0.0	0.0	0.0	0.0	0.0	0.0	0.0	0.0	0.0	0.0	0.0	0.0	0.0	0.0	0.0	0.0	0.0	0.0	0.0	0.0	0.0	0.0	0.0	1.0	0.0	0.0	0.0	0.0	0.0	0.0	0.0	1.0	1.0	0.0	0.0	0.0	0.0	0.0	0.0	2.0	0.0	0.0	0.0	0.0	0.0	0.0	0.0	0.0	0.0	0.0	0.0	0.0	0.0	0.0	0.0	0.0	0.0	0.0	0.0	0.0	0.0	0.0	0.0	0.0	0.0	0.0	0.0	0.0	0.0	0.0	0.0	500.0	82.0	45.0	11.0	26.0	21.0	9.0	4.0	8.0	7.0	6.0	2.0	1.0	4.0	4.0	2.0	3.0	0.0	1.0	0.0	1.0	1.0	0.0	0.0	1.0	0.0	3.0	0.0	0.0	0.0	0.0	0.0	1.0	0.0	0.0	0.0	0.0	0.0	0.0	0.0	0.0	0.0	0.0	0.0	0.0	0.0	0.0	0.0	0.0	0.0	0.0	0.0	0.0	0.0	0.0	0.0	0.0	0.0	0.0	148.0	25.0	31.0	12.0	9.0	6.0	18.0	7.0	4.0	3.0	3.0	2.0	1.0	0.0	2.0	0.0	2.0	0.0	3.0	0.0	1.0	1.0	3.0	0.0	0.0	0.0	0.0	0.0	1.0	0.0	1.0	3.0	1.0	0.0	1.0	0.0	0.0	0.0	0.0	0.0	0.0	0.0	0.0	0.0	0.0	0.5	0.0	0.0	0.0	0.0	0.0	0.0	0.0	0.0	0.0	0.0	0.0	0.0	0.0	119.0	27.0	21.0	10.0	6.0	6.0	6.0	6.0	12.0	1.0	1.0	1.0	1.0	1.0	2.0	0.0	3.0	2.0	0.0	0.0	0.0	1.0	1.0	0.0	0.0	3.0	1.0	1.0	1.0	0.0	0.0	0.0	1.0	0.0	1.0	0.0	2.0	0.0	0.0	1.0	0.0	0.0	0.0	1.0	0.0	0.0	0.0	0.0	0.0	0.0	0.0	0.0	0.0	0.0	0.0	0.0	0.0	0.0	0.0	14.0	2.0	3.0	3.0	4.0	2.0	3.0	2.0	4.0	4.0	0.0	1.0	2.0	4.0	1.0	4.0	3.0	0.0	1.0	1.0	0.0	1.0	2.0	1.0	4.0	0.0	2.0	0.0	0.0	0.0	2.0	0.0	1.0	2.0	1.0	1.0	2.0	1.0	0.0	0.0	0.0	0.0	0.0	0.0	0.0	0.0	0.0	0.0	0.0	0.0	0.0	0.0	0.0	0.0	0.0	0.0	0.0	0.0	0.0	21.0	11.0	2.0	1.0	0.0	5.0	2.0	13.0	6.0	1.0	3.0	0.0	0.0	3.0	1.0	0.0	2.0	0.0	0.0	1.0	0.0	0.0	0.0	0.0	2.0	0.0	0.0	1.0	0.0	3.0	1.0	2.0	0.0	0.0	0.0	0.0	0.0	1.0	1.0	0.0	0.0	2.0	0.0	0.0	0.0	0.0	0.0	0.0	0.0	0.0	0.0	0.0	0.0	0.0	0.0	0.0	0.0	0.0	0.0	9.0	7.0	3.0	0.0	3.0	2.0	1.0	1.0	1.0	0.0	0.0	1.0	2.0	1.0	0.0	1.0	1.0	1.0	0.0	2.0	1.0	2.0	0.0	0.0	0.0	2.0	1.0	3.0	0.0	0.0	1.0	0.0	1.0	0.0	0.0	0.0	0.0	1.0	0.0	2.0	0.0	0.0	0.0	0.0	0.0	0.0	0.0	0.0	0.0	0.0	0.0	0.0	0.0	0.0	0.0	0.0	0.0	0.0	0.0	15.0	4.0	1.0	2.0	0.0	1.0	2.0	1.0	0.0	0.0	2.0	5.0	0.0	6.0	0.0	1.0	5.0	5.0	1.0	1.0	0.0	0.0	0.0	1.0	0.0	2.0	1.0	0.0	0.0	4.0	0.0	0.0	0.0	0.0	0.0	0.0	0.0	0.0	0.0	0.0	1.5	0.0	0.0	0.0	0.0	0.0	0.0	0.0	0.0	0.0	0.0	0.0	0.0	0.0	0.0	0.0	0.0	0.0	0.0	4.0	3.0	4.0	7.0	1.0	2.0	9.0	1.0	0.0	0.0	2.0	1.0	5.0	1.0	5.0	0.0	1.0	0.0	2.0	1.0	1.0	1.0	2.0	1.0	0.0	1.0	2.0	3.0	0.0	1.0	0.0	4.0	1.0	0.0	2.0	2.0	1.0	4.0	2.0	5.0	0.0	0.0	0.0	0.0	0.0	0.0	0.0	0.0	0.0	0.0	0.0	0.0	0.0	0.0	0.0	0.0	0.0	0.0	0.0	7.0	6.0	3.0	11.0	0.0	1.0	3.0	0.0	3.0	3.0	2.0	4.0	2.0	0.0	0.0	0.0	1.0	0.0	3.0	1.0	2.0	2.0	4.0	3.0	12.0	3.0	2.0	0.0	0.0	0.0	3.0	1.0	0.0	1.0	0.0	0.0	1.0	0.0	0.0	0.0	0.0	0.0	0.0	0.0	0.0	0.0	0.0	0.0	0.0	0.0	0.0	0.0	0.0	0.0	0.0	0.0	0.0	0.0	0.0	2.0	1.0	2.0	1.0	2.0	1.0	0.0	2.0	4.0	1.0	2.0	1.0	0.0	1.0	0.0	1.0	1.0	1.0	0.0	2.0	1.0	7.0	2.0	0.0	3.0	1.0	12.0	1.0	8.0	4.0	2.0	3.0	1.0	0.0	0.0	1.0	0.0	0.0	0.0	0.0	0.0	0.0	0.0	0.0	0.0	0.0	0.0	0.0	0.0	0.0	0.0	0.0	0.0	0.0	0.0	0.0	0.0	0.0	0.0	1.0	0.0	3.0	2.0	2.0	0.0	1.0	2.0	1.0	1.0	0.0	1.0	0.0	0.0	0.0	1.0	0.0	1.0	0.0	2.0	0.0	0.0	0.0	1.0	0.0	5.0	3.0	1.0	2.0	1.0	2.0	1.0	1.0	0.0	0.0	1.0	1.0	0.0	0.0	0.0	0.0	0.0	0.0	0.0	0.0	0.0	0.0	0.0	0.0	0.0	0.0	0.0	0.0	0.0	0.0	0.0	0.0	0.0	0.0	2.0	2.0	1.0	0.0	1.0	1.0	1.0	0.0	1.0	1.0	0.0	0.0	0.0	4.0	0.0	0.0	2.0	13.0	0.0	5.0	0.0	0.0	0.0	1.0	0.0	0.0	0.0	6.0	2.0	0.0	2.0	2.0	10.0	0.0	0.0	0.5	0.0	0.0	0.0	0.0	0.0	0.0	0.0	0.0	0.0	0.0	0.0	0.0	0.0	0.0	0.0	0.0	0.0	0.0	0.0	0.0	0.0	0.0	0.0	1.0	2.0	1.0	4.0	4.0	0.0	0.0	1.0	1.0	0.0	0.0	0.0	0.0	0.0	3.0	0.0	2.0	0.0	0.0	2.0	1.0	0.0	2.0	0.0	2.0	1.0	0.0	0.0	0.0	1.0	2.0	0.0	0.0	0.0	0.0	0.0	0.0	0.0	0.0	0.0	0.0	0.0	0.0	0.0	0.0	0.0	0.0	0.0	0.0	0.0	0.0	0.0	0.0	0.0	0.0	0.0	0.0	0.0	0.0	2.0	2.0	0.0	0.0	7.0	2.0	0.0	1.0	1.0	1.0	1.0	1.0	2.0	0.0	0.0	0.0	1.0	0.0	0.0	1.0	0.0	0.0	1.0	0.0	1.0	0.0	0.0	1.0	1.0	1.0	0.0	2.0	0.0	0.0	0.0	0.0	0.0	0.0	0.0	0.0	0.0	0.0	0.0	0.0	0.0	0.0	0.0	0.0	0.0	0.0	0.0	0.0	0.0	0.0	0.0	0.0	0.0	0.0	0.0	0.0	0.0	1.0	3.0	0.0	0.0	1.0	0.0	1.0	4.0	1.0	0.0	0.0	0.0	0.0	2.0	0.0	1.0	0.0	1.0	0.0	0.0	1.0	1.0	1.0	0.0	1.0	1.0	0.0	1.0	1.0	0.0	1.0	0.0	0.0	0.0	0.0	0.0	0.0	0.0	0.0	0.0	0.0	0.0	0.0	0.0	0.0	0.0	0.0	0.0	0.0	0.0	0.0	0.0	0.0	0.0	0.0	0.0	0.0	1.0	0.0	0.0	0.0	1.0	0.0	1.0	0.0	2.0	2.0	0.0	1.0	1.0	1.0	1.0	0.0	1.0	0.0	1.0	1.0	0.0	0.0	0.0	2.0	0.0	0.0	0.0	1.0	0.0	0.0	0.0	1.0	0.0	0.0	0.0	0.0	0.0	0.0	0.0	0.0	0.0	0.0	0.0	0.0	0.0	0.0	0.0	0.0	0.0	0.0	0.0	0.0	0.0	0.0	0.0	0.0	0.0	0.0	0.0	1.0	0.0	1.0	1.0	0.0	0.0	0.0	1.0	13.0	0.0	0.0	0.0	0.0	0.0	0.0	0.0	1.0	0.0	0.0	0.0	1.0	0.0	0.0	0.0	0.0	2.0	0.0	0.0	1.0	1.0	0.5	0.0	0.0	0.0	0.0	0.0	0.0	0.0	0.0	0.0	0.0	0.0	0.0	0.0	0.0	0.0	0.0	0.0	0.0	0.0	0.0	0.0	0.0	0.0	0.0	0.0	0.0	0.0	0.0	0.0	1.0	0.0	0.0	0.0	0.0	0.0	0.0	0.0	0.0	0.0	0.0	0.0	0.0	1.0	0.0	0.0	0.0	0.0	1.0	0.0	0.0	0.0	0.0	2.0	0.0	0.0	1.0	1.0	0.5	0.0	0.0	0.0	0.0	0.0	0.0	0.0	0.0	0.0	0.0	0.0	0.0	0.0	0.0	0.0	0.0	0.0	0.0	0.0	0.0	0.0	0.0	0.0	0.0	0.0	0.0	0.0	0.0	0.0	0.0	0.0	0.0	0.0	0.0	0.0	0.0	0.0	0.0	0.0	0.0	0.0	0.0	0.0	1.0	0.0	0.0	0.0	0.0	0.0	0.0	0.0	0.0	0.0	12.0	0.0	0.0	0.0	0.0	0.0	0.0	0.0	0.0	0.0	0.0	0.0	0.0	0.0	0.0	0.0	0.0	0.0	0.0	0.0	0.0	0.0	0.0	0.0	0.0	0.0	0.0	0.0	0.0	0.0	0.0	0.0	0.0	0.0	0.0	315.0	43.0	34.0	18.0	7.0	4.0	12.0	7.0	2.0	2.0	2.0	1.0	1.0	0.0	1.0	2.0	2.0	1.0	0.0	0.0	2.0	1.0	0.0	1.0	0.0	1.0	0.0	0.0	1.0	1.0	0.0	1.0	0.0	0.0	0.0	0.0	0.0	0.0	0.0	0.0	0.0	0.0	0.0	0.0	0.0	0.0	0.0	0.0	0.0	0.0	0.0	0.0	0.0	0.0	0.0	0.0	0.0	0.0	0.0	125.0	23.0	5.0	8.0	6.0	6.0	4.0	2.0	2.0	4.0	2.0	1.0	2.0	0.0	2.0	1.0	0.0	1.0	1.0	0.0	0.0	1.0	1.0	0.0	0.0	0.0	0.0	0.0	0.0	0.0	0.0	0.0	1.0	1.0	0.0	0.0	0.0	0.0	0.0	0.0	0.0	0.0	1.0	0.0	0.0	0.0	0.0	0.0	0.0	0.0	0.0	0.0	0.0	0.0	0.0	0.0	0.0	0.0	0.0	110.0	16.0	32.0	7.0	13.0	1.0	15.0	4.0	2.0	0.0	0.0	4.0	0.0	0.0	1.0	2.0	2.0	1.0	0.0	0.0	0.0	0.0	0.0	1.0	1.0	0.0	1.0	2.0	1.0	0.0	0.0	0.0	0.0	0.0	3.0	0.0	1.0	0.0	0.0	0.0	0.0	0.0	0.0	1.0	0.0	0.0	0.0	0.0	0.0	0.0	0.0	0.0	0.0	0.0	0.0	0.0	0.0	0.0	0.0	17.0	2.0	4.0	2.0	2.0	2.0	1.0	3.0	2.0	1.0	0.0	1.0	0.0	2.0	0.0	0.0	2.0	4.0	0.0	1.0	0.0	1.0	0.0	1.0	0.0	0.0	1.0	0.0	1.0	1.0	0.0	1.0	1.0	1.0	0.0	0.0	1.0	0.0	0.0	1.0	1.0	0.0	0.5	0.0	0.0	0.0	0.0	0.0	0.0	0.0	0.0	0.0	0.0	0.0	0.0	0.0	0.0	0.0	0.0	8.0	5.0	2.0	3.0	2.0	3.0	2.0	2.0	1.0	5.0	1.0	2.0	0.0	1.0	1.0	0.0	0.0	2.0	3.0	0.0	1.0	0.0	0.0	1.0	0.0	0.0	0.0	1.0	3.0	0.0	0.0	0.0	0.0	1.0	1.0	0.0	0.0	1.0	0.0	0.0	0.0	0.5	0.0	0.0	0.0	0.0	0.0	0.0	0.0	0.0	0.0	0.0	0.0	0.0	0.0	0.0	0.0	0.0	0.0	12.0	7.0	3.0	2.0	2.0	2.0	0.0	6.0	0.0	0.0	2.0	0.0	0.0	1.0	0.0	1.0	1.0	0.0	0.0	3.0	2.0	0.0	2.0	1.0	2.0	3.0	0.0	2.0	0.0	10.0	10.0	1.0	0.0	0.0	2.0	1.0	0.0	2.0	0.0	1.0	0.0	0.0	0.0	0.0	0.0	0.0	0.0	0.0	0.0	0.0	0.0	0.0	0.0	0.0	0.0	0.0	0.0	0.0	0.0	1.0	2.0	15.0	2.0	1.0	0.0	2.0	0.0	0.0	1.0	0.0	0.0	0.0	1.0	0.0	2.0	1.0	1.0	0.0	1.0	0.0	0.0	0.0	0.0	1.0	2.0	1.0	2.0	0.0	0.0	2.0	2.0	3.0	0.0	0.0	1.0	2.0	0.0	0.0	0.0	0.0	0.0	0.0	0.0	0.0	0.0	0.0	0.0	0.0	0.0	0.0	0.0	0.0	0.0	0.0	0.0	0.0	0.0	0.0	4.0	3.0	2.0	0.0	1.0	1.0	0.0	0.0	0.0	1.0	1.0	3.0	5.0	3.0	5.0	1.0	0.0	3.0	0.0	1.0	1.0	3.0	2.0	1.0	0.0	0.0	2.0	1.0	1.0	0.0	0.0	1.0	0.0	1.0	2.0	1.0	2.0	1.0	1.0	0.0	0.0	0.0	0.0	0.0	0.0	0.0	0.0	0.0	0.0	0.0	0.0	0.0	0.0	0.0	0.0	0.0	0.0	0.0	0.0	15.0	2.0	1.0	2.0	0.0	2.0	1.0	1.0	1.0	2.0	2.0	1.0	2.0	2.0	0.0	3.0	13.0	1.0	1.0	0.0	0.0	0.0	2.0	0.0	1.0	0.0	1.0	0.0	0.0	2.0	1.0	0.0	1.0	0.0	1.0	0.0	1.0	1.5	0.0	0.0	0.0	0.0	0.0	0.0	0.0	0.0	0.0	0.0	0.0	0.0	0.0	0.0	0.0	0.0	0.0	0.0	0.0	0.0	0.0	2.0	4.0	1.0	0.0	1.0	1.0	0.0	1.0	0.0	0.0	2.0	0.0	3.0	2.0	2.0	1.0	0.0	1.0	1.0	0.0	0.0	1.0	1.0	0.0	1.0	2.0	2.0	0.0	0.0	0.0	0.0	11.0	0.0	2.0	1.0	0.0	0.5	0.0	0.0	0.0	0.0	0.0	0.0	0.0	0.0	0.0	0.0	0.0	0.0	0.0	0.0	0.0	0.0	0.0	0.0	0.0	0.0	0.0	0.0	0.0	2.0	11.0	2.0	2.0	2.0	4.0	1.0	0.0	0.0	0.0	0.0	1.0	0.0	1.0	0.0	1.0	1.0	2.0	0.0	1.0	0.0	5.0	1.0	0.0	1.0	1.0	2.0	0.0	2.0	2.0	3.0	0.0	0.0	1.0	0.5	0.0	0.0	0.0	0.0	0.0	0.0	0.0	0.0	0.0	0.0	0.0	0.0	0.0	0.0	0.0	0.0	0.0	0.0	0.0	0.0	0.0	0.0	0.0	6.0	3.0	2.0	1.0	2.0	1.0	2.0	1.0	0.0	0.0	0.0	0.0	0.0	0.0	0.0	0.0	0.0	0.0	1.0	0.0	0.0	0.0	3.0	2.0	1.0	0.0	1.0	1.0	0.0	0.0	1.0	0.0	1.0	0.0	0.5	0.0	0.0	0.0	0.0	0.0	0.0	0.0	0.0	0.0	0.0	0.0	0.0	0.0	0.0	0.0	0.0	0.0	0.0	0.0	0.0	0.0	0.0	0.0	0.0	5.0	0.0	0.0	1.0	7.0	1.0	0.0	2.0	3.0	0.0	1.0	1.0	1.0	0.0	2.0	0.0	0.0	1.0	2.0	1.0	1.0	2.0	0.0	0.0	0.0	0.0	2.0	0.0	0.0	0.0	0.0	0.0	0.0	0.0	0.0	0.0	0.0	0.0	0.0	0.0	0.0	0.0	0.0	0.0	0.0	0.0	0.0	0.0	0.0	0.0	0.0	0.0	0.0	0.0	0.0	0.0	0.0	0.0	0.0	0.0	0.0	1.0	0.0	2.0	0.0	2.0	0.0	0.0	0.0	1.0	0.0	1.0	0.0	0.0	0.0	0.0	1.0	0.0	0.0	1.0	0.0	7.0	0.0	0.0	0.0	2.0	0.0	1.0	0.0	1.0	4.0	0.5	0.0	0.0	0.0	0.0	0.0	0.0	0.0	0.0	0.0	0.0	0.0	0.0	0.0	0.0	0.0	0.0	0.0	0.0	0.0	0.0	0.0	0.0	0.0	0.0	0.0	0.0	0.0	1.0	1.0	0.0	1.0	1.0	0.0	0.0	0.0	0.0	0.0	0.0	0.0	0.0	9.0	1.0	0.0	1.0	0.0	0.0	0.0	0.0	2.0	3.0	1.0	1.0	3.0	1.0	0.0	1.0	1.0	0.5	0.0	0.0	0.0	0.0	0.0	0.0	0.0	0.0	0.0	0.0	0.0	0.0	0.0	0.0	0.0	0.0	0.0	0.0	0.0	0.0	0.0	0.0	0.0	0.0	0.0	0.0	0.0	0.0	1.0	0.0	0.0	0.0	0.0	1.0	0.0	0.0	0.0	0.0	0.0	0.0	1.0	0.0	0.0	0.0	1.0	0.0	1.0	0.0	2.0	0.0	0.0	0.0	1.0	0.0	0.0	1.0	2.0	0.0	0.0	0.0	0.0	0.0	0.0	0.0	0.0	0.0	0.0	0.0	0.0	0.0	0.0	0.0	0.0	0.0	0.0	0.0	0.0	0.0	0.0	0.0	0.0	0.0	0.0	0.0	0.0	0.0	0.0	0.0	0.0	1.0	1.0	0.0	1.0	0.0	2.0	0.0	0.0	0.0	1.0	0.0	0.0	1.0	0.0	1.0	0.0	1.0	0.0	2.0	0.0	0.0	0.0	0.0	0.0	0.0	2.0	0.5	0.0	0.0	0.0	0.0	0.0	0.0	0.0	0.0	0.0	0.0	0.0	0.0	0.0	0.0	0.0	0.0	0.0	0.0	0.0	0.0	0.0	0.0	0.0	0.0	0.0	0.0	0.0	0.0	0.0	0.0	0.0	0.0	0.0	0.0	0.0	0.0	0.0	0.0	0.0	0.0	0.0	0.0	0.0	1.0	1.0	1.0	1.0	0.0	0.0	0.0	2.0	0.0	0.0	1.0	0.0	0.0	2.0	0.5	0.0	0.0	0.0	0.0	0.0	0.0	0.0	0.0	0.0	0.0	0.0	0.0	0.0	0.0	0.0	0.0	0.0	0.0	0.0	0.0	0.0	0.0	0.0	0.0	0.0	0.0	0.0	0.0	0.0	0.0	0.0	0.0	0.0	0.0	1.0	0.0	0.0	0.0	0.0	0.0	0.0	0.0	0.0	1.0	0.0	0.0	0.0	0.0	0.0	0.0	0.0	0.0	1.0	2.0	0.0	0.0	0.0	0.0	0.0	0.0	0.0	0.0	0.0	0.0	0.0	0.0	0.0	0.0	0.0	0.0	0.0	0.0	0.0	0.0	0.0	0.0	0.0	0.0	0.0	0.0	0.0	0.0	0.0	0.0	0.0	0.0	0.0	0.0	0.0	167.0	15.0	14.0	7.0	7.0	7.0	3.0	5.0	4.0	2.0	1.0	0.0	0.0	0.0	2.0	0.0	0.0	0.0	1.0	1.0	1.0	0.0	0.0	0.0	0.0	0.0	6.0	0.0	1.0	0.0	0.0	0.0	0.0	0.0	0.0	0.0	0.0	0.0	0.0	0.0	0.0	0.0	0.0	0.0	0.0	0.0	0.0	0.0	0.0	0.0	0.0	0.0	0.0	0.0	0.0	0.0	0.0	0.0	0.0	82.0	11.0	5.0	4.0	5.0	1.0	3.0	6.0	1.0	2.0	1.0	1.0	4.0	1.0	0.0	0.0	0.0	0.0	1.0	0.0	0.0	0.0	0.0	0.0	0.0	0.0	1.0	0.0	0.0	1.0	0.0	2.0	0.0	1.0	0.0	0.0	0.0	1.0	0.0	0.0	0.0	0.0	0.0	0.0	0.0	0.0	0.0	0.0	0.0	0.0	0.0	0.0	0.0	0.0	0.0	0.0	0.0	0.0	0.0	89.0	16.0	17.0	7.0	4.0	8.0	1.0	3.0	2.0	1.0	1.0	0.0	0.0	0.0	4.0	0.0	4.0	1.0	0.0	0.0	0.0	6.0	1.0	1.0	0.0	1.0	0.0	0.0	0.0	0.0	0.0	0.0	1.0	1.0	1.0	0.0	0.0	1.0	0.0	0.0	1.0	0.0	0.0	0.0	0.0	0.0	0.0	0.0	0.0	0.0	0.0	0.0	0.0	0.0	0.0	0.0	0.0	0.0	0.0	13.0	7.0	1.0	0.0	7.0	2.0	1.0	0.0	3.0	2.0	1.0	0.0	0.0	0.0	1.0	0.0	2.0	2.0	2.0	0.0	1.0	0.0	2.0	8.0	1.0	0.0	0.0	0.0	0.0	0.0	1.0	1.0	1.0	1.0	0.0	0.0	1.0	0.0	0.0	0.0	0.0	1.5	0.0	0.0	0.0	0.0	0.0	0.0	0.0	0.0	0.0	0.0	0.0	0.0	0.0	0.0	0.0	0.0	0.0	4.0	4.0	2.0	1.0	0.0	0.0	1.0	1.0	12.0	0.0	1.0	0.0	0.0	1.0	0.0	4.0	0.0	1.0	1.0	0.0	0.0	1.0	0.0	0.0	1.0	1.0	0.0	0.0	1.0	0.0	1.0	1.0	0.0	1.0	0.0	0.0	1.0	0.0	0.0	0.0	0.0	0.0	0.0	0.0	0.0	0.0	0.0	0.0	0.0	0.0	0.0	0.0	0.0	0.0	0.0	0.0	0.0	0.0	0.0	10.0	4.0	0.0	2.0	2.0	1.0	2.0	1.0	2.0	0.0	1.0	1.0	2.0	1.0	0.0	1.0	0.0	0.0	1.0	0.0	0.0	0.0	1.0	0.0	0.0	0.0	0.0	1.0	1.0	1.0	1.0	0.0	0.0	0.0	0.0	0.0	1.0	0.0	0.0	0.0	0.0	0.0	0.0	0.0	0.0	0.0	0.0	0.0	0.0	0.0	0.0	0.0	0.0	0.0	0.0	0.0	0.0	0.0	0.0	5.0	6.0	0.0	0.0	0.0	0.0	2.0	1.0	0.0	2.0	0.0	1.0	1.0	0.0	1.0	0.0	0.0	0.0	1.0	0.0	0.0	0.0	0.0	0.0	0.0	0.0	1.0	0.0	1.0	0.0	0.0	0.0	3.0	1.0	0.0	0.0	0.0	2.0	0.0	0.0	0.0	0.0	0.0	0.0	0.0	0.0	0.0	0.0	0.0	0.0	0.0	0.0	0.0	0.0	0.0	0.0	0.0	0.0	0.0	6.0	1.0	0.0	1.0	1.0	1.0	0.0	1.0	0.0	1.0	2.0	2.0	0.0	2.0	1.0	1.0	0.0	4.0	0.0	1.0	2.0	0.0	1.0	1.0	0.0	1.0	2.0	2.0	1.0	0.0	0.0	1.0	0.0	1.0	1.0	0.0	0.0	0.0	0.0	0.0	0.0	0.0	0.0	0.0	0.0	0.0	0.0	0.0	0.0	0.0	0.0	0.0	0.0	0.0	0.0	0.0	0.0	0.0	0.0	8.0	3.0	1.0	1.0	0.0	3.0	0.0	1.0	0.0	2.0	1.0	1.0	0.0	1.0	1.0	0.0	2.0	2.0	1.0	1.0	10.0	0.0	1.0	5.0	0.0	1.0	0.0	0.0	0.0	0.0	4.0	1.0	0.0	0.0	0.0	0.0	0.0	0.0	0.0	0.0	0.0	0.0	0.0	0.0	0.0	0.0	0.0	0.0	0.0	0.0	0.0	0.0	0.0	0.0	0.0	0.0	0.0	0.0	0.0	5.0	1.0	1.0	3.0	3.0	1.0	0.0	0.0	1.0	0.0	0.0	2.0	1.0	2.0	2.0	0.0	0.0	1.0	0.0	0.0	1.0	2.0	0.0	0.0	1.0	0.0	0.0	1.0	1.0	0.0	0.0	3.0	0.0	1.0	0.0	0.5	0.0	0.0	0.0	0.0	0.0	0.0	0.0	0.0	0.0	0.0	0.0	0.0	0.0	0.0	0.0	0.0	0.0	0.0	0.0	0.0	0.0	0.0	0.0	6.0	2.0	1.0	1.0	5.0	1.0	11.0	0.0	0.0	4.0	0.0	8.0	0.0	0.0	0.0	0.0	1.0	2.0	0.0	0.0	1.0	1.0	2.0	0.0	0.0	1.0	1.0	0.0	1.0	0.0	0.0	2.0	0.0	0.0	0.0	0.0	0.0	0.0	0.0	0.0	0.0	0.0	0.0	0.0	0.0	0.0	0.0	0.0	0.0	0.0	0.0	0.0	0.0	0.0	0.0	0.0	0.0	0.0	0.0	1.0	3.0	4.0	2.0	0.0	2.0	0.0	0.0	0.0	1.0	0.0	1.0	1.0	1.0	0.0	2.0	0.0	1.0	0.0	2.0	0.0	2.0	0.0	0.0	0.0	0.0	3.0	0.0	0.0	2.0	0.0	0.0	2.0	0.5	0.0	0.0	0.0	0.0	0.0	0.0	0.0	0.0	0.0	0.0	0.0	0.0	0.0	0.0	0.0	0.0	0.0	0.0	0.0	0.0	0.0	0.0	0.0	0.0	0.0	0.0	0.0	5.0	1.0	2.0	1.0	0.0	3.0	0.0	0.0	0.0	0.0	0.0	0.0	1.0	0.0	0.0	1.0	0.0	0.0	1.0	1.0	0.0	0.0	3.0	1.0	1.0	1.0	3.0	1.0	1.0	0.0	1.0	0.0	0.0	0.0	0.0	0.0	0.0	0.0	0.0	0.0	0.0	0.0	0.0	0.0	0.0	0.0	0.0	0.0	0.0	0.0	0.0	0.0	0.0	0.0	0.0	0.0	0.0	4.0	1.0	0.0	0.0	0.0	1.0	0.0	1.0	0.0	10.0	0.0	1.0	0.0	0.0	1.0	0.0	0.0	0.0	0.0	1.0	1.0	0.0	0.0	0.0	0.0	0.0	1.0	0.0	0.0	0.0	0.0	0.5	0.0	0.0	0.0	0.0	0.0	0.0	0.0	0.0	0.0	0.0	0.0	0.0	0.0	0.0	0.0	0.0	0.0	0.0	0.0	0.0	0.0	0.0	0.0	0.0	0.0	0.0	0.0	2.0	0.0	0.0	0.0	0.0	2.0	0.0	1.0	0.0	0.0	1.0	0.0	0.0	0.0	1.0	0.0	0.0	0.0	0.0	2.0	0.0	0.0	0.0	1.0	0.0	4.0	1.0	2.0	0.0	2.0	0.0	0.0	0.0	0.0	0.0	0.0	0.0	0.0	0.0	0.0	0.0	0.0	0.0	0.0	0.0	0.0	0.0	0.0	0.0	0.0	0.0	0.0	0.0	0.0	0.0	0.0	0.0	0.0	0.0	0.0	0.0	1.0	1.0	0.0	0.0	0.0	0.0	0.0	0.0	1.0	0.0	0.0	0.0	0.0	0.0	0.0	2.0	0.0	0.0	2.0	0.0	0.0	0.0	0.0	0.0	0.0	0.0	0.0	0.0	0.0	0.0	0.0	0.0	0.0	0.0	0.0	0.0	0.0	0.0	0.0	0.0	0.0	0.0	0.0	0.0	0.0	0.0	0.0	0.0	0.0	0.0	0.0	0.0	0.0	0.0	0.0	0.0	0.0	2.0	0.0	0.0	0.0	0.0	1.0	0.0	0.0	0.0	0.0	0.0	1.0	1.0	0.0	0.0	0.0	0.0	1.0	3.0	0.0	1.0	1.0	2.0	0.0	0.0	1.0	1.0	0.0	0.0	0.0	0.0	0.0	0.0	0.0	0.0	0.0	0.0	0.0	0.0	0.0	0.0	0.0	0.0	0.0	0.0	0.0	0.0	0.0	0.0	0.0	0.0	0.0	0.0	0.0	0.0	0.0	0.0	0.0	0.0	0.0	2.0	0.0	0.0	0.0	0.0	0.0	1.0	0.0	0.0	0.0	0.0	2.0	0.0	0.0	0.0	0.0	1.0	0.0	1.0	1.0	1.0	1.0	0.0	2.0	0.0	2.0	0.0	0.0	0.0	0.0	0.0	0.0	0.0	0.0	0.0	0.0	0.0	0.0	0.0	0.0	0.0	0.0	0.0	0.0	0.0	0.0	0.0	0.0	0.0	0.0	0.0	0.0	0.0	0.0	0.0	0.0	0.0	0.0	1.0	0.0	1.0	0.0	0.0	0.0	0.0	0.0	0.0	0.0	0.0	0.0	0.0	0.0	0.0	1.0	0.0	0.0	0.0	0.0	0.0	0.0	0.0	0.0	2.0	0.0	0.0	0.0	0.0	0.0	0.0	0.0	0.0	0.0	0.0	0.0	0.0	0.0	0.0	0.0	0.0	0.0	0.0	0.0	0.0	0.0	0.0	0.0	0.0	0.0	0.0	0.0	0.0	0.0	0.0	0.0	0.0	0.0	0.0	140.0	14.0	22.0	9.0	6.0	2.0	3.0	3.0	1.0	2.0	4.0	0.0	0.0	0.0	1.0	0.0	2.0	1.0	0.0	1.0	0.0	0.0	0.0	0.0	0.0	0.0	1.0	1.0	0.0	1.0	2.0	0.0	0.0	0.0	0.0	0.0	0.0	0.0	0.0	0.0	0.0	0.0	0.0	0.0	0.0	0.0	0.0	0.0	0.0	0.0	0.0	0.0	0.0	0.0	0.0	0.0	0.0	0.0	0.0	81.0	16.0	7.0	2.0	7.0	12.0	1.0	2.0	1.0	0.0	1.0	6.0	23.0	5.0	2.0	1.0	0.0	1.0	1.0	0.0	0.0	0.0	0.0	0.0	0.0	0.0	1.0	0.0	1.0	0.0	0.0	0.0	0.0	0.0	45.0	1.0	0.0	1.0	1.0	0.0	0.0	0.0	0.0	0.0	0.0	0.0	0.0	0.0	0.0	0.0	0.0	0.0	0.0	0.0	0.0	0.0	0.0	0.0	0.0	93.0	15.0	23.0	10.0	3.0	4.0	1.0	3.0	1.0	0.0	7.0	0.0	0.0	0.0	1.0	0.0	0.0	0.0	1.0	2.0	0.0	1.0	0.0	0.0	2.0	0.0	0.0	1.0	0.0	0.0	0.0	0.0	5.0	1.0	0.0	1.0	0.0	0.0	0.0	0.0	0.0	0.5	0.0	0.0	0.0	0.0	0.0	0.0	0.0	0.0	0.0	0.0	0.0	0.0	0.0	0.0	0.0	0.0	0.0	14.0	2.0	0.0	2.0	1.0	0.0	0.0	1.0	1.0	0.0	2.0	0.0	2.0	0.0	1.0	1.0	0.0	0.0	0.0	1.0	0.0	0.0	0.0	0.0	0.0	0.0	0.0	1.0	0.0	0.0	0.0	0.0	0.0	0.0	17.0	0.0	0.0	0.0	0.0	0.0	0.5	0.0	0.0	0.0	0.0	0.0	0.0	0.0	0.0	0.0	0.0	0.0	0.0	0.0	0.0	0.0	0.0	0.0	0.0	8.0	1.0	4.0	1.0	1.0	2.0	0.0	1.0	0.0	1.0	0.0	6.0	2.0	0.0	1.0	0.0	10.0	2.0	3.0	1.0	1.0	1.0	5.0	0.0	1.0	0.0	0.0	0.0	0.0	0.0	0.0	0.0	0.0	1.0	1.0	0.0	1.0	1.0	2.0	0.0	0.0	0.0	0.0	0.0	0.0	0.0	0.0	0.0	0.0	0.0	0.0	0.0	0.0	0.0	0.0	0.0	0.0	0.0	0.0	10.0	2.0	7.0	7.0	1.0	0.0	1.0	1.0	0.0	0.0	3.0	2.0	0.0	0.0	0.0	0.0	0.0	0.0	1.0	0.0	1.0	0.0	0.0	0.0	0.0	0.0	0.0	0.0	0.0	0.0	0.0	0.0	0.0	1.0	0.0	0.0	0.0	0.0	0.0	0.0	0.0	0.0	0.0	0.0	0.0	0.0	0.0	0.0	0.0	0.0	0.0	0.0	0.0	0.0	0.0	0.0	0.0	0.0	0.0	3.0	2.0	1.0	4.0	4.0	1.0	2.0	0.0	0.0	0.0	1.0	0.0	2.0	2.0	0.0	1.0	1.0	0.0	1.0	0.0	0.0	1.0	1.0	0.0	1.0	0.0	2.0	1.0	0.0	0.0	0.0	1.0	0.0	2.0	0.0	2.0	0.0	0.0	0.0	0.0	0.0	0.0	0.0	0.0	0.0	0.0	0.0	0.0	0.0	0.0	0.0	0.0	0.0	0.0	0.0	0.0	0.0	0.0	0.0	7.0	2.0	1.0	1.0	1.0	0.0	0.0	1.0	0.0	0.0	1.0	1.0	0.0	0.0	0.0	2.0	0.0	1.0	0.0	1.0	1.0	1.0	0.0	1.0	2.0	1.0	0.0	2.0	1.0	0.0	0.0	14.0	1.0	1.0	7.0	0.0	0.0	0.0	0.0	0.0	0.0	0.0	0.0	0.0	0.0	0.0	0.0	0.0	0.0	0.0	0.0	0.0	0.0	0.0	0.0	0.0	0.0	0.0	0.0	3.0	0.0	2.0	2.0	0.0	2.0	3.0	3.0	1.0	1.0	1.0	2.0	0.0	4.0	0.0	0.0	1.0	0.0	1.0	7.0	0.0	0.0	0.0	0.0	0.0	2.0	0.0	0.0	0.0	0.0	0.0	0.0	1.0	1.0	0.0	0.0	0.0	0.0	0.0	0.0	0.0	0.0	0.0	0.0	0.0	0.0	0.0	0.0	0.0	0.0	0.0	0.0	0.0	0.0	0.0	0.0	0.0	0.0	0.0	1.0	2.0	1.0	1.0	0.0	1.0	0.0	1.0	0.0	1.0	1.0	0.0	0.0	2.0	0.0	0.0	0.0	0.0	0.0	2.0	0.0	0.0	2.0	0.0	2.0	0.0	2.0	0.0	0.0	0.0	0.0	0.0	0.0	0.0	0.0	0.0	0.0	0.0	0.0	0.0	0.0	0.0	0.0	0.0	0.0	0.0	0.0	0.0	0.0	0.0	0.0	0.0	0.0	0.0	0.0	0.0	0.0	0.0	0.0	3.0	1.0	0.0	4.0	1.0	2.0	4.0	6.0	2.0	2.0	3.0	8.0	2.0	2.0	0.0	0.0	0.0	0.0	0.0	2.0	1.0	0.0	2.0	1.0	0.0	1.0	0.0	1.0	0.0	1.0	0.0	1.0	0.0	0.5	0.0	0.0	0.0	0.0	0.0	0.0	0.0	0.0	0.0	0.0	0.0	0.0	0.0	0.0	0.0	0.0	0.0	0.0	0.0	0.0	0.0	0.0	0.0	0.0	0.0	4.0	0.0	1.0	1.0	0.0	1.0	0.0	1.0	0.0	0.0	0.0	0.0	0.0	0.0	0.0	0.0	0.0	1.0	0.0	0.0	0.0	3.0	1.0	1.0	0.0	0.0	3.0	0.0	2.0	1.0	0.0	0.0	0.5	0.0	0.0	0.0	0.0	0.0	0.0	0.0	0.0	0.0	0.0	0.0	0.0	0.0	0.0	0.0	0.0	0.0	0.0	0.0	0.0	0.0	0.0	0.0	0.0	0.0	0.0	2.0	1.0	1.0	0.0	3.0	3.0	1.0	0.0	0.0	1.0	1.0	7.0	0.0	0.0	0.0	0.0	0.0	0.0	0.0	1.0	3.0	1.0	2.0	0.0	0.0	0.0	1.0	1.0	0.0	0.0	0.0	0.5	0.0	0.0	0.0	0.0	0.0	0.0	0.0	0.0	0.0	0.0	0.0	0.0	0.0	0.0	0.0	0.0	0.0	0.0	0.0	0.0	0.0	0.0	0.0	0.0	0.0	0.0	0.0	1.0	3.0	1.0	0.0	1.0	2.0	0.0	0.0	0.0	0.0	0.0	3.0	0.0	0.0	0.0	0.0	0.0	1.0	1.0	0.0	1.0	1.0	0.0	0.0	2.0	0.0	3.0	0.0	0.0	0.0	0.5	0.0	0.0	0.0	0.0	0.0	0.0	0.0	0.0	0.0	0.0	0.0	0.0	0.0	0.0	0.0	0.0	0.0	0.0	0.0	0.0	0.0	0.0	0.0	0.0	0.0	0.0	0.0	0.0	5.0	1.0	1.0	1.0	2.0	0.0	0.0	0.0	0.0	0.0	0.0	1.0	0.0	0.0	0.0	0.0	0.0	1.0	0.0	2.0	0.0	1.0	3.0	0.0	2.0	1.0	0.0	0.0	4.0	1.0	0.0	0.0	0.0	0.0	0.0	0.0	0.0	0.0	0.0	0.0	0.0	0.0	0.0	0.0	0.0	0.0	0.0	0.0	0.0	0.0	0.0	0.0	0.0	0.0	0.0	0.0	0.0	0.0	0.0	0.0	0.0	0.0	0.0	0.0	0.0	0.0	0.0	0.0	0.0	0.0	9.0	1.0	0.0	0.0	0.0	0.0	0.0	3.0	0.0	0.0	0.0	1.0	1.0	1.0	1.0	4.0	0.0	1.0	0.0	0.0	0.0	0.0	0.0	0.0	0.0	0.0	0.0	0.0	0.0	0.0	0.0	0.0	0.0	0.0	0.0	0.0	0.0	0.0	0.0	0.0	0.0	0.0	0.0	0.0	0.0	0.0	0.0	0.0	0.0	0.0	0.0	1.0	0.0	0.0	0.0	0.0	0.0	0.0	1.0	0.0	0.0	0.0	1.0	0.0	0.0	0.0	1.0	0.0	0.0	0.0	1.0	0.0	0.0	0.0	0.0	0.0	0.0	0.0	0.0	0.0	0.0	0.0	0.0	0.0	0.0	0.0	0.0	0.0	0.0	0.0	0.0	0.0	0.0	0.0	0.0	0.0	0.0	0.0	0.0	0.0	0.0	0.0	0.0	0.0	0.0	0.0	0.0	0.0	0.0	0.0	2.0	0.0	0.0	0.0	1.0	2.0	0.0	0.0	0.0	0.0	0.0	0.0	2.0	0.0	5.0	0.0	0.0	0.0	1.0	0.0	0.0	1.0	3.0	1.0	0.0	0.0	0.0	0.0	0.0	0.0	0.0	0.0	0.0	0.0	0.0	0.0	0.0	0.0	0.0	0.0	0.0	0.0	0.0	0.0	0.0	0.0	0.0	0.0	0.0	0.0	0.0	0.0	0.0	0.0	0.0	0.0	0.0	0.0	0.0	0.0	0.0	0.0	1.0	0.0	0.0	0.0	0.0	0.0	0.0	1.0	0.0	0.0	0.0	0.0	0.0	0.0	0.0	1.0	0.0	0.0	23.0	27.0	0.0	0.0	0.0	0.0	0.0	0.0	0.0	0.0	0.0	0.0	0.0	0.0	0.0	0.0	0.0	0.0	0.0	0.0	0.0	0.0	0.0	0.0	0.0	0.0	0.0	0.0	0.0	0.0	0.0	0.0	0.0	0.0	0.0	58.0	14.0	3.0	4.0	7.0	0.0	1.0	1.0	1.0	0.0	0.0	1.0	1.0	0.0	1.0	0.0	0.0	0.0	0.0	0.0	0.0	0.0	0.0	0.0	0.0	0.0	0.0	0.0	0.0	0.0	0.0	0.0	0.0	0.0	0.0	0.0	0.0	0.0	0.0	0.0	0.0	0.0	0.0	0.0	0.0	0.0	0.0	0.0	0.0	0.0	0.0	0.0	0.0	0.0	0.0	0.0	0.0	0.0	0.0	37.0	7.0	1.0	3.0	0.0	3.0	0.0	1.0	0.0	1.0	0.0	0.0	0.0	0.0	0.0	0.0	0.0	0.0	0.0	0.0	0.0	0.0	0.0	0.0	1.0	0.0	0.0	0.0	0.0	0.0	0.0	0.0	1.0	0.0	0.0	0.0	1.0	0.0	0.0	0.0	0.0	0.0	0.0	0.0	0.0	0.0	0.0	0.0	0.0	0.0	0.0	0.0	0.0	0.0	0.0	0.0	0.0	0.0	0.0	39.0	6.0	9.0	3.0	6.0	2.0	4.0	2.0	1.0	2.0	0.0	0.0	0.0	1.0	0.0	0.0	0.0	0.0	0.0	0.0	0.0	0.0	0.0	0.0	0.0	0.0	0.0	0.0	0.0	0.0	0.0	0.0	0.0	0.0	0.0	1.0	0.0	1.0	0.0	1.0	0.0	0.0	0.0	0.0	0.0	0.0	0.0	0.0	0.0	0.0	0.0	0.0	0.0	0.0	0.0	0.0	0.0	0.0	0.0	11.0	4.0	4.0	1.0	2.0	2.0	0.0	1.0	2.0	0.0	1.0	0.0	1.0	0.0	0.0	2.0	2.0	1.0	0.0	0.0	1.0	0.0	22.0	1.0	0.0	0.0	1.0	0.0	0.0	0.0	2.0	0.0	3.0	1.0	1.0	1.0	0.0	0.0	2.0	0.0	0.0	0.0	0.0	0.0	0.0	0.0	0.0	0.0	0.0	0.0	0.0	0.0	0.0	0.0	0.0	0.0	0.0	0.0	0.0	10.0	2.0	1.0	2.0	2.0	0.0	1.0	1.0	0.0	0.0	0.0	0.0	0.0	0.0	0.0	0.0	0.0	2.0	1.0	0.0	0.0	0.0	0.0	1.0	0.0	0.0	0.0	0.0	0.0	0.0	0.0	2.0	1.0	0.0	0.0	0.0	0.0	0.0	0.0	0.0	0.0	0.0	0.0	0.0	0.0	0.0	0.0	0.0	0.0	0.0	0.0	0.0	0.0	0.0	0.0	0.0	0.0	0.0	0.0	5.0	3.0	7.0	1.0	1.0	1.0	1.0	0.0	0.0	0.0	0.0	0.0	0.0	0.0	1.0	0.0	0.0	1.0	0.0	2.0	0.0	4.0	1.0	0.0	1.0	0.0	0.0	0.0	0.0	0.0	0.0	0.0	0.0	1.0	0.0	0.0	0.0	0.0	0.0	0.0	0.0	0.0	0.0	0.0	0.0	0.0	0.0	0.0	0.0	0.0	0.0	0.0	0.0	0.0	0.0	0.0	0.0	0.0	0.0	11.0	3.0	5.0	1.0	0.0	2.0	4.0	0.0	0.0	0.0	0.0	1.0	0.0	0.0	0.0	0.0	1.0	1.0	0.0	0.0	0.0	0.0	0.0	0.0	0.0	0.0	0.0	0.0	0.0	0.0	1.0	0.0	3.0	1.0	0.0	0.0	0.0	0.0	0.0	0.0	0.0	0.0	0.0	0.0	0.0	0.0	0.0	0.0	0.0	0.0	0.0	0.0	0.0	0.0	0.0	0.0	0.0	0.0	0.0	0.0	0.0	3.0	1.0	1.0	2.0	1.0	0.0	0.0	1.0	1.0	0.0	0.0	1.0	0.0	0.0	0.0	1.0	0.0	0.0	0.0	1.0	0.0	0.0	1.0	0.0	1.0	2.0	0.0	0.0	0.0	0.0	1.0	0.0	0.0	0.0	0.0	0.0	0.0	0.0	0.0	0.0	0.0	0.0	0.0	0.0	0.0	0.0	0.0	0.0	0.0	0.0	0.0	0.0	0.0	0.0	0.0	0.0	0.0	3.0	0.0	3.0	1.0	0.0	2.0	0.0	0.0	5.0	1.0	1.0	2.0	0.0	0.0	1.0	1.0	0.0	0.0	0.0	0.0	1.0	0.0	2.0	1.0	0.0	1.0	0.0	0.0	0.0	0.0	0.0	0.0	1.0	0.0	0.0	0.0	0.0	0.0	0.0	0.0	0.0	0.0	0.0	0.0	0.0	0.0	0.0	0.0	0.0	0.0	0.0	0.0	0.0	0.0	0.0	0.0	0.0	0.0	0.0	3.0	0.0	0.0	2.0	2.0	0.0	0.0	1.0	0.0	0.0	0.0	0.0	0.0	1.0	0.0	4.0	0.0	1.0	1.0	1.0	4.0	3.0	0.0	0.0	1.0	3.0	1.0	0.0	0.0	0.0	0.0	2.0	1.0	0.0	0.0	0.0	0.0	0.0	0.0	0.0	0.0	0.0	0.0	0.0	0.0	0.0	0.0	0.0	0.0	0.0	0.0	0.0	0.0	0.0	0.0	0.0	0.0	0.0	0.0	1.0	1.0	1.0	1.0	0.0	0.0	1.0	0.0	1.0	0.0	0.0	1.0	1.0	2.0	3.0	1.0	0.0	2.0	0.0	1.0	0.0	0.0	1.0	0.0	0.0	1.0	0.0	0.0	0.0	0.0	0.0	1.0	0.0	0.0	0.0	0.0	0.0	0.0	0.0	0.0	0.0	0.0	0.0	0.0	0.0	0.0	0.0	0.0	0.0	0.0	0.0	0.0	0.0	0.0	0.0	0.0	0.0	0.0	0.0	2.0	2.0	0.0	0.0	1.0	0.0	0.0	0.0	0.0	0.0	1.0	0.0	1.0	0.0	3.0	0.0	2.0	0.0	0.0	0.0	2.0	1.0	2.0	0.0	0.0	1.0	1.0	1.0	1.0	0.0	2.0	2.0	0.0	0.0	0.0	0.0	0.0	0.0	0.0	0.0	0.0	0.0	0.0	0.0	0.0	0.0	0.0	0.0	0.0	0.0	0.0	0.0	0.0	0.0	0.0	0.0	0.0	0.0	0.0	1.0	0.0	0.0	0.0	0.0	0.0	0.0	2.0	0.0	1.0	0.0	0.0	0.0	1.0	0.0	0.0	0.0	0.0	0.0	0.0	1.0	0.0	0.0	1.0	2.0	0.0	0.0	0.0	0.0	0.0	0.0	0.0	0.0	0.0	0.0	0.0	0.0	0.0	0.0	0.0	0.0	0.0	0.0	0.0	0.0	0.0	0.0	0.0	0.0	0.0	0.0	0.0	0.0	0.0	0.0	0.0	0.0	0.0	0.0	0.0	1.0	0.0	0.0	0.0	1.0	1.0	0.0	0.0	1.0	5.0	2.0	1.0	0.0	2.0	0.0	0.0	1.0	0.0	1.0	1.0	1.0	7.0	0.0	0.0	0.0	0.0	1.0	0.0	0.5	0.0	0.0	0.0	0.0	0.0	0.0	0.0	0.0	0.0	0.0	0.0	0.0	0.0	0.0	0.0	0.0	0.0	0.0	0.0	0.0	0.0	0.0	0.0	0.0	0.0	0.0	0.0	0.0	0.0	7.0	2.0	0.0	0.0	0.0	1.0	1.0	0.0	0.0	1.0	0.0	0.0	1.0	0.0	0.0	1.0	2.0	0.0	0.0	0.0	0.0	0.0	0.0	2.0	0.0	2.0	0.0	1.0	0.0	0.0	0.0	0.0	0.0	0.0	0.0	0.0	0.0	0.0	0.0	0.0	0.0	0.0	0.0	0.0	0.0	0.0	0.0	0.0	0.0	0.0	0.0	0.0	0.0	0.0	0.0	0.0	0.0	0.0	0.0	2.0	0.0	1.0	0.0	0.0	0.0	0.0	0.0	0.0	1.0	1.0	1.0	1.0	0.0	0.0	6.0	2.0	0.0	0.0	0.0	0.0	0.0	1.0	1.0	0.0	1.0	23.0	0.0	0.0	0.0	0.0	0.0	0.0	0.0	0.0	0.0	0.0	0.0	0.0	0.0	0.0	0.0	0.0	0.0	0.0	0.0	0.0	0.0	0.0	0.0	0.0	0.0	0.0	0.0	0.0	0.0	0.0	0.0	0.0	0.0	0.0	0.0	1.0	2.0	1.0	1.0	0.0	0.0	0.0	0.0	2.0	0.0	1.0	0.0	0.0	0.0	0.0	0.0	0.0	1.0	0.0	0.0	1.0	0.0	1.0	3.0	0.0	0.0	0.0	0.0	0.0	0.0	0.0	0.0	0.0	0.0	0.0	0.0	0.0	0.0	0.0	0.0	0.0	0.0	0.0	0.0	0.0	0.0	0.0	0.0	0.0	0.0	0.0	0.0	0.0	0.0	0.0	0.0	0.0	0.0	1.0	0.0	0.0	0.0	0.0	0.0	0.0	0.0	2.0	0.0	0.0	0.0	0.0	1.0	0.0	0.0	0.0	0.0	0.0	1.0	0.0	0.0	1.0	0.0	0.0	0.0	0.0	0.0	0.0	0.0	0.0	0.0	0.0	0.0	0.0	0.0	0.0	0.0	0.0	0.0	0.0	0.0	0.0	0.0	0.0	0.0	0.0	0.0	0.0	0.0	0.0	0.0	0.0	0.0	0.0	0.0	0.0	0.0	0.0	0.0	0.0	0.0	0.0	0.0	0.0	0.0	0.0	0.0	0.0	1.0	0.0	0.0	0.0	0.0	0.0	0.0	0.0	1.0	0.0	7.0	2.0	9.5	0.0	0.0	0.0	0.0	0.0	0.0	0.0	0.0	0.0	0.0	0.0	0.0	0.0	0.0	0.0	0.0	0.0	0.0	0.0	0.0	0.0	0.0	0.0	0.0	0.0	0.0	0.0	0.0	0.0	0.0	0.0	0.0	0.0	0.0	27.0	2.0	2.0	1.0	3.0	0.0	0.0	0.0	3.0	0.0	0.0	0.0	1.0	0.0	0.0	0.0	0.0	0.0	0.0	0.0	0.0	0.0	0.0	0.0	0.0	0.0	0.0	0.0	0.0	0.0	0.0	0.0	0.0	0.0	0.0	0.0	0.0	0.0	0.0	0.0	0.0	0.0	0.0	0.0	0.0	0.0	0.0	0.0	0.0	0.0	0.0	0.0	0.0	0.0	0.0	0.0	0.0	0.0	0.0	23.0	3.0	1.0	9.0	0.0	2.0	0.0	0.0	0.0	0.0	1.0	1.0	0.0	0.0	0.0	0.0	1.0	0.0	0.0	0.0	1.0	0.0	0.0	0.0	0.0	0.0	0.0	0.0	0.0	0.0	0.0	0.0	0.0	0.0	0.0	0.0	0.0	0.0	0.0	0.0	0.0	0.0	0.0	0.0	0.0	0.0	0.0	0.0	0.0	0.0	0.0	0.0	0.0	0.0	0.0	0.0	0.0	0.0	0.0	38.0	8.0	7.0	4.0	5.0	3.0	3.0	2.0	2.0	0.0	0.0	0.0	1.0	0.0	0.0	0.0	1.0	0.0	0.0	0.0	0.0	1.0	3.0	0.0	0.0	0.0	0.0	1.0	0.0	0.0	1.0	0.0	0.0	0.0	0.0	0.0	0.0	0.0	0.0	0.0	0.0	0.0	0.0	0.0	0.0	0.0	0.0	0.0	0.0	0.0	0.0	0.0	0.0	0.0	0.0	0.0	0.0	0.0	0.0	7.0	4.0	0.0	1.0	0.0	3.0	0.0	3.0	0.0	0.0	1.0	1.0	0.0	1.0	1.0	0.0	1.0	0.0	0.0	1.0	0.0	3.0	10.0	1.0	0.0	1.0	0.0	0.0	0.0	0.0	0.0	1.0	0.0	0.0	0.0	0.0	0.0	0.0	0.0	0.0	0.0	0.0	0.0	0.0	0.0	0.0	0.0	0.0	0.0	0.0	0.0	0.0	0.0	0.0	0.0	0.0	0.0	0.0	0.0	12.0	5.0	6.0	0.0	1.0	0.0	0.0	1.0	1.0	5.0	2.0	4.0	1.0	0.0	0.0	0.0	0.0	0.0	0.0	0.0	1.0	0.0	0.0	1.0	0.0	0.0	0.0	0.0	1.0	0.0	1.0	0.0	0.0	0.0	0.0	0.0	0.0	0.0	0.0	0.0	0.0	0.0	0.0	0.0	0.0	0.0	0.0	0.0	0.0	0.0	0.0	0.0	0.0	0.0	0.0	0.0	0.0	0.0	0.0	7.0	6.0	2.0	0.0	0.0	1.0	0.0	1.0	0.0	0.0	0.0	0.0	1.0	0.0	1.0	1.0	0.0	0.0	0.0	0.0	0.0	2.0	0.0	0.0	1.0	0.0	1.0	0.0	0.0	2.0	0.0	1.0	0.0	0.0	0.0	1.0	0.0	0.0	0.0	0.0	0.0	0.0	0.0	0.0	0.0	0.0	0.0	0.0	0.0	0.0	0.0	0.0	0.0	0.0	0.0	0.0	0.0	0.0	0.0	7.0	3.0	1.0	0.0	0.0	1.0	1.0	0.0	1.0	1.0	0.0	0.0	0.0	0.0	0.0	0.0	0.0	0.0	0.0	1.0	1.0	1.0	2.0	0.0	1.0	1.0	0.0	1.0	0.0	0.0	1.0	0.0	0.0	0.0	0.0	0.0	0.0	0.0	0.0	0.0	0.0	0.0	0.0	0.0	0.0	0.0	0.0	0.0	0.0	0.0	0.0	0.0	0.0	0.0	0.0	0.0	0.0	0.0	0.0	2.0	0.0	0.0	1.0	1.0	0.0	1.0	0.0	0.0	0.0	0.0	1.0	0.0	0.0	0.0	1.0	0.0	0.0	0.0	0.0	1.0	1.0	2.0	0.0	1.0	2.0	0.0	0.0	0.0	1.0	0.0	0.0	0.0	0.0	0.0	0.0	0.0	0.0	0.0	0.0	0.0	0.0	0.0	0.0	0.0	0.0	0.0	0.0	0.0	0.0	0.0	0.0	0.0	0.0	0.0	0.0	0.0	0.0	0.0	0.0	2.0	1.0	1.0	0.0	0.0	0.0	1.0	0.0	0.0	1.0	0.0	0.0	1.0	1.0	0.0	0.0	0.0	0.0	0.0	0.0	0.0	0.0	0.0	0.0	0.0	0.0	0.0	1.0	2.0	0.0	0.0	0.0	0.0	0.0	0.0	0.0	0.0	0.0	0.0	0.0	0.0	0.0	0.0	0.0	0.0	0.0	0.0	0.0	0.0	0.0	0.0	0.0	0.0	0.0	0.0	0.0	0.0	0.0	1.0	0.0	1.0	0.0	1.0	0.0	1.0	0.0	1.0	0.0	1.0	0.0	1.0	0.0	0.0	0.0	0.0	0.0	0.0	0.0	0.0	0.0	4.0	0.0	0.0	1.0	0.0	0.0	1.0	0.0	1.0	0.0	0.0	0.0	0.0	0.0	0.0	0.0	0.0	0.0	0.0	0.0	0.0	0.0	0.0	0.0	0.0	0.0	0.0	0.0	0.0	0.0	0.0	0.0	0.0	0.0	0.0	0.0	0.0	12.0	0.0	1.0	1.0	0.0	0.0	5.0	2.0	0.0	1.0	0.0	1.0	0.0	0.0	0.0	0.0	1.0	0.0	0.0	0.0	0.0	0.0	0.0	0.0	0.0	1.0	0.0	1.0	0.0	1.0	0.0	0.5	0.0	0.0	0.0	0.0	0.0	0.0	0.0	0.0	0.0	0.0	0.0	0.0	0.0	0.0	0.0	0.0	0.0	0.0	0.0	0.0	0.0	0.0	0.0	0.0	0.0	0.0	0.0	1.0	0.0	1.0	0.0	1.0	0.0	0.0	0.0	0.0	0.0	1.0	0.0	4.0	0.0	0.0	0.0	0.0	1.0	1.0	0.0	0.0	0.0	0.0	0.0	0.0	0.0	0.0	1.0	0.0	1.0	0.5	0.0	0.0	0.0	0.0	0.0	0.0	0.0	0.0	0.0	0.0	0.0	0.0	0.0	0.0	0.0	0.0	0.0	0.0	0.0	0.0	0.0	0.0	0.0	0.0	0.0	0.0	0.0	0.0	1.0	1.0	0.0	0.0	1.0	0.0	1.0	2.0	0.0	1.0	0.0	3.0	0.0	1.0	2.0	0.0	1.0	0.0	0.0	0.0	0.0	1.0	1.0	0.0	0.0	0.0	0.0	0.0	1.0	0.5	0.0	0.0	0.0	0.0	0.0	0.0	0.0	0.0	0.0	0.0	0.0	0.0	0.0	0.0	0.0	0.0	0.0	0.0	0.0	0.0	0.0	0.0	0.0	0.0	0.0	0.0	0.0	0.0	0.0	1.0	0.0	5.0	0.0	1.0	0.0	0.0	0.0	0.0	0.0	0.0	0.0	0.0	0.0	0.0	0.0	0.0	0.0	0.0	1.0	0.0	0.0	2.0	0.0	0.0	0.0	1.0	1.0	0.0	0.0	0.0	0.0	0.0	0.0	0.0	0.0	0.0	0.0	0.0	0.0	0.0	0.0	0.0	0.0	0.0	0.0	0.0	0.0	0.0	0.0	0.0	0.0	0.0	0.0	0.0	0.0	0.0	0.0	0.0	2.0	4.0	1.0	0.0	0.0	2.0	3.0	1.0	1.0	1.0	0.0	0.0	0.0	0.0	0.0	1.0	1.0	1.0	1.0	0.0	1.0	0.0	3.0	0.0	0.0	0.0	0.0	0.0	0.0	0.0	0.0	0.0	0.0	0.0	0.0	0.0	0.0	0.0	0.0	0.0	0.0	0.0	0.0	0.0	0.0	0.0	0.0	0.0	0.0	0.0	0.0	0.0	0.0	0.0	0.0	0.0	0.0	0.0	0.0	0.0	0.0	8.0	1.0	0.0	0.0	0.0	0.0	1.0	0.0	0.0	0.0	0.0	0.0	0.0	0.0	0.0	0.0	0.0	1.0	0.0	2.0	0.0	0.0	1.0	0.0	6.5	0.0	0.0	0.0	0.0	0.0	0.0	0.0	0.0	0.0	0.0	0.0	0.0	0.0	0.0	0.0	0.0	0.0	0.0	0.0	0.0	0.0	0.0	0.0	0.0	0.0	0.0	0.0	0.0	0.0	0.0	0.0	0.0	0.0	0.0	0.0	1.0	0.0	1.0	0.0	0.0	0.0	1.0	0.0	0.0	0.0	0.0	0.0	1.0	0.0	0.0	0.0	0.0	2.0	3.0	0.0	2.0	1.0	1.0	0.0	0.0	0.0	0.0	0.0	0.0	0.0	0.0	0.0	0.0	0.0	0.0	0.0	0.0	0.0	0.0	0.0	0.0	0.0	0.0	0.0	0.0	0.0	0.0	0.0	0.0	0.0	0.0	0.0	0.0	0.0	0.0	0.0	0.0	0.0	0.0	0.0	0.0	0.0	0.0	0.0	0.0	0.0	0.0	1.0	0.0	0.0	0.0	0.0	0.0	3.0	2.0	5.0	8.0	3.0	1.0	3.0	3.5	0.0	0.0	0.0	0.0	0.0	0.0	0.0	0.0	0.0	0.0	0.0	0.0	0.0	0.0	0.0	0.0	0.0	0.0	0.0	0.0	0.0	0.0	0.0	0.0	0.0	0.0	0.0	0.0	0.0	0.0	0.0	0.0	0.0	0.0	0.0	0.0	0.0	0.0	1.0	0.0	0.0	0.0	0.0	3.0	0.0	1.0	0.0	0.0	1.0	3.0	1.0	0.0	1.0	7.0	12.0	5.0	52.0	1.0	0.0	0.0	0.0	0.0	0.0	0.0	0.0	0.0	0.0	0.0	0.0	0.0	0.0	0.0	0.0	0.0	0.0	0.0	0.0	0.0	0.0	0.0	0.0	0.0	0.0	0.0	0.0	0.0	0.0	0.0	0.0	0.0	0.0	0.0	0.0	23457.0	3837.0	2085.0	1349.0	1160.0	869.0	643.0	430.0	423.0	353.0	295.0	208.0	209.0	160.0	93.0	70.0	71.0	32.0	37.0	23.0	53.0	21.0	16.0	15.0	6.0	22.0	3.0	2.0	7.0	2.0	0.0	0.0	0.0	4.0	2.0	8.0	9.0	2.0	1.0	0.0	0.0	5.0	1.0	2.0	1.0	0.0	0.0	0.0	0.0	0.0	0.0	0.0	0.0	0.0	0.0	0.0	0.0	0.0	0.0	347.0	174.0	180.0	144.0	127.0	129.0	105.0	114.0	93.0	59.0	31.0	60.0	38.0	30.0	20.0	25.0	9.0	11.0	4.0	9.0	11.0	5.0	7.0	2.0	0.0	3.0	1.0	0.0	0.0	1.0	2.0	1.0	1.0	2.0	3.0	2.0	0.0	2.0	2.0	11.0	2.0	0.0	0.0	0.0	1.0	0.0	0.0	0.0	0.0	0.0	0.0	0.0	0.0	0.0	0.0	0.0	0.0	0.0	0.0	101.0	52.0	51.0	30.0	46.0	28.0	40.0	33.0	54.0	42.0	14.0	13.0	19.0	19.0	41.0	12.0	5.0	7.0	21.0	9.0	4.0	4.0	3.0	9.0	8.0	5.0	17.0	2.0	24.0	1.0	0.0	0.0	1.0	0.0	2.0	0.0	0.0	0.0	1.0	0.0	1.0	0.0	1.0	1.0	0.0	0.0	0.0	1.0	0.0	0.0	0.0	0.0	0.0	0.0	0.0	0.0	0.0	0.0	0.0	23.0	7.0	11.0	9.0	4.0	11.0	5.0	1.0	5.0	5.0	10.0	4.0	4.0	1.0	2.0	4.0	0.0	3.0	0.0	1.0	0.0	1.0	2.0	2.0	1.0	1.0	2.0	3.0	1.0	1.0	0.0	0.0	0.0	0.0	0.0	1.0	0.0	0.0	1.0	1.0	0.0	0.0	0.0	0.0	0.0	0.0	0.0	0.0	0.0	0.0	0.0	0.0	0.0	0.0	0.0	0.0	0.0	0.0	0.0	14.0	4.0	1.0	7.0	2.0	2.0	2.0	8.0	4.0	7.0	2.0	2.0	5.0	0.0	3.0	0.0	1.0	0.0	0.0	1.0	0.0	2.0	0.0	1.0	0.0	0.0	1.0	1.0	2.0	2.0	0.0	0.0	1.0	0.0	0.0	0.0	1.0	0.0	0.0	1.0	0.0	0.0	0.0	0.0	0.0	0.0	0.5	0.0	0.0	0.0	0.0	0.0	0.0	0.0	0.0	0.0	0.0	0.0	0.0	4.0	4.0	7.0	2.0	0.0	4.0	25.0	2.0	2.0	0.0	1.0	3.0	1.0	0.0	0.0	0.0	0.0	1.0	3.0	0.0	1.0	0.0	2.0	0.0	1.0	1.0	1.0	0.0	2.0	0.0	1.0	0.0	1.0	0.0	0.0	2.0	0.0	0.0	1.0	1.0	3.0	0.0	0.0	0.0	0.0	0.0	0.0	0.0	0.0	0.0	0.0	0.0	0.0	0.0	0.0	0.0	0.0	0.0	0.0	8.0	1.0	2.0	0.0	2.0	0.0	4.0	1.0	1.0	0.0	0.0	0.0	0.0	1.0	0.0	0.0	0.0	2.0	1.0	0.0	0.0	1.0	2.0	0.0	0.0	0.0	0.0	1.0	0.0	0.0	0.0	1.0	0.0	0.0	0.0	0.0	0.0	0.0	0.0	1.0	0.0	0.0	0.0	0.0	0.0	0.0	0.0	0.0	0.0	0.0	0.0	0.0	0.0	0.0	0.0	0.0	0.0	0.0	0.0	3.0	2.0	3.0	3.0	0.0	0.0	0.0	2.0	8.0	0.0	1.0	1.0	1.0	0.0	1.0	0.0	2.0	5.0	0.0	0.0	2.0	1.0	0.0	0.0	0.0	1.0	2.0	0.0	0.0	0.0	0.0	0.0	0.0	0.0	0.0	0.0	0.0	0.0	0.0	1.0	0.0	0.0	0.0	0.0	0.0	0.0	0.0	0.0	0.0	0.0	0.0	0.0	0.0	0.0	0.0	0.0	0.0	0.0	0.0	1.0	0.0	1.0	1.0	3.0	0.0	1.0	0.0	1.0	0.0	0.0	1.0	0.0	0.0	1.0	0.0	0.0	0.0	1.0	0.0	2.0	0.0	0.0	0.0	1.0	0.0	0.0	0.0	0.0	0.0	0.0	0.0	1.0	0.0	0.0	0.0	1.0	0.0	0.0	0.0	0.0	0.0	0.0	0.0	0.0	0.0	0.0	0.0	0.0	0.0	0.0	0.0	0.0	0.0	0.0	0.0	0.0	0.0	0.0	0.0	0.0	1.0	1.0	1.0	1.0	1.0	0.0	0.0	0.0	0.0	0.0	0.0	1.0	0.0	1.0	0.0	0.0	2.0	0.0	1.0	0.0	3.0	2.0	1.0	0.0	1.0	0.0	0.0	0.0	0.0	0.0	0.0	0.0	0.0	0.0	0.0	1.0	0.0	0.0	0.0	0.0	0.0	0.0	0.0	0.0	0.0	0.0	0.0	0.0	0.0	0.0	0.0	0.0	0.0	0.0	0.0	0.0	0.0	3.0	1.0	1.0	0.0	1.0	0.0	2.0	0.0	0.0	0.0	0.0	1.0	0.0	0.0	0.0	1.0	0.0	0.0	1.0	1.0	0.0	0.0	1.0	0.0	0.0	1.0	3.0	1.0	0.0	0.0	0.0	1.0	1.0	1.0	0.0	0.0	0.0	0.0	0.0	2.0	0.0	0.0	0.0	0.0	0.0	0.0	0.0	0.0	0.0	0.0	0.0	0.0	0.0	0.0	0.0	0.0	0.0	0.0	0.0	0.0	0.0	0.0	0.0	0.0	0.0	1.0	0.0	1.0	0.0	0.0	0.0	0.0	0.0	0.0	0.0	0.0	0.0	0.0	0.0	0.0	1.0	0.0	0.0	0.0	3.0	1.0	1.0	0.0	0.0	0.0	1.0	0.0	0.0	0.0	0.0	1.0	0.0	1.0	0.0	0.0	0.0	0.0	0.0	0.0	0.0	0.0	0.0	0.0	0.0	0.0	0.0	0.0	0.0	0.0	0.0	0.0	0.0	0.0	1.0	2.0	0.0	0.0	1.0	0.0	1.0	0.0	0.0	0.0	0.0	0.0	0.0	0.0	0.0	0.0	0.0	0.0	0.0	1.0	0.0	0.0	0.0	0.0	0.0	0.0	0.0	0.0	0.0	0.0	0.0	0.0	0.0	0.0	1.0	0.0	0.0	0.0	0.0	0.0	0.0	0.0	0.0	0.0	0.0	0.0	0.0	0.0	0.0	0.0	0.0	0.0	0.0	0.0	0.0	0.0	0.0	0.0	0.0	0.0	0.0	0.0	0.0	0.0	0.0	2.0	0.0	1.0	0.0	0.0	0.0	0.0	0.0	0.0	0.0	0.0	2.0	0.0	0.0	0.0	0.0	0.0	0.0	1.0	0.0	0.0	0.0	0.0	0.0	0.0	0.0	0.0	0.0	0.0	0.0	0.0	0.0	0.0	0.0	0.0	0.0	0.0	0.0	0.0	0.0	0.0	0.0	0.0	0.0	0.0	0.0	0.0	0.0	0.0	0.0	0.0	0.0	0.0	0.0	0.0	2.0	0.0	0.0	1.0	0.0	0.0	1.0	1.0	0.0	1.0	0.0	0.0	0.0	0.0	0.0	0.0	0.0	1.0	0.0	0.0	0.0	0.0	0.0	0.0	0.0	0.0	0.0	0.0	0.0	0.0	1.0	0.0	1.0	0.0	0.0	0.0	0.0	0.0	0.0	0.0	0.0	0.0	0.0	0.0	0.0	0.0	0.0	0.0	0.0	0.0	0.0	0.0	0.0	0.0	0.0	0.0	0.0	0.0	0.0	0.0	0.0	0.0	0.0	0.0	2.0	0.0	0.0	0.0	0.0	0.0	0.0	0.0	0.0	1.0	0.0	0.0	0.0	0.0	0.0	0.0	0.0	0.0	0.0	0.0	0.0	0.0	0.0	0.0	0.0	0.0	0.0	0.0	0.5	0.0	0.0	0.0	0.0	0.0	0.0	0.0	0.0	0.0	0.0	0.0	0.0	0.0	0.0	0.0	0.0	0.0	0.0	0.0	0.0	0.0	0.0	0.0	0.0	0.0	0.0	0.0	0.0	0.0	0.0	0.0	0.0	0.0	0.0	0.0	0.0	0.0	0.0	0.0	0.0	0.0	0.0	0.0	0.0	0.0	0.0	0.0	0.0	2.0	0.0	0.0	0.0	0.0	0.0	0.0	1.0	0.0	0.0	0.0	0.0	0.0	0.0	0.0	0.0	0.0	0.0	0.0	0.0	0.0	0.0	0.0	0.0	0.0	0.0	0.0	0.0	0.0	0.0	0.0	0.0	0.0	0.0	0.0	0.0	0.0	0.0	0.0	0.0	0.0	0.0	0.0	0.0	0.0	0.0	0.0	0.0	0.0	0.0	0.0	0.0	0.0	0.0	0.0	0.0	0.0	0.0	2.0	0.0	0.0	0.0	0.0	0.0	0.0	0.0	0.0	0.0	0.0	0.0	0.0	0.0	0.0	0.0	0.0	0.0	0.0	0.0	0.0	0.0	0.0	0.0	0.0	0.0	0.0	0.0	0.0	0.0	0.0	0.0	0.0	0.0	0.0	0.0	0.0	0.0	0.0	0.0	0.0	0.0	0.0	0.0	0.0	0.0	0.0	0.0	0.0	0.0	0.0	0.0	0.0	0.0	0.0	0.0	0.0	0.0	0.0	0.0	0.0	0.0	0.0	0.0	0.0	0.0	0.0	0.0	0.0	0.0	0.0	0.0	0.0	0.0	0.0	0.0	0.0	0.0	0.0	0.0	0.0	0.0	0.0	0.0	0.0	0.0	0.0	0.0	0.0	0.0	0.0	0.0	0.0	0.0	814.0	261.0	140.0	112.0	77.0	55.0	44.0	41.0	39.0	25.0	26.0	18.0	19.0	10.0	7.0	4.0	3.0	8.0	3.0	5.0	2.0	2.0	1.0	0.0	3.0	1.0	0.0	0.0	0.0	2.0	0.0	1.0	0.0	2.0	1.0	1.0	0.0	0.0	0.0	0.0	0.0	0.0	0.0	0.0	0.0	0.0	0.0	1.0	0.0	0.0	0.0	0.0	0.0	0.0	0.0	0.0	0.0	0.0	0.0	97.0	45.0	25.0	29.0	18.0	28.0	8.0	10.0	15.0	6.0	3.0	4.0	3.0	1.0	1.0	4.0	0.0	2.0	0.0	2.0	4.0	1.0	8.0	0.0	3.0	0.0	0.0	0.0	0.0	0.0	0.0	1.0	0.0	1.0	0.0	0.0	0.0	0.0	8.0	2.0	0.0	0.0	0.0	0.0	0.0	0.0	0.0	1.0	0.0	0.0	0.0	0.0	0.0	0.0	0.0	0.0	0.0	0.0	0.0	45.0	18.0	16.0	13.0	7.0	2.0	18.0	7.0	8.0	3.0	4.0	4.0	4.0	3.0	3.0	2.0	1.0	2.0	0.0	2.0	1.0	1.0	2.0	1.0	1.0	0.0	0.0	1.0	2.0	0.0	1.0	0.0	0.0	0.0	0.0	0.0	0.0	0.0	0.0	0.0	0.0	0.0	0.0	0.0	0.0	0.0	0.0	0.0	0.0	0.0	0.0	0.0	0.0	0.0	0.0	0.0	0.0	0.0	0.0	9.0	22.0	2.0	6.0	2.0	4.0	6.0	0.0	3.0	5.0	1.0	0.0	1.0	3.0	0.0	0.0	1.0	1.0	0.0	0.0	0.0	0.0	0.0	1.0	1.0	0.0	2.0	1.0	0.0	0.0	0.0	0.0	0.0	4.0	0.0	1.0	0.0	0.0	0.0	0.0	0.0	1.0	0.0	1.0	0.0	2.0	0.0	0.0	0.0	0.0	0.0	0.0	0.0	0.0	0.0	0.0	0.0	0.0	0.0	4.0	1.0	0.0	2.0	0.0	3.0	3.0	2.0	3.0	1.0	2.0	4.0	3.0	0.0	8.0	1.0	4.0	1.0	0.0	1.0	0.0	2.0	0.0	0.0	0.0	0.0	0.0	0.0	0.0	0.0	0.0	0.0	0.0	0.0	0.0	0.0	0.0	0.0	0.0	0.0	0.0	0.0	0.0	0.0	0.0	0.0	0.0	0.0	0.0	0.0	0.0	0.0	0.0	0.0	0.0	0.0	0.0	0.0	0.0	2.0	2.0	0.0	0.0	0.0	0.0	3.0	0.0	1.0	0.0	0.0	1.0	0.0	0.0	5.0	1.0	2.0	1.0	0.0	0.0	1.0	0.0	0.0	0.0	0.0	0.0	0.0	2.0	1.0	0.0	1.0	0.0	1.0	0.0	0.0	0.0	1.0	1.0	0.0	0.0	0.0	0.0	0.0	0.0	0.0	0.0	0.0	0.0	0.0	0.0	0.0	0.0	0.0	0.0	0.0	0.0	0.0	0.0	0.0	2.0	2.0	0.0	0.0	1.0	2.0	0.0	1.0	0.0	1.0	0.0	0.0	1.0	3.0	2.0	5.0	4.0	0.0	2.0	2.0	1.0	4.0	0.0	0.0	1.0	0.0	0.0	0.0	1.0	1.0	0.0	0.0	5.0	1.0	0.0	0.0	0.0	1.0	0.0	0.0	0.0	0.0	1.0	0.0	0.0	0.0	0.0	0.0	0.0	0.0	0.0	0.0	0.0	0.0	0.0	0.0	0.0	0.0	0.0	1.0	1.0	1.0	1.0	0.0	0.0	0.0	0.0	0.0	0.0	0.0	0.0	0.0	0.0	0.0	0.0	0.0	0.0	0.0	0.0	0.0	0.0	0.0	2.0	0.0	0.0	0.0	0.0	2.0	1.0	0.0	0.0	2.0	0.0	0.0	0.0	1.0	0.0	0.0	0.0	0.0	0.0	0.0	0.0	0.0	0.0	0.0	0.0	0.0	0.0	0.0	0.0	0.0	0.0	0.0	0.0	0.0	0.0	0.0	1.0	1.0	4.0	0.0	0.0	1.0	0.0	0.0	0.0	0.0	0.0	0.0	1.0	1.0	2.0	0.0	2.0	0.0	0.0	4.0	2.0	1.0	3.0	0.0	0.0	0.0	1.0	1.0	0.0	0.0	0.0	0.0	0.0	0.0	0.0	0.0	0.0	0.0	0.0	0.0	0.0	0.0	0.0	0.0	0.0	0.0	0.0	0.0	0.0	0.0	0.0	0.0	0.0	0.0	0.0	0.0	0.0	0.0	0.0	0.0	0.0	0.0	0.0	0.0	0.0	0.0	1.0	0.0	0.0	0.0	0.0	1.0	0.0	0.0	0.0	0.0	0.0	0.0	0.0	0.0	0.0	2.0	0.0	0.0	0.0	0.0	0.0	0.0	1.0	0.0	0.0	0.0	1.0	0.0	0.0	1.0	0.0	1.0	1.0	0.0	0.0	0.0	0.0	0.0	0.0	0.0	0.0	0.0	0.0	0.0	0.0	0.0	0.0	0.0	0.0	0.0	0.0	0.0	0.0	0.0	1.0	0.0	2.0	1.0	0.0	1.0	0.0	0.0	0.0	0.0	0.0	0.0	0.0	0.0	0.0	1.0	0.0	0.0	0.0	2.0	0.0	1.0	1.0	0.0	1.0	0.0	0.0	0.0	0.0	1.0	0.0	0.0	0.0	0.0	0.0	0.0	0.0	0.0	0.0	0.0	0.0	0.0	0.0	0.0	0.0	0.0	0.0	0.0	0.0	0.0	0.0	0.0	0.0	0.0	0.0	0.0	0.0	0.0	0.0	0.0	0.0	0.0	1.0	0.0	0.0	0.0	0.0	0.0	0.0	0.0	0.0	0.0	2.0	0.0	0.0	0.0	0.0	0.0	0.0	0.0	0.0	0.0	16.0	0.0	0.0	0.0	1.0	1.0	0.0	0.0	1.0	0.0	0.0	0.0	0.0	0.0	0.0	0.0	0.0	0.0	0.0	0.0	0.0	0.0	0.0	0.0	0.0	0.0	0.0	0.0	0.0	0.0	0.0	0.0	0.0	0.0	0.0	0.0	1.0	0.0	1.0	0.0	0.0	0.0	0.0	0.0	1.0	0.0	0.0	10.0	0.0	0.0	0.0	0.0	0.0	1.0	2.0	0.0	0.0	0.0	0.0	0.0	0.0	0.0	0.0	0.0	0.0	0.0	0.0	0.0	0.0	0.0	0.0	0.5	0.0	0.0	0.0	0.0	0.0	0.0	0.0	0.0	0.0	0.0	0.0	0.0	0.0	0.0	0.0	0.0	0.0	0.0	0.0	0.0	0.0	0.0	0.0	0.0	0.0	0.0	0.0	0.0	0.0	0.0	0.0	0.0	0.0	0.0	1.0	0.0	0.0	1.0	0.0	0.0	1.0	0.0	0.0	0.0	0.0	1.0	0.0	0.0	0.0	1.0	0.0	0.0	1.0	1.0	0.0	0.0	0.0	0.5	0.0	0.0	0.0	0.0	0.0	0.0	0.0	0.0	0.0	0.0	0.0	0.0	0.0	0.0	0.0	0.0	0.0	0.0	0.0	0.0	0.0	0.0	0.0	1.0	0.0	0.0	0.0	0.0	0.0	0.0	1.0	0.0	0.0	0.0	0.0	0.0	0.0	1.0	0.0	0.0	0.0	0.0	0.0	1.0	0.0	1.0	0.0	1.0	2.0	0.0	0.0	0.0	0.0	0.0	0.0	1.0	0.0	0.0	0.0	0.0	0.0	0.0	0.0	0.0	0.0	0.0	0.0	0.0	0.0	0.0	0.0	0.0	0.0	0.0	0.0	0.0	0.0	0.0	0.0	0.0	0.0	0.0	0.0	0.0	0.0	0.0	0.0	0.0	0.0	0.0	0.0	0.0	0.0	0.0	0.0	0.0	0.0	0.0	0.0	0.0	0.0	1.0	0.0	0.0	0.0	0.0	0.0	0.0	1.0	0.0	0.0	0.0	0.0	0.0	0.0	0.0	0.0	0.0	0.0	0.0	0.0	0.0	0.0	0.0	0.0	0.0	0.0	0.0	0.0	0.0	0.0	0.0	0.0	0.0	0.0	0.0	0.0	0.0	0.0	0.0	0.0	0.0	0.0	0.0	0.0	0.0	0.0	0.0	0.0	1.0	0.0	0.0	0.0	0.0	0.0	0.0	0.0	0.0	0.0	0.0	1.0	0.0	0.0	0.0	0.0	0.0	0.0	0.0	0.0	0.0	0.0	0.0	0.0	1.0	0.0	0.0	0.0	0.0	0.0	0.0	0.0	0.0	0.0	0.0	0.0	0.0	0.0	0.0	0.0	0.0	0.0	0.0	0.0	0.0	0.0	0.0	0.0	0.0	0.0	0.0	1.0	0.0	0.0	0.0	0.0	0.0	0.0	0.0	0.0	0.0	0.0	0.0	0.0	0.0	0.0	0.0	0.0	0.0	0.0	0.0	0.0	0.0	0.0	0.0	0.0	0.0	0.0	0.0	0.0	0.0	0.0	0.0	0.0	0.0	0.0	0.0	0.0	0.0	0.0	0.0	0.0	0.0	0.0	0.0	0.0	0.0	0.0	0.0	0.0	0.0	0.0	0.0	0.0	0.0	0.0	0.0	0.0	0.0	0.0	0.0	0.0	0.0	0.0	0.0	0.0	0.0	0.0	0.0	0.0	0.0	0.0	0.0	0.0	0.0	0.0	0.0	0.0	0.0	0.0	0.0	0.0	0.0	1.0	0.0	0.0	0.0	0.0	0.0	0.0	0.0	0.0	0.0	0.0	0.0	0.0	0.0	0.0	0.0	0.0	0.0	0.0	0.0	0.0	0.0	0.0	0.0	0.0	0.0	0.0	0.0	0.0	0.0	0.0	0.0	0.0	0.0	0.0	324.0	103.0	99.0	62.0	30.0	24.0	30.0	14.0	11.0	16.0	7.0	10.0	6.0	3.0	6.0	2.0	4.0	0.0	2.0	20.0	4.0	0.0	0.0	1.0	1.0	0.0	1.0	0.0	1.0	0.0	0.0	0.0	0.0	5.0	3.0	1.0	0.0	0.0	0.0	0.0	0.0	0.0	0.0	0.0	0.0	0.0	1.0	0.0	0.0	0.0	0.0	0.0	0.0	0.0	0.0	0.0	0.0	0.0	0.0	41.0	16.0	11.0	9.0	10.0	8.0	10.0	3.0	5.0	11.0	6.0	29.0	14.0	2.0	3.0	1.0	2.0	1.0	3.0	0.0	3.0	0.0	5.0	2.0	2.0	0.0	0.0	1.0	0.0	1.0	0.0	1.0	0.0	0.0	1.0	1.0	0.0	0.0	1.0	0.0	0.0	0.0	0.0	0.0	0.0	0.0	2.0	0.0	0.0	0.0	0.0	0.0	0.0	0.0	0.0	0.0	0.0	0.0	0.0	44.0	13.0	21.0	7.0	9.0	6.0	7.0	5.0	5.0	4.0	1.0	2.0	1.0	0.0	3.0	1.0	10.0	2.0	1.0	0.0	0.0	0.0	1.0	0.0	0.0	0.0	0.0	0.0	1.0	0.0	0.0	0.0	1.0	0.0	3.0	0.0	0.0	1.0	4.0	0.0	0.0	0.0	0.0	1.0	0.0	1.0	0.0	0.0	0.0	0.0	0.0	0.0	0.0	0.0	0.0	0.0	0.0	0.0	0.0	9.0	1.0	1.0	2.0	6.0	1.0	1.0	2.0	2.0	2.0	0.0	4.0	3.0	1.0	0.0	2.0	1.0	0.0	2.0	1.0	0.0	0.0	0.0	1.0	1.0	0.0	1.0	0.0	2.0	1.0	1.0	1.0	0.0	0.0	0.0	0.0	1.0	0.0	0.0	0.0	0.0	0.0	0.0	0.0	0.0	0.5	0.0	0.0	0.0	0.0	0.0	0.0	0.0	0.0	0.0	0.0	0.0	0.0	0.0	2.0	0.0	3.0	5.0	2.0	1.0	1.0	3.0	2.0	1.0	0.0	1.0	2.0	0.0	0.0	1.0	0.0	0.0	3.0	0.0	1.0	1.0	1.0	1.0	0.0	0.0	0.0	0.0	0.0	0.0	1.0	0.0	0.0	0.0	2.0	2.0	3.0	7.0	1.0	0.0	0.0	0.0	0.0	1.0	0.0	0.0	0.0	0.0	0.0	0.0	0.0	0.0	0.0	0.0	0.0	0.0	0.0	0.0	0.0	7.0	3.0	1.0	1.0	3.0	0.0	0.0	1.0	2.0	0.0	1.0	1.0	0.0	0.0	1.0	1.0	0.0	3.0	2.0	1.0	2.0	1.0	0.0	0.0	3.0	0.0	0.0	0.0	0.0	0.0	1.0	0.0	0.0	0.0	0.0	0.0	0.0	0.0	0.0	2.0	0.0	0.0	0.0	0.0	0.0	0.0	0.0	0.0	0.0	0.0	0.0	0.0	0.0	0.0	0.0	0.0	0.0	0.0	0.0	4.0	1.0	0.0	0.0	0.0	1.0	1.0	1.0	0.0	0.0	2.0	3.0	2.0	1.0	1.0	2.0	1.0	1.0	0.0	1.0	0.0	0.0	0.0	0.0	0.0	0.0	0.0	0.0	0.0	0.0	0.0	0.0	0.0	0.0	1.0	0.0	2.0	0.0	0.0	2.0	0.0	1.0	0.0	0.0	0.0	0.0	0.0	0.0	0.0	0.0	0.0	0.0	0.0	0.0	0.0	0.0	0.0	0.0	0.0	2.0	0.0	2.0	0.0	0.0	2.0	2.0	0.0	0.0	0.0	1.0	0.0	1.0	0.0	0.0	0.0	1.0	0.0	0.0	0.0	1.0	1.0	0.0	0.0	1.0	6.0	0.0	0.0	0.0	1.0	0.0	1.0	0.0	0.0	0.0	0.0	0.0	0.0	2.0	1.0	1.0	0.0	0.0	0.0	0.0	0.0	0.0	0.0	0.0	0.0	0.0	0.0	0.0	0.0	0.0	0.0	0.0	0.0	0.0	0.0	2.0	1.0	2.0	0.0	0.0	1.0	0.0	1.0	0.0	0.0	1.0	1.0	0.0	0.0	1.0	2.0	0.0	0.0	0.0	1.0	0.0	3.0	0.0	0.0	0.0	0.0	0.0	1.0	0.0	0.0	0.0	0.0	0.0	4.0	1.0	0.0	1.0	0.0	1.0	0.0	0.0	0.0	0.0	0.0	0.0	0.0	0.0	0.0	0.0	0.0	0.0	0.0	0.0	0.0	0.0	0.0	0.0	0.0	0.0	0.0	0.0	0.0	0.0	1.0	0.0	0.0	0.0	2.0	0.0	0.0	0.0	0.0	0.0	0.0	0.0	0.0	0.0	0.0	0.0	0.0	0.0	0.0	1.0	0.0	0.0	0.0	1.0	1.0	0.0	0.0	0.0	0.0	1.0	0.0	0.0	0.0	0.0	0.0	0.0	0.0	0.0	0.0	0.0	0.0	0.0	0.0	0.0	0.0	0.0	0.0	0.0	0.0	0.0	0.0	0.0	0.0	0.0	2.0	0.0	1.0	0.0	0.0	0.0	2.0	0.0	0.0	0.0	0.0	0.0	0.0	0.0	1.0	0.0	0.0	0.0	0.0	2.0	0.0	1.0	0.0	0.0	4.0	0.0	0.0	1.0	2.0	0.0	0.0	0.0	1.0	1.0	1.0	1.0	1.0	2.0	0.0	0.0	0.0	0.0	0.0	0.0	0.0	0.0	0.0	0.0	0.0	0.0	0.0	0.0	0.0	0.0	0.0	0.0	0.0	0.0	0.0	0.0	0.0	0.0	1.0	0.0	0.0	0.0	0.0	0.0	0.0	0.0	0.0	1.0	1.0	0.0	1.0	0.0	0.0	0.0	0.0	0.0	0.0	1.0	1.0	1.0	0.0	0.0	0.0	1.0	1.0	1.0	0.0	0.0	0.0	0.0	1.0	0.0	0.0	0.0	0.0	0.0	0.0	0.0	0.0	0.0	0.0	0.0	0.0	0.0	0.0	0.0	0.0	0.0	0.0	0.0	0.0	0.0	0.0	0.0	1.0	1.0	0.0	0.0	2.0	0.0	0.0	0.0	0.0	1.0	0.0	0.0	1.0	0.0	0.0	0.0	0.0	0.0	2.0	0.0	0.0	0.0	0.0	0.0	0.0	0.0	0.0	0.0	1.0	0.0	0.0	0.0	0.0	1.0	0.0	0.0	1.0	0.0	0.0	0.0	0.0	0.0	0.0	0.0	0.0	0.0	0.0	0.0	0.0	0.0	0.0	0.0	0.0	0.0	0.0	0.0	0.0	0.0	0.0	2.0	0.0	0.0	0.0	0.0	0.0	0.0	0.0	0.0	0.0	0.0	0.0	0.0	0.0	0.0	0.0	0.0	0.0	0.0	2.0	0.0	0.0	0.0	0.0	0.0	0.0	0.0	0.0	0.0	0.0	0.0	0.0	2.0	0.0	0.0	0.0	0.0	0.0	0.0	0.0	0.0	0.0	0.0	0.0	0.0	0.0	0.0	0.0	0.0	0.0	0.0	0.0	0.0	0.0	0.0	0.0	0.0	0.0	0.0	2.0	0.0	0.0	1.0	0.0	0.0	0.0	0.0	0.0	0.0	1.0	0.0	0.0	0.0	0.0	0.0	0.0	0.0	0.0	0.0	0.0	0.0	0.0	0.0	0.0	0.0	0.0	0.0	0.0	0.0	0.0	0.0	0.0	0.0	0.0	0.0	0.0	0.0	0.0	0.0	0.0	0.0	0.0	0.0	0.0	0.0	0.0	0.0	0.0	0.0	0.0	0.0	0.0	0.0	0.0	0.0	0.0	0.0	0.0	0.0	0.0	0.0	0.0	0.0	0.0	0.0	0.0	0.0	0.0	0.0	0.0	0.0	0.0	2.0	0.0	0.0	0.0	0.0	0.0	1.0	0.0	0.0	0.0	0.0	0.0	0.0	0.0	0.0	0.0	0.0	0.0	1.0	0.0	0.0	0.0	0.0	0.0	0.0	0.0	0.0	0.0	0.0	0.0	0.0	0.0	0.0	0.0	0.0	0.0	0.0	0.0	0.0	0.0	0.0	0.0	0.0	0.0	0.0	0.0	1.0	0.0	2.0	0.0	0.0	0.0	0.0	0.0	0.0	0.0	0.0	0.0	1.0	0.0	0.0	0.0	0.0	1.0	0.0	0.0	0.0	0.0	0.0	0.0	0.0	1.0	1.0	1.0	0.0	0.0	0.0	0.0	0.0	0.0	0.0	0.0	0.0	0.0	0.0	0.0	0.0	0.0	0.0	0.0	0.0	0.0	0.0	0.0	0.0	0.0	0.0	0.0	0.0	0.0	0.0	0.0	0.0	0.0	0.0	0.0	0.0	0.0	0.0	0.0	0.0	0.0	0.0	0.0	0.0	0.0	1.0	0.0	0.0	0.0	0.0	0.0	0.0	0.0	0.0	0.0	0.0	1.0	0.0	0.0	0.0	0.0	0.0	0.0	0.0	0.0	0.0	0.0	0.0	0.0	0.0	0.0	0.0	0.0	0.0	0.0	0.0	0.0	0.0	0.0	0.0	0.0	0.0	0.0	0.0	0.0	0.0	0.0	0.0	0.0	0.0	0.0	0.0	0.0	0.0	0.0	0.0	0.0	0.0	0.0	0.0	0.0	0.0	0.0	0.0	0.0	0.0	0.0	0.0	0.0	0.0	0.0	0.0	0.0	0.0	0.0	0.0	0.0	0.0	0.0	0.0	0.0	0.0	0.0	0.0	0.0	0.0	0.0	0.0	0.0	0.0	0.0	0.0	0.0	0.0	0.0	0.0	0.0	0.0	0.0	0.0	0.0	0.0	0.0	0.0	0.0	0.0	0.0	0.0	0.0	0.0	0.0	208.0	67.0	44.0	32.0	36.0	11.0	10.0	8.0	8.0	5.0	4.0	6.0	3.0	4.0	4.0	0.0	3.0	5.0	2.0	3.0	0.0	0.0	2.0	2.0	1.0	0.0	4.0	3.0	0.0	0.0	0.0	3.0	0.0	0.0	0.0	0.0	0.0	0.0	0.0	0.0	0.0	0.0	0.0	0.0	0.0	0.0	0.0	0.0	0.0	0.0	0.0	0.0	0.0	0.0	0.0	0.0	0.0	0.0	0.0	48.0	11.0	10.0	9.0	12.0	3.0	4.0	16.0	2.0	3.0	1.0	6.0	2.0	2.0	0.0	1.0	3.0	3.0	2.0	0.0	1.0	0.0	0.0	0.0	2.0	0.0	0.0	0.0	0.0	0.0	1.0	0.0	0.0	0.0	1.0	0.0	0.0	1.0	0.0	1.0	1.0	0.0	0.0	0.0	0.0	0.0	0.0	0.0	0.0	0.0	0.0	0.0	0.0	0.0	0.0	0.0	0.0	0.0	0.0	24.0	6.0	6.0	1.0	6.0	3.0	9.0	6.0	2.0	2.0	4.0	3.0	3.0	3.0	0.0	0.0	1.0	0.0	0.0	0.0	0.0	0.0	0.0	0.0	0.0	0.0	0.0	0.0	0.0	0.0	0.0	0.0	0.0	1.0	0.0	0.0	1.0	1.0	0.0	0.0	0.0	0.0	0.0	0.0	0.0	0.0	0.0	0.0	0.0	0.0	0.0	0.0	0.0	0.0	0.0	0.0	0.0	0.0	0.0	3.0	1.0	4.0	5.0	2.0	2.0	1.0	0.0	3.0	9.0	0.0	2.0	0.0	1.0	0.0	0.0	0.0	2.0	0.0	1.0	1.0	0.0	0.0	1.0	0.0	3.0	0.0	1.0	0.0	0.0	0.0	2.0	0.0	1.0	0.0	0.0	0.0	0.0	0.0	0.0	0.0	0.0	0.0	0.0	0.0	0.0	0.0	0.0	0.0	0.0	0.0	0.0	0.0	0.0	0.0	0.0	0.0	0.0	0.0	4.0	2.0	1.0	12.0	0.0	0.0	1.0	0.0	1.0	1.0	2.0	0.0	0.0	2.0	9.0	3.0	1.0	3.0	1.0	0.0	0.0	0.0	0.0	0.0	0.0	2.0	1.0	1.0	0.0	0.0	0.0	1.0	0.0	2.0	1.0	0.0	0.0	0.0	0.0	0.0	0.0	0.0	0.0	0.0	0.0	0.0	0.0	0.0	0.0	0.0	0.0	0.0	0.0	0.0	0.0	0.0	0.0	0.0	0.0	4.0	3.0	1.0	0.0	0.0	0.0	0.0	1.0	0.0	0.0	1.0	0.0	1.0	2.0	4.0	2.0	0.0	0.0	0.0	2.0	0.0	0.0	0.0	1.0	1.0	1.0	0.0	4.0	0.0	0.0	0.0	0.0	0.0	0.0	0.0	0.0	0.0	0.0	0.0	0.0	0.0	0.0	0.0	0.0	0.0	0.0	0.0	0.0	0.0	0.0	0.0	0.0	0.0	0.0	0.0	0.0	0.0	0.0	0.0	3.0	1.0	0.0	3.0	0.0	0.0	0.0	1.0	0.0	0.0	0.0	0.0	0.0	4.0	6.0	0.0	0.0	0.0	0.0	1.0	1.0	2.0	0.0	0.0	0.0	0.0	0.0	0.0	0.0	2.0	1.0	0.0	1.0	0.0	1.0	0.0	0.0	0.0	0.0	2.0	0.0	0.0	0.0	0.0	0.0	0.0	0.0	0.0	0.0	0.0	0.0	0.0	0.0	0.0	0.0	0.0	0.0	0.0	0.0	0.0	0.0	0.0	0.0	0.0	1.0	0.0	2.0	0.0	1.0	0.0	0.0	0.0	0.0	1.0	1.0	1.0	0.0	0.0	0.0	1.0	8.0	0.0	1.0	0.0	0.0	0.0	2.0	0.0	1.0	0.0	1.0	0.0	1.0	0.0	0.0	0.0	0.0	0.0	0.0	0.5	0.0	0.0	0.0	0.0	0.0	0.0	0.0	0.0	0.0	0.0	0.0	0.0	0.0	0.0	0.0	0.0	0.0	0.0	4.0	2.0	1.0	3.0	3.0	0.0	1.0	1.0	1.0	0.0	0.0	3.0	0.0	1.0	2.0	0.0	0.0	0.0	0.0	0.0	1.0	1.0	0.0	3.0	2.0	0.0	0.0	1.0	1.0	0.0	1.0	0.0	0.0	2.0	0.0	0.0	0.0	0.0	0.0	0.0	0.0	0.0	0.0	0.0	0.0	0.0	0.0	0.0	0.0	0.0	0.0	0.0	0.0	0.0	0.0	0.0	0.0	0.0	0.0	1.0	0.0	0.0	0.0	1.0	2.0	0.0	0.0	0.0	0.0	0.0	0.0	4.0	0.0	0.0	1.0	1.0	0.0	0.0	0.0	0.0	1.0	0.0	0.0	2.0	1.0	2.0	0.0	23.0	0.0	1.0	0.0	0.0	4.0	0.0	1.0	0.0	0.0	0.5	0.0	0.0	0.0	0.0	0.0	0.0	0.0	0.0	0.0	0.0	0.0	0.0	0.0	0.0	0.0	0.0	0.0	0.0	0.0	0.0	3.0	0.0	0.0	0.0	1.0	0.0	1.0	1.0	1.0	0.0	0.0	1.0	0.0	0.0	2.0	0.0	1.0	0.0	0.0	0.0	0.0	0.0	0.0	0.0	0.0	0.0	0.0	0.0	0.0	0.0	0.0	0.0	1.0	0.0	0.0	6.0	0.0	0.0	0.0	0.0	0.0	0.0	0.0	0.0	0.0	0.0	0.0	0.0	0.0	0.0	0.0	0.0	0.0	0.0	0.0	0.0	0.0	0.0	0.0	1.0	2.0	0.0	0.0	1.0	0.0	0.0	0.0	2.0	0.0	0.0	0.0	1.0	0.0	0.0	0.0	2.0	0.0	1.0	0.0	2.0	1.0	1.0	2.0	0.0	0.0	1.0	0.0	1.0	2.0	0.0	2.0	0.0	0.0	0.0	0.0	1.0	0.0	0.0	0.0	0.0	0.0	0.0	0.0	0.0	0.0	0.0	0.0	0.0	0.0	0.0	0.0	0.0	0.0	0.0	0.0	0.0	0.0	0.0	1.0	0.0	1.0	0.0	1.0	1.0	0.0	0.0	0.0	0.0	0.0	0.0	0.0	0.0	0.0	0.0	0.0	0.0	0.0	1.0	0.0	1.0	0.0	0.0	1.0	0.0	0.0	1.0	1.0	0.0	1.0	0.0	2.0	0.0	1.0	0.0	0.0	0.0	0.0	0.0	0.0	0.0	0.0	0.0	0.0	0.0	0.0	0.0	0.0	0.0	0.0	0.0	0.0	0.0	0.0	0.0	0.0	0.0	0.0	1.0	0.0	1.0	2.0	1.0	0.0	0.0	0.0	0.0	2.0	0.0	1.0	0.0	0.0	0.0	0.0	0.0	0.0	0.0	0.0	0.0	0.0	0.0	0.0	0.0	0.0	0.0	0.0	0.0	2.0	0.0	0.0	0.0	0.0	0.0	0.0	0.0	0.0	0.0	0.0	0.0	0.0	0.0	0.0	0.0	0.0	0.0	0.0	0.0	0.0	0.0	0.0	0.0	0.0	0.0	0.0	0.0	0.0	0.0	0.0	0.0	0.0	0.0	1.0	1.0	0.0	0.0	0.0	0.0	1.0	0.0	0.0	0.0	0.0	0.0	0.0	0.0	0.0	0.0	0.0	0.0	0.0	0.0	0.0	0.0	0.0	0.0	0.0	0.0	0.0	0.0	0.0	0.0	0.0	0.0	0.0	0.0	0.0	0.0	0.0	0.0	0.0	0.0	0.0	0.0	0.0	0.0	0.0	0.0	0.0	0.0	0.0	0.0	0.0	0.0	0.0	0.0	0.0	0.0	0.0	0.0	1.0	0.0	0.0	0.0	0.0	0.0	1.0	0.0	0.0	0.0	0.0	0.0	0.0	0.0	1.0	0.0	0.0	0.0	0.0	0.0	0.0	0.0	0.0	3.0	0.0	0.0	1.0	0.0	0.0	2.5	0.0	0.0	0.0	0.0	0.0	0.0	0.0	0.0	0.0	0.0	0.0	0.0	0.0	0.0	0.0	0.0	0.0	0.0	0.0	0.0	0.0	0.0	0.0	0.0	0.0	0.0	0.0	0.0	0.0	0.0	0.0	0.0	1.0	1.0	0.0	0.0	0.0	0.0	0.0	0.0	0.0	1.0	0.0	0.0	0.0	0.0	0.0	0.0	0.0	1.0	0.0	0.0	0.0	0.0	1.0	1.0	1.0	0.0	0.0	0.0	0.0	0.0	0.0	0.0	0.0	0.0	0.0	0.0	0.0	0.0	0.0	0.0	0.0	0.0	0.0	0.0	0.0	0.0	0.0	0.0	0.0	0.0	0.0	0.0	0.0	0.0	1.0	0.0	0.0	0.0	0.0	0.0	0.0	0.0	0.0	0.0	0.0	0.0	0.0	0.0	0.0	0.0	0.0	0.0	0.0	0.0	0.0	0.0	0.0	0.0	0.0	0.0	0.0	0.0	0.0	0.5	0.0	0.0	0.0	0.0	0.0	0.0	0.0	0.0	0.0	0.0	0.0	0.0	0.0	0.0	0.0	0.0	0.0	0.0	0.0	0.0	0.0	0.0	0.0	0.0	0.0	0.0	0.0	0.0	0.0	0.0	0.0	0.0	0.0	0.0	0.0	0.0	0.0	0.0	0.0	0.0	0.0	0.0	0.0	1.0	0.0	0.0	0.0	0.0	0.0	0.0	0.0	0.0	0.0	0.0	1.0	0.0	0.0	0.0	0.0	0.0	0.0	0.0	0.0	0.0	0.0	0.0	0.0	0.0	0.0	0.0	0.0	0.0	0.0	0.0	0.0	0.0	0.0	0.0	0.0	0.0	0.0	0.0	0.0	0.0	0.0	0.0	0.0	153.0	39.0	28.0	14.0	19.0	15.0	5.0	3.0	6.0	5.0	3.0	5.0	2.0	0.0	7.0	6.0	2.0	0.0	0.0	0.0	0.0	2.0	0.0	0.0	0.0	0.0	0.0	0.0	0.0	0.0	0.0	0.0	0.0	0.0	1.0	0.0	0.0	0.0	0.0	0.0	0.0	0.0	0.0	0.0	0.0	0.0	0.0	0.0	0.0	0.0	0.0	0.0	0.0	0.0	0.0	0.0	0.0	0.0	0.0	25.0	11.0	3.0	10.0	13.0	5.0	2.0	3.0	2.0	2.0	0.0	4.0	1.0	1.0	0.0	1.0	0.0	11.0	3.0	1.0	1.0	0.0	0.0	0.0	1.0	0.0	0.0	1.0	1.0	0.0	0.0	4.0	0.0	5.0	6.0	2.0	0.0	0.0	1.0	1.0	0.0	0.0	0.0	0.0	0.0	0.0	0.0	0.0	0.0	0.0	0.0	0.0	0.0	0.0	0.0	0.0	0.0	0.0	0.0	27.0	10.0	11.0	6.0	4.0	6.0	2.0	2.0	5.0	1.0	2.0	7.0	8.0	1.0	1.0	0.0	2.0	1.0	0.0	0.0	1.0	2.0	2.0	0.0	0.0	0.0	0.0	0.0	0.0	0.0	0.0	1.0	0.0	0.0	2.0	0.0	0.0	0.0	0.0	0.0	0.0	0.0	0.0	0.0	0.0	0.0	0.0	0.0	0.0	0.0	0.0	0.0	0.0	0.0	0.0	0.0	0.0	0.0	0.0	6.0	1.0	1.0	2.0	3.0	2.0	3.0	1.0	0.0	0.0	1.0	2.0	0.0	5.0	1.0	0.0	1.0	0.0	1.0	0.0	0.0	0.0	1.0	0.0	1.0	0.0	1.0	1.0	0.0	0.0	0.0	0.0	1.0	0.0	0.0	0.0	0.0	2.0	0.0	0.0	0.0	0.0	0.0	0.0	0.0	0.0	0.0	0.0	0.0	0.0	0.0	0.0	0.0	0.0	0.0	0.0	0.0	0.0	0.0	2.0	5.0	2.0	1.0	2.0	2.0	1.0	0.0	1.0	1.0	1.0	1.0	0.0	1.0	0.0	0.0	0.0	0.0	1.0	1.0	0.0	0.0	0.0	0.0	0.0	1.0	6.0	0.0	0.0	0.0	1.0	1.0	0.0	1.0	0.0	0.0	0.0	0.0	0.0	0.0	1.0	1.0	0.5	0.0	0.0	0.0	0.0	0.0	0.0	0.0	0.0	0.0	0.0	0.0	0.0	0.0	0.0	0.0	0.0	2.0	0.0	4.0	1.0	1.0	1.0	2.0	2.0	0.0	2.0	2.0	2.0	0.0	0.0	0.0	0.0	0.0	0.0	0.0	1.0	1.0	0.0	1.0	0.0	1.0	0.0	0.0	0.0	1.0	1.0	0.0	0.0	0.0	0.0	0.0	0.0	0.0	0.0	0.0	0.0	0.0	0.0	0.0	0.0	0.0	0.0	0.0	0.0	0.0	0.0	0.0	0.0	0.0	0.0	0.0	0.0	0.0	0.0	0.0	3.0	1.0	0.0	0.0	0.0	0.0	0.0	0.0	1.0	0.0	2.0	0.0	0.0	3.0	1.0	0.0	0.0	0.0	0.0	1.0	0.0	0.0	0.0	0.0	0.0	0.0	0.0	0.0	0.0	1.0	1.0	0.0	0.0	0.0	0.0	0.0	0.0	0.0	0.0	0.0	0.5	0.0	0.0	0.0	0.0	0.0	0.0	0.0	0.0	0.0	0.0	0.0	0.0	0.0	0.0	0.0	0.0	0.0	0.0	1.0	2.0	0.0	1.0	0.0	0.0	0.0	1.0	0.0	2.0	0.0	0.0	0.0	1.0	1.0	0.0	2.0	1.0	0.0	0.0	0.0	0.0	1.0	0.0	0.0	1.0	1.0	0.0	0.0	1.0	0.0	0.0	0.0	14.0	1.0	0.0	0.0	1.0	0.0	0.0	0.0	0.0	0.0	0.0	0.0	0.0	0.0	0.0	0.0	0.0	0.0	0.0	0.0	0.0	0.0	0.0	0.0	0.0	0.0	1.0	1.0	0.0	0.0	0.0	0.0	0.0	0.0	1.0	0.0	0.0	0.0	2.0	0.0	0.0	0.0	2.0	1.0	0.0	0.0	0.0	0.0	0.0	1.0	2.0	6.0	0.0	0.0	0.0	0.0	0.0	0.0	0.0	1.0	0.0	0.0	2.0	1.0	0.0	0.0	0.0	0.0	0.0	0.0	0.0	0.0	0.0	0.0	0.0	0.0	0.0	0.0	0.0	0.0	0.0	0.0	0.0	0.0	0.0	2.0	4.0	0.0	1.0	0.0	0.0	0.0	0.0	0.0	0.0	0.0	0.0	0.0	0.0	1.0	0.0	0.0	0.0	0.0	0.0	1.0	0.0	1.0	0.0	1.0	0.0	0.0	0.0	0.0	0.0	0.0	0.0	0.0	1.0	0.0	0.0	0.0	0.0	0.0	0.0	0.0	0.0	0.0	0.0	0.0	0.0	0.0	0.0	0.0	0.0	0.0	0.0	0.0	0.0	0.0	0.0	0.0	0.0	0.0	4.0	3.0	0.0	0.0	1.0	1.0	0.0	0.0	0.0	0.0	1.0	0.0	0.0	1.0	0.0	0.0	0.0	1.0	0.0	1.0	1.0	0.0	1.0	0.0	0.0	1.0	0.0	0.0	1.0	0.0	3.0	0.0	1.0	0.0	2.0	0.0	0.0	0.0	0.0	0.0	0.0	0.0	0.0	0.0	0.0	0.0	0.0	0.0	0.0	0.0	0.0	0.0	0.0	0.0	0.0	0.0	0.0	0.0	0.0	0.0	0.0	0.0	0.0	0.0	0.0	0.0	0.0	0.0	0.0	0.0	0.0	0.0	0.0	0.0	0.0	0.0	0.0	0.0	0.0	1.0	0.0	0.0	1.0	0.0	1.0	0.0	0.0	1.0	0.0	0.0	0.0	2.0	0.0	0.0	0.0	0.0	0.0	0.0	0.0	0.0	0.0	0.0	0.0	0.0	0.0	0.0	0.0	0.0	0.0	0.0	0.0	0.0	0.0	0.0	0.0	0.0	0.0	0.0	0.0	0.0	0.0	0.0	1.0	2.0	0.0	0.0	0.0	0.0	1.0	0.0	0.0	1.0	0.0	0.0	0.0	0.0	0.0	1.0	1.0	1.0	0.0	0.0	1.0	2.0	0.0	0.0	0.0	0.0	0.0	0.0	0.0	0.0	0.0	0.0	0.0	0.0	0.0	0.0	0.0	0.0	0.0	0.0	0.0	0.0	0.0	0.0	0.0	0.0	0.0	0.0	0.0	0.0	0.0	0.0	0.0	0.0	0.0	0.0	0.0	0.0	0.0	0.0	2.0	0.0	0.0	0.0	0.0	0.0	1.0	0.0	0.0	0.0	0.0	0.0	1.0	0.0	0.0	0.0	1.0	0.0	0.0	2.0	0.0	0.0	0.0	1.0	0.0	1.0	1.0	0.0	0.5	0.0	0.0	0.0	0.0	0.0	0.0	0.0	0.0	0.0	0.0	0.0	0.0	0.0	0.0	0.0	0.0	0.0	0.0	0.0	0.0	0.0	0.0	0.0	0.0	0.0	0.0	0.0	0.0	0.0	0.0	0.0	0.0	1.0	0.0	0.0	0.0	1.0	0.0	0.0	0.0	0.0	0.0	0.0	0.0	2.0	0.0	7.0	2.0	0.0	0.0	0.0	0.0	0.0	0.0	0.0	0.0	0.0	0.0	0.0	0.0	0.0	0.0	0.0	0.0	0.0	0.0	0.0	0.0	0.0	0.0	0.0	0.0	0.0	0.0	0.0	0.0	0.0	0.0	0.0	0.0	0.0	0.0	0.0	0.0	1.0	0.0	0.0	0.0	0.0	0.0	1.0	0.0	0.0	0.0	0.0	0.0	0.0	0.0	0.0	1.0	0.0	0.0	0.0	0.0	0.0	0.0	1.0	0.0	0.0	0.0	0.0	1.0	0.0	2.0	1.0	0.0	0.0	0.0	0.0	0.0	0.0	0.0	0.0	0.0	0.0	0.0	0.0	0.0	0.0	0.0	0.0	0.0	0.0	0.0	0.0	0.0	0.0	0.0	0.0	0.0	0.0	0.0	0.0	0.0	0.0	0.0	0.0	0.0	2.0	0.0	1.0	0.0	0.0	0.0	0.0	0.0	0.0	0.0	0.0	0.0	0.0	0.0	0.0	0.0	0.0	1.0	0.0	0.0	0.0	0.0	1.0	0.0	0.0	0.0	0.0	0.0	0.0	0.0	0.0	0.0	0.0	0.0	0.0	0.0	0.0	0.0	0.0	0.0	0.0	0.0	0.0	0.0	0.0	0.0	0.0	0.0	0.0	0.0	0.0	0.0	0.0	0.0	0.0	0.0	0.0	0.0	0.0	0.0	0.0	0.0	0.0	0.0	0.0	0.0	0.0	0.0	0.0	0.0	0.0	0.0	0.0	0.0	0.0	0.0	0.0	0.0	0.0	0.0	0.0	0.0	0.0	0.0	0.0	0.0	0.0	0.0	0.0	0.0	0.0	0.0	0.0	0.0	0.0	0.0	0.0	0.0	0.0	0.0	0.0	0.0	0.0	0.0	0.0	0.0	0.0	0.0	0.0	0.0	0.0	0.0	0.0	0.0	0.0	0.0	0.0	0.0	0.0	0.0	0.0	0.0	0.0	0.0	0.0	0.0	0.0	0.0	0.0	0.0	0.0	0.0	0.0	0.0	0.0	0.0	0.0	0.0	0.0	0.0	0.0	0.0	0.0	0.0	0.0	0.0	0.0	0.0	0.0	0.0	0.0	0.0	0.0	0.0	0.0	0.0	0.0	0.0	0.0	0.0	0.0	0.0	0.0	0.0	0.0	0.0	0.0	0.0	0.0	0.0	0.0	0.0	78.0	18.0	16.0	8.0	6.0	3.0	8.0	3.0	7.0	3.0	5.0	1.0	1.0	2.0	1.0	1.0	2.0	0.0	0.0	0.0	0.0	0.0	0.0	0.0	0.0	0.0	0.0	0.0	1.0	0.0	0.0	0.0	0.0	0.0	0.0	1.0	0.0	0.0	0.0	0.0	0.0	0.0	0.0	0.0	0.0	0.0	0.0	0.0	0.0	0.0	0.0	0.0	0.0	0.0	0.0	0.0	0.0	0.0	0.0	39.0	12.0	15.0	10.0	8.0	9.0	6.0	3.0	3.0	0.0	0.0	1.0	1.0	2.0	0.0	0.0	1.0	1.0	0.0	0.0	0.0	0.0	1.0	0.0	0.0	2.0	0.0	0.0	0.0	0.0	0.0	16.0	0.0	0.0	4.0	0.0	0.0	0.0	0.0	0.0	1.0	0.0	0.0	0.0	0.0	0.0	0.0	0.0	0.0	0.0	0.0	0.0	0.0	0.0	0.0	0.0	0.0	0.0	0.0	27.0	8.0	5.0	2.0	8.0	7.0	4.0	0.0	7.0	3.0	2.0	7.0	0.0	4.0	1.0	0.0	1.0	0.0	0.0	0.0	0.0	1.0	1.0	0.0	0.0	1.0	0.0	0.0	0.0	0.0	0.0	0.0	0.0	0.0	0.0	0.0	1.0	0.0	0.0	0.0	0.0	0.0	0.0	0.0	0.0	0.0	0.0	0.0	0.0	0.0	0.0	0.0	0.0	0.0	0.0	0.0	0.0	0.0	0.0	7.0	1.0	6.0	7.0	2.0	4.0	1.0	0.0	2.0	1.0	1.0	0.0	1.0	1.0	0.0	0.0	0.0	1.0	0.0	0.0	0.0	0.0	1.0	2.0	0.0	1.0	0.0	0.0	1.0	2.0	0.0	0.0	0.0	1.0	0.0	0.0	0.0	0.0	0.0	0.0	0.0	0.0	0.0	0.0	0.0	0.0	0.0	0.0	0.0	0.0	0.0	0.0	0.0	0.0	0.0	0.0	0.0	0.0	0.0	4.0	10.0	2.0	3.0	3.0	3.0	1.0	3.0	1.0	2.0	0.0	1.0	0.0	0.0	0.0	0.0	0.0	0.0	1.0	0.0	0.0	1.0	0.0	0.0	1.0	0.0	1.0	0.0	0.0	0.0	0.0	0.0	0.0	1.0	0.0	0.0	0.0	0.0	1.0	0.0	0.0	0.5	0.0	0.0	0.0	0.0	0.0	0.0	0.0	0.0	0.0	0.0	0.0	0.0	0.0	0.0	0.0	0.0	0.0	0.0	0.0	2.0	2.0	8.0	0.0	0.0	0.0	0.0	2.0	0.0	0.0	1.0	0.0	0.0	0.0	0.0	0.0	0.0	2.0	0.0	0.0	0.0	0.0	0.0	2.0	0.0	1.0	0.0	0.0	0.0	1.0	0.0	0.0	1.0	1.0	0.0	0.0	1.0	0.0	0.0	0.0	0.0	0.0	0.0	0.0	0.0	0.0	0.0	0.0	0.0	0.0	0.0	0.0	0.0	0.0	0.0	0.0	0.0	1.0	1.0	0.0	0.0	0.0	0.0	0.0	0.0	0.0	1.0	1.0	1.0	3.0	0.0	0.0	2.0	0.0	0.0	0.0	0.0	0.0	0.0	1.0	0.0	1.0	0.0	0.0	0.0	0.0	0.0	0.0	0.0	0.0	2.0	0.0	0.0	1.0	0.0	0.0	0.0	0.0	0.0	0.0	0.0	0.0	0.0	0.0	0.0	0.0	0.0	0.0	0.0	0.0	0.0	0.0	0.0	0.0	0.0	0.0	0.0	1.0	0.0	0.0	2.0	2.0	0.0	2.0	0.0	18.0	1.0	2.0	0.0	1.0	1.0	1.0	0.0	2.0	2.0	0.0	0.0	0.0	1.0	2.0	1.0	4.0	0.0	0.0	0.0	1.0	0.0	0.0	1.0	2.0	0.0	0.0	0.0	0.0	0.0	0.0	0.0	0.0	0.0	0.0	0.0	0.0	0.0	0.0	0.0	0.0	0.0	0.0	0.0	0.0	0.0	0.0	0.0	0.0	0.0	1.0	0.0	0.0	1.0	0.0	0.0	0.0	0.0	0.0	0.0	0.0	0.0	0.0	0.0	0.0	0.0	0.0	0.0	0.0	0.0	1.0	0.0	5.0	1.0	39.0	174.0	3.0	0.0	0.0	0.0	0.0	0.0	0.0	0.0	0.0	0.0	0.0	0.0	0.0	0.0	0.0	0.0	0.0	0.0	0.0	0.0	0.0	0.0	0.0	0.0	0.0	0.0	0.0	0.0	0.0	0.0	0.0	0.0	0.0	1.0	0.0	0.0	1.0	0.0	0.0	1.0	1.0	0.0	0.0	0.0	0.0	1.0	0.0	0.0	2.0	1.0	0.0	1.0	0.0	1.0	0.0	0.0	2.0	0.0	0.0	3.0	3.0	8.0	6.0	5.0	3.0	0.0	2.0	1.0	0.0	0.0	0.0	0.0	0.0	0.0	0.0	0.0	0.0	0.0	0.0	0.0	0.0	0.0	0.0	0.0	0.0	0.0	0.0	0.0	0.0	0.0	0.0	0.0	1.0	0.0	0.0	0.0	0.0	1.0	1.0	0.0	0.0	0.0	0.0	0.0	1.0	0.0	0.0	0.0	0.0	0.0	0.0	0.0	0.0	0.0	0.0	1.0	0.0	1.0	0.0	0.0	0.0	0.0	0.0	2.0	1.0	1.0	1.0	0.0	0.0	0.0	0.0	0.0	0.0	0.0	0.0	0.0	0.0	0.0	0.0	0.0	0.0	0.0	0.0	0.0	0.0	0.0	0.0	0.0	0.0	0.0	0.0	0.0	2.0	1.0	0.0	0.0	0.0	0.0	0.0	0.0	0.0	0.0	0.0	0.0	0.0	0.0	1.0	0.0	0.0	0.0	0.0	0.0	1.0	1.0	0.0	0.0	0.0	0.0	0.0	0.0	0.0	0.0	0.0	1.0	0.0	0.0	0.0	0.0	0.0	0.0	0.0	0.0	0.0	0.0	0.0	0.0	0.0	0.0	0.0	0.0	0.0	0.0	0.0	0.0	0.0	0.0	0.0	0.0	0.0	0.0	0.0	0.0	1.0	0.0	0.0	1.0	0.0	0.0	0.0	0.0	0.0	0.0	0.0	0.0	0.0	0.0	0.0	0.0	0.0	6.0	1.0	0.0	0.0	0.0	0.0	0.0	0.0	0.0	0.0	1.0	2.0	0.0	1.0	0.5	0.0	0.0	0.0	0.0	0.0	0.0	0.0	0.0	0.0	0.0	0.0	0.0	0.0	0.0	0.0	0.0	0.0	0.0	0.0	0.0	0.0	0.0	0.0	0.0	0.0	1.0	1.0	0.0	0.0	0.0	2.0	1.0	0.0	1.0	1.0	0.0	0.0	0.0	0.0	0.0	0.0	0.0	0.0	0.0	0.0	0.0	0.0	0.0	0.0	1.0	1.0	0.0	0.0	0.0	2.0	1.0	0.0	0.0	0.0	0.0	0.0	0.0	0.0	0.0	0.0	0.0	0.0	0.0	0.0	0.0	0.0	0.0	0.0	0.0	0.0	0.0	0.0	0.0	0.0	0.0	0.0	0.0	0.0	0.0	0.0	0.0	0.0	1.0	0.0	0.0	0.0	0.0	0.0	0.0	0.0	0.0	0.0	0.0	0.0	0.0	0.0	0.0	0.0	0.0	0.0	1.0	0.0	0.0	1.0	0.0	0.0	0.0	1.0	0.0	0.0	0.0	0.0	0.0	0.0	0.0	0.0	0.0	0.0	0.0	0.0	0.0	0.0	0.0	0.0	0.0	0.0	0.0	0.0	0.0	0.0	0.0	0.0	0.0	0.0	0.0	0.0	0.0	0.0	0.0	0.0	0.0	0.0	0.0	1.0	0.0	0.0	0.0	0.0	0.0	0.0	0.0	0.0	0.0	0.0	1.0	1.0	0.0	1.0	2.0	0.0	0.0	1.0	0.0	2.0	1.0	0.0	0.0	0.0	0.0	0.0	0.0	0.0	0.0	0.0	0.0	0.0	0.0	0.0	0.0	0.0	0.0	0.0	0.0	0.0	0.0	0.0	0.0	0.0	0.0	0.0	0.0	0.0	0.0	0.0	0.0	0.0	0.0	0.0	1.0	0.0	0.0	0.0	0.0	0.0	0.0	0.0	0.0	0.0	0.0	0.0	0.0	1.0	0.0	0.0	0.0	0.0	0.0	0.0	0.0	0.0	0.0	0.0	0.0	0.0	0.0	0.0	0.0	0.0	0.0	0.0	0.0	0.0	0.0	0.0	0.0	0.0	0.0	0.0	0.0	0.0	0.0	0.0	0.0	0.0	0.0	0.0	0.0	0.0	0.0	0.0	0.0	0.0	0.0	0.0	0.0	0.0	0.0	0.0	0.0	0.0	0.0	0.0	0.0	0.0	0.0	0.0	0.0	1.0	0.0	0.0	0.0	0.0	0.0	0.0	0.0	1.0	0.0	0.0	1.0	0.0	0.0	0.0	0.0	0.0	0.0	0.0	0.0	0.0	0.0	0.0	0.0	0.0	0.0	0.0	0.0	0.0	0.0	0.0	0.0	0.0	0.0	0.0	0.0	0.0	0.0	0.0	0.0	0.0	0.0	0.0	0.0	0.0	0.0	0.0	0.0	0.0	0.0	0.0	0.0	0.0	0.0	0.0	0.0	0.0	0.0	0.0	0.0	0.0	0.0	0.0	0.0	0.0	0.0	0.0	0.0	0.0	0.0	0.0	0.0	7.0	1.0	0.0	0.0	0.0	0.0	0.0	0.0	0.0	0.0	0.0	0.0	0.0	0.0	0.0	0.0	0.0	0.0	0.0	0.0	0.0	0.0	0.0	0.0	0.0	0.0	0.0	0.0	0.0	0.0	0.0	0.0	0.0	0.0	0.0	29.0	18.0	5.0	9.0	9.0	3.0	5.0	5.0	4.0	6.0	4.0	1.0	2.0	2.0	1.0	2.0	2.0	0.0	0.0	0.0	0.0	0.0	0.0	0.0	1.0	0.0	0.0	0.0	0.0	1.0	0.0	0.0	0.0	0.0	0.0	0.0	1.0	0.0	0.0	0.0	0.0	0.0	0.0	0.0	0.0	0.0	0.0	0.0	0.0	0.0	0.0	0.0	0.0	0.0	0.0	0.0	0.0	0.0	0.0	24.0	6.0	4.0	3.0	1.0	0.0	1.0	1.0	0.0	3.0	0.0	1.0	0.0	0.0	3.0	0.0	0.0	1.0	0.0	0.0	0.0	0.0	1.0	0.0	0.0	0.0	1.0	0.0	0.0	0.0	0.0	0.0	0.0	1.0	1.0	0.0	0.0	1.0	0.0	0.0	0.0	0.0	0.0	0.0	0.0	0.0	0.0	0.0	0.0	0.0	0.0	0.0	0.0	0.0	0.0	0.0	0.0	0.0	0.0	26.0	9.0	2.0	19.0	1.0	3.0	12.0	4.0	2.0	1.0	1.0	0.0	2.0	0.0	1.0	1.0	1.0	0.0	0.0	0.0	0.0	0.0	0.0	0.0	0.0	0.0	0.0	0.0	0.0	0.0	0.0	0.0	0.0	0.0	0.0	0.0	1.0	1.0	0.0	0.0	0.0	0.0	0.0	0.0	0.0	0.0	0.0	0.0	0.0	0.0	0.0	0.0	0.0	0.0	0.0	0.0	0.0	0.0	0.0	3.0	2.0	4.0	0.0	0.0	0.0	0.0	0.0	2.0	0.0	0.0	0.0	0.0	1.0	1.0	0.0	0.0	1.0	1.0	0.0	0.0	0.0	0.0	0.0	0.0	0.0	0.0	0.0	0.0	0.0	0.0	0.0	0.0	0.0	0.0	0.0	0.0	0.0	0.0	0.0	0.0	0.0	0.0	0.0	0.0	0.0	0.0	0.0	0.0	0.0	0.0	0.0	0.0	0.0	0.0	0.0	0.0	0.0	0.0	1.0	1.0	1.0	5.0	1.0	1.0	0.0	0.0	0.0	5.0	1.0	3.0	0.0	1.0	0.0	0.0	0.0	1.0	1.0	0.0	0.0	0.0	0.0	0.0	0.0	0.0	0.0	0.0	0.0	0.0	1.0	0.0	0.0	1.0	0.0	0.0	8.0	0.0	0.0	0.0	0.5	0.0	0.0	0.0	0.0	0.0	0.0	0.0	0.0	0.0	0.0	0.0	0.0	0.0	0.0	0.0	0.0	0.0	0.0	4.0	1.0	3.0	1.0	0.0	1.0	0.0	2.0	0.0	0.0	0.0	1.0	0.0	0.0	1.0	0.0	0.0	0.0	0.0	0.0	0.0	0.0	0.0	1.0	0.0	0.0	0.0	4.0	0.0	1.0	0.0	0.0	0.0	0.0	0.0	1.0	0.0	0.0	0.0	0.5	0.0	0.0	0.0	0.0	0.0	0.0	0.0	0.0	0.0	0.0	0.0	0.0	0.0	0.0	0.0	0.0	0.0	0.0	0.0	2.0	6.0	1.0	3.0	2.0	2.0	0.0	1.0	0.0	0.0	1.0	0.0	0.0	0.0	0.0	0.0	0.0	0.0	0.0	0.0	0.0	0.0	0.0	0.0	0.0	0.0	0.0	0.0	0.0	0.0	0.0	0.0	3.0	1.0	0.0	1.0	0.0	2.0	0.0	0.0	0.0	0.0	0.0	0.0	0.0	0.0	0.0	0.0	0.0	0.0	0.0	0.0	0.0	0.0	0.0	0.0	0.0	0.0	0.0	0.0	0.0	1.0	0.0	0.0	0.0	0.0	0.0	0.0	0.0	0.0	0.0	1.0	1.0	0.0	0.0	0.0	1.0	0.0	1.0	1.0	1.0	0.0	1.0	0.0	0.0	0.0	1.0	0.0	1.0	0.0	1.0	0.0	0.0	0.0	0.0	0.0	0.0	0.0	0.0	0.0	0.0	0.0	0.0	0.0	0.0	0.0	0.0	0.0	0.0	0.0	0.0	0.0	0.0	0.0	0.0	0.0	0.0	0.0	0.0	0.0	0.0	0.0	0.0	0.0	1.0	0.0	0.0	0.0	0.0	0.0	0.0	0.0	0.0	1.0	7.0	1.0	0.0	1.0	2.0	0.0	1.0	1.0	0.0	1.0	0.0	0.0	0.0	1.0	2.0	0.0	0.0	0.0	0.0	0.0	0.0	0.0	0.0	0.0	0.0	0.0	0.0	0.0	0.0	0.0	0.0	0.0	0.0	0.0	0.0	0.0	0.0	0.0	0.0	0.0	0.0	0.0	0.0	0.0	1.0	1.0	0.0	1.0	0.0	2.0	2.0	0.0	0.0	0.0	2.0	3.0	0.0	0.0	0.0	0.0	0.0	0.0	0.0	0.0	0.0	0.0	0.0	0.0	1.0	0.0	0.0	0.0	0.0	0.0	0.0	1.0	0.0	0.0	0.0	0.0	0.0	0.0	0.0	0.0	0.0	0.0	0.0	0.0	0.0	0.0	0.0	0.0	0.0	0.0	0.0	0.0	0.0	0.0	0.0	0.0	0.0	0.0	0.0	1.0	0.0	0.0	0.0	0.0	0.0	0.0	0.0	0.0	1.0	0.0	2.0	0.0	0.0	0.0	1.0	0.0	0.0	0.0	0.0	0.0	0.0	0.0	0.0	0.0	0.0	0.0	1.0	0.0	0.0	0.0	0.0	0.0	0.0	0.0	0.0	0.0	0.0	0.0	0.0	0.0	0.0	0.0	0.0	0.0	0.0	0.0	0.0	0.0	0.0	0.0	0.0	0.0	0.0	0.0	0.0	0.0	0.0	0.0	0.0	0.0	0.0	0.0	0.0	0.0	0.0	0.0	0.0	0.0	0.0	2.0	0.0	0.0	0.0	1.0	0.0	0.0	0.0	2.0	0.0	0.0	0.0	0.0	0.0	0.0	0.0	0.0	0.0	1.0	0.0	1.0	0.0	0.0	0.0	0.0	0.0	0.0	0.0	0.0	0.0	0.0	0.0	0.0	0.0	0.0	0.0	0.0	0.0	0.0	0.0	0.0	0.0	0.0	0.0	0.0	0.0	0.0	0.0	0.0	1.0	0.0	0.0	0.0	0.0	0.0	1.0	0.0	0.0	0.0	0.0	1.0	0.0	0.0	0.0	0.0	0.0	0.0	0.0	0.0	1.0	0.0	0.0	0.0	0.0	0.0	1.0	0.0	0.0	0.0	0.0	0.0	0.0	0.0	0.0	0.0	0.0	0.0	0.0	0.0	0.0	0.0	0.0	0.0	0.0	0.0	0.0	0.0	0.0	0.0	0.0	0.0	0.0	0.0	0.0	0.0	0.0	0.0	0.0	0.0	1.0	0.0	0.0	0.0	0.0	0.0	0.0	0.0	0.0	0.0	0.0	0.0	1.0	0.0	0.0	0.0	1.0	0.0	0.0	0.0	2.0	0.0	0.0	0.0	0.0	0.0	0.0	0.0	0.5	0.0	0.0	0.0	0.0	0.0	0.0	0.0	0.0	0.0	0.0	0.0	0.0	0.0	0.0	0.0	0.0	0.0	0.0	0.0	0.0	0.0	0.0	0.0	0.0	0.0	0.0	0.0	0.0	0.0	0.0	1.0	0.0	0.0	0.0	0.0	0.0	0.0	0.0	0.0	0.0	0.0	0.0	0.0	0.0	0.0	0.0	0.0	0.0	0.0	0.0	1.0	0.0	1.0	0.0	1.0	0.0	0.0	0.0	0.0	0.0	0.0	0.0	0.0	0.0	0.0	0.0	0.0	0.0	0.0	0.0	0.0	0.0	0.0	0.0	0.0	0.0	0.0	0.0	0.0	0.0	0.0	0.0	0.0	0.0	0.0	0.0	0.0	0.0	0.0	0.0	0.0	0.0	0.0	0.0	0.0	0.0	1.0	0.0	0.0	0.0	0.0	0.0	0.0	1.0	0.0	1.0	1.0	0.0	0.0	0.0	0.0	0.0	0.0	0.0	0.0	0.0	0.0	0.0	0.0	0.0	0.0	0.0	0.0	0.0	0.0	0.0	0.0	0.0	0.0	0.0	0.0	0.0	0.0	0.0	0.0	0.0	0.0	0.0	0.0	0.0	0.0	0.0	0.0	0.0	0.0	0.0	0.0	0.0	0.0	0.0	0.0	0.0	0.0	1.0	0.0	0.0	0.0	0.0	0.0	0.0	0.0	0.0	0.0	0.0	0.0	0.0	0.0	0.0	0.0	2.0	0.0	0.0	0.0	0.0	0.0	0.0	0.0	0.0	0.0	0.0	0.0	0.0	0.0	0.0	0.0	0.0	0.0	0.0	0.0	0.0	0.0	0.0	0.0	0.0	0.0	0.0	0.0	0.0	0.0	0.0	0.0	0.0	0.0	0.0	0.0	0.0	0.0	0.0	0.0	0.0	0.0	0.0	0.0	0.0	0.0	0.0	0.0	0.0	0.0	1.0	0.0	0.0	0.0	0.0	0.0	0.0	1.0	0.0	0.0	0.0	0.0	0.0	0.0	0.0	0.0	0.0	0.0	0.0	0.0	0.0	0.0	0.0	0.0	0.0	0.0	0.0	0.0	0.0	0.0	0.0	0.0	0.0	0.0	0.0	0.0	0.0	0.0	0.0	0.0	0.0	0.0	0.0	0.0	0.0	0.0	0.0	0.0	1.0	0.0	0.0	0.0	0.0	0.0	0.0	0.0	0.0	0.0	0.0	0.0	0.0	0.0	0.0	0.0	0.0	0.0	0.0	0.0	0.0	0.0	1.0	0.0	0.0	0.0	0.0	0.0	0.0	0.0	0.0	0.0	0.0	0.0	0.0	0.0	0.0	0.0	0.0	0.0	0.0	0.0	0.0	0.0	0.0	0.0	0.0	0.0	0.0	0.0	0.0	0.0	0.0	0.0	0.0	32.0	6.0	6.0	12.0	5.0	3.0	3.0	6.0	2.0	0.0	1.0	0.0	0.0	0.0	0.0	0.0	0.0	0.0	0.0	0.0	1.0	0.0	0.0	0.0	0.0	0.0	0.0	0.0	0.0	0.0	0.0	0.0	0.0	0.0	0.0	0.0	0.0	0.0	0.0	0.0	0.0	0.0	0.0	0.0	0.0	0.0	0.0	0.0	0.0	0.0	0.0	0.0	0.0	0.0	0.0	0.0	0.0	0.0	0.0	14.0	5.0	9.0	4.0	4.0	1.0	1.0	0.0	0.0	0.0	0.0	1.0	0.0	2.0	0.0	0.0	1.0	0.0	8.0	0.0	2.0	0.0	0.0	0.0	0.0	0.0	0.0	0.0	0.0	0.0	0.0	0.0	0.0	0.0	0.0	0.0	0.0	0.0	0.0	0.0	0.0	0.0	0.0	0.0	0.0	0.0	0.0	0.0	0.0	0.0	0.0	0.0	0.0	0.0	0.0	0.0	0.0	0.0	0.0	15.0	6.0	5.0	2.0	2.0	1.0	0.0	2.0	3.0	1.0	1.0	0.0	1.0	0.0	0.0	1.0	0.0	1.0	1.0	0.0	0.0	2.0	1.0	0.0	0.0	0.0	0.0	0.0	0.0	0.0	0.0	0.0	0.0	1.0	2.0	0.0	0.0	0.0	0.0	0.0	0.0	0.0	0.0	0.0	0.0	0.0	0.0	0.0	0.0	0.0	0.0	0.0	0.0	0.0	0.0	0.0	0.0	0.0	0.0	2.0	0.0	3.0	2.0	2.0	0.0	0.0	0.0	1.0	0.0	0.0	3.0	0.0	0.0	0.0	0.0	0.0	2.0	0.0	0.0	2.0	1.0	0.0	0.0	0.0	0.0	0.0	0.0	0.0	0.0	0.0	0.0	0.0	0.0	0.0	0.0	0.0	0.0	0.0	0.0	0.0	0.0	0.0	0.0	0.0	0.0	0.0	0.0	0.0	0.0	0.0	0.0	0.0	0.0	0.0	0.0	0.0	0.0	0.0	3.0	0.0	0.0	1.0	1.0	1.0	1.0	0.0	4.0	1.0	0.0	0.0	0.0	3.0	0.0	0.0	2.0	0.0	0.0	0.0	0.0	0.0	0.0	0.0	0.0	0.0	0.0	0.0	0.0	0.0	1.0	0.0	0.0	0.0	0.0	0.0	0.0	0.0	0.0	0.0	0.0	0.0	0.0	0.0	0.0	0.0	0.0	0.0	0.0	0.0	0.0	0.0	0.0	0.0	0.0	0.0	0.0	0.0	0.0	1.0	2.0	0.0	0.0	0.0	0.0	1.0	1.0	1.0	0.0	1.0	5.0	3.0	3.0	0.0	0.0	0.0	0.0	0.0	0.0	0.0	0.0	0.0	0.0	0.0	0.0	0.0	0.0	0.0	1.0	0.0	0.0	1.0	0.0	0.0	1.0	0.0	0.0	0.0	0.0	0.0	0.0	0.0	0.0	0.0	0.0	0.0	0.0	0.0	0.0	0.0	0.0	0.0	0.0	0.0	0.0	0.0	0.0	0.0	0.0	0.0	0.0	0.0	0.0	0.0	1.0	0.0	0.0	1.0	1.0	0.0	0.0	0.0	0.0	2.0	1.0	0.0	0.0	0.0	0.0	0.0	2.0	1.0	0.0	0.0	0.0	1.0	0.0	1.0	1.0	0.0	0.0	0.0	0.0	0.0	0.0	0.0	0.0	0.0	0.0	0.0	0.0	0.0	0.0	0.0	0.0	0.0	0.0	0.0	0.0	0.0	0.0	0.0	0.0	0.0	0.0	0.0	0.0	2.0	0.0	0.0	0.0	0.0	3.0	1.0	0.0	0.0	0.0	1.0	1.0	1.0	0.0	0.0	0.0	0.0	0.0	0.0	0.0	0.0	0.0	1.0	0.0	0.0	0.0	2.0	0.0	1.0	0.0	0.0	0.0	0.0	0.0	0.0	0.0	0.0	0.0	0.0	0.0	0.0	0.0	0.0	0.0	0.0	0.0	0.0	0.0	0.0	0.0	0.0	0.0	0.0	0.0	0.0	0.0	0.0	0.0	0.0	0.0	0.0	0.0	0.0	0.0	0.0	0.0	0.0	0.0	1.0	0.0	0.0	0.0	0.0	1.0	0.0	0.0	0.0	0.0	0.0	0.0	0.0	0.0	0.0	0.0	0.0	0.0	2.0	0.0	0.0	0.0	0.0	0.0	0.0	1.0	1.0	0.0	0.0	0.0	0.0	0.0	0.0	0.0	0.0	0.0	0.0	0.0	0.0	0.0	0.0	0.0	0.0	0.0	0.0	0.0	0.0	0.0	0.0	0.0	3.0	0.0	0.0	0.0	0.0	0.0	1.0	0.0	0.0	0.0	0.0	0.0	0.0	0.0	0.0	1.0	0.0	0.0	0.0	0.0	0.0	0.0	1.0	1.0	0.0	3.0	0.0	0.0	0.0	1.0	1.0	0.0	0.0	0.0	0.0	0.0	0.0	0.0	0.0	0.0	0.0	0.0	0.0	0.0	0.0	0.0	0.0	0.0	0.0	0.0	0.0	0.0	0.0	0.0	0.0	0.0	0.0	0.0	0.0	1.0	0.0	0.0	0.0	1.0	0.0	0.0	0.0	0.0	1.0	0.0	0.0	0.0	0.0	0.0	1.0	0.0	0.0	0.0	0.0	0.0	0.0	0.0	0.0	0.0	2.0	1.0	0.0	0.0	0.0	0.0	0.0	0.0	0.0	0.0	0.0	0.0	0.0	0.0	0.0	0.0	0.0	0.0	0.0	0.0	0.0	0.0	0.0	0.0	0.0	0.0	0.0	0.0	0.0	0.0	0.0	0.0	0.0	0.0	0.0	0.0	0.0	0.0	0.0	0.0	0.0	0.0	0.0	0.0	0.0	0.0	0.0	1.0	0.0	0.0	0.0	0.0	0.0	0.0	0.0	0.0	1.0	0.0	1.0	1.0	0.0	0.0	0.0	0.0	0.0	0.0	0.0	0.0	0.0	0.0	0.0	0.0	0.0	0.0	0.0	0.0	0.0	0.0	0.0	0.0	0.0	0.0	0.0	0.0	0.0	0.0	0.0	0.0	0.0	0.0	0.0	0.0	0.0	1.0	0.0	0.0	1.0	1.0	0.0	0.0	0.0	0.0	0.0	0.0	0.0	0.0	0.0	0.0	1.0	0.0	0.0	0.0	0.0	0.0	0.0	0.0	0.0	0.0	0.0	1.0	0.0	0.0	0.0	0.0	0.0	0.0	0.0	0.0	0.0	0.0	0.0	0.0	0.0	0.0	0.0	0.0	0.0	0.0	0.0	0.0	0.0	0.0	0.0	0.0	0.0	0.0	0.0	0.0	0.0	0.0	0.0	0.0	0.0	0.0	0.0	0.0	0.0	1.0	0.0	0.0	0.0	1.0	0.0	0.0	0.0	0.0	0.0	1.0	0.0	0.0	0.0	0.0	0.0	0.0	0.0	0.0	0.0	0.0	0.0	0.0	0.0	0.0	0.0	0.0	0.0	0.0	0.0	0.0	0.0	0.0	0.0	0.0	0.0	0.0	0.0	0.0	0.0	0.0	0.0	0.0	0.0	0.0	0.0	0.0	0.0	0.0	0.0	0.0	0.0	0.0	0.0	0.0	0.0	0.0	0.0	0.0	0.0	0.0	0.0	0.0	0.0	0.0	0.0	0.0	0.0	0.0	0.0	0.0	0.0	0.0	0.0	3.0	26.0	0.0	0.0	0.0	0.0	0.0	1.0	1.0	0.0	0.0	0.0	0.0	0.0	0.0	0.0	0.0	0.0	0.0	0.0	0.0	0.0	0.0	0.0	0.0	0.0	0.0	0.0	0.0	0.0	0.0	0.0	0.0	0.0	0.0	0.0	0.0	0.0	0.0	0.0	0.0	0.0	0.0	0.0	0.0	0.0	0.0	0.0	1.0	0.0	0.0	0.0	0.0	0.0	1.0	0.0	0.0	0.0	0.0	0.0	0.0	1.0	0.0	0.0	2.0	0.0	0.0	0.0	0.0	0.0	0.0	0.0	0.0	0.0	0.0	0.0	0.0	0.0	0.0	0.0	0.0	0.0	0.0	0.0	0.0	0.0	0.0	0.0	0.0	0.0	0.0	0.0	0.0	0.0	0.0	0.0	0.0	0.0	0.0	0.0	0.0	1.0	0.0	0.0	0.0	1.0	0.0	0.0	0.0	0.0	0.0	0.0	1.0	0.0	0.0	0.0	1.0	0.0	0.0	1.0	0.0	1.0	0.0	1.0	0.0	0.0	0.0	0.0	0.0	0.0	0.0	0.0	0.0	0.0	0.0	0.0	0.0	0.0	0.0	0.0	0.0	0.0	0.0	0.0	0.0	0.0	0.0	0.0	0.0	0.0	0.0	0.0	0.0	0.0	0.0	0.0	0.0	0.0	0.0	1.0	0.0	0.0	0.0	0.0	0.0	0.0	0.0	0.0	0.0	1.0	0.0	0.0	0.0	0.0	0.0	0.0	0.0	0.0	0.0	0.0	1.0	0.0	0.0	0.0	0.0	0.0	0.0	0.0	0.0	0.0	0.0	0.0	0.0	0.0	0.0	0.0	0.0	0.0	0.0	0.0	0.0	0.0	0.0	0.0	0.0	0.0	0.0	0.0	0.0	0.0	0.0	0.0	0.0	0.0	0.0	0.0	0.0	0.0	0.0	0.0	0.0	0.0	0.0	0.0	0.0	0.0	0.0	0.0	0.0	0.0	0.0	1.0	0.0	0.0	0.0	0.0	0.0	0.0	0.0	0.0	0.0	2.0	0.0	0.0	0.0	0.0	0.0	0.0	0.0	0.0	0.0	0.0	0.0	0.0	0.0	0.0	0.0	0.0	0.0	0.0	0.0	0.0	0.0	0.0	0.0	0.0	0.0	0.0	0.0	0.0	0.0	0.0	0.0	0.0	0.0	25.0	4.0	6.0	1.0	6.0	5.0	2.0	3.0	4.0	1.0	0.0	1.0	0.0	0.0	0.0	0.0	0.0	0.0	0.0	0.0	0.0	0.0	0.0	0.0	0.0	0.0	2.0	0.0	0.0	0.0	0.0	0.0	0.0	0.0	0.0	0.0	0.0	0.0	0.0	0.0	0.0	0.0	0.0	0.0	0.0	0.0	0.0	0.0	0.0	0.0	0.0	0.0	0.0	0.0	0.0	0.0	0.0	0.0	0.0	7.0	10.0	4.0	1.0	1.0	0.0	1.0	1.0	1.0	0.0	1.0	0.0	2.0	2.0	0.0	0.0	0.0	0.0	0.0	1.0	0.0	0.0	0.0	0.0	0.0	1.0	0.0	0.0	0.0	0.0	0.0	0.0	0.0	0.0	0.0	0.0	0.0	0.0	0.0	0.0	0.0	0.0	0.0	0.0	0.0	0.0	0.0	0.0	0.0	0.0	0.0	0.0	0.0	0.0	0.0	0.0	0.0	0.0	0.0	13.0	11.0	8.0	12.0	3.0	2.0	1.0	2.0	0.0	0.0	2.0	0.0	4.0	0.0	0.0	0.0	0.0	0.0	0.0	0.0	0.0	0.0	0.0	0.0	0.0	0.0	0.0	0.0	0.0	0.0	0.0	0.0	0.0	0.0	0.0	0.0	0.0	0.0	0.0	0.0	0.0	0.0	0.0	0.0	0.0	0.0	0.0	0.0	0.0	0.0	0.0	0.0	0.0	0.0	0.0	0.0	0.0	0.0	0.0	1.0	2.0	3.0	5.0	1.0	2.0	1.0	0.0	0.0	0.0	0.0	1.0	1.0	0.0	0.0	0.0	0.0	0.0	1.0	0.0	0.0	0.0	0.0	0.0	0.0	0.0	0.0	0.0	1.0	0.0	0.0	0.0	0.0	1.0	0.0	0.0	0.0	3.0	0.0	0.0	0.0	0.0	0.0	0.0	0.0	0.0	0.0	0.0	0.0	0.0	0.0	0.0	0.0	0.0	0.0	0.0	0.0	0.0	0.0	3.0	2.0	1.0	1.0	1.0	1.0	1.0	0.0	0.0	0.0	0.0	0.0	0.0	0.0	2.0	0.0	0.0	1.0	0.0	1.0	0.0	0.0	0.0	1.0	1.0	0.0	1.0	0.0	0.0	0.0	0.0	0.0	0.0	0.0	0.0	0.0	0.0	0.0	0.0	0.0	0.0	0.0	0.0	0.0	0.0	0.0	0.0	0.0	0.0	0.0	0.0	0.0	0.0	0.0	0.0	0.0	0.0	0.0	0.0	0.0	0.0	1.0	3.0	3.0	0.0	0.0	0.0	1.0	0.0	1.0	0.0	0.0	0.0	0.0	0.0	0.0	0.0	1.0	0.0	0.0	0.0	0.0	0.0	0.0	1.0	0.0	0.0	0.0	0.0	0.0	0.0	0.0	0.0	0.0	0.0	0.0	0.0	0.0	0.0	0.0	0.0	0.0	0.0	0.0	0.0	0.0	0.0	0.0	0.0	0.0	0.0	0.0	0.0	0.0	0.0	0.0	0.0	0.0	1.0	0.0	1.0	0.0	0.0	1.0	1.0	2.0	0.0	0.0	0.0	0.0	0.0	1.0	0.0	0.0	1.0	0.0	0.0	0.0	0.0	0.0	1.0	0.0	0.0	0.0	1.0	0.0	0.0	1.0	1.0	0.0	0.0	0.0	0.0	1.0	0.0	0.0	0.0	0.0	0.0	0.0	0.0	0.0	0.0	0.0	0.0	0.0	0.0	0.0	0.0	0.0	0.0	0.0	0.0	0.0	0.0	0.0	0.0	0.0	0.0	1.0	0.0	0.0	0.0	0.0	3.0	0.0	0.0	1.0	0.0	0.0	0.0	0.0	1.0	0.0	0.0	0.0	0.0	0.0	1.0	1.0	0.0	0.0	0.0	0.0	0.0	0.0	0.0	0.0	0.0	0.0	0.0	2.0	0.0	0.0	0.0	0.0	0.0	0.0	0.0	0.0	0.0	0.0	0.0	0.0	0.0	0.0	0.0	0.0	0.0	0.0	0.0	0.0	0.0	0.0	0.0	0.0	1.0	0.0	0.0	0.0	0.0	0.0	0.0	0.0	1.0	0.0	2.0	0.0	1.0	14.0	1.0	0.0	0.0	0.0	0.0	0.0	0.0	0.0	4.0	0.0	0.0	0.0	0.0	0.0	0.0	0.0	0.0	0.0	0.0	0.0	0.0	0.0	0.0	0.0	0.0	0.0	0.0	0.0	0.0	0.0	0.0	0.0	0.0	0.0	0.0	0.0	0.0	0.0	0.0	0.0	0.0	0.0	0.0	0.0	0.0	1.0	0.0	0.0	0.0	0.0	0.0	0.0	5.0	0.0	0.0	1.0	0.0	8.0	0.0	0.0	0.0	1.0	0.0	0.0	0.0	0.0	0.0	0.0	0.0	0.0	0.0	0.0	0.0	0.0	0.0	0.0	2.0	0.0	0.0	0.0	0.0	0.0	0.0	0.0	0.0	0.0	0.0	0.0	0.0	0.0	0.0	0.0	0.0	0.0	0.0	0.0	0.0	0.0	0.0	0.0	0.0	0.0	0.0	0.0	0.0	0.0	0.0	0.0	1.0	0.0	2.0	0.0	0.0	1.0	0.0	0.0	0.0	0.0	0.0	0.0	0.0	0.0	0.0	1.0	0.0	1.0	0.0	0.0	0.0	0.0	1.0	0.0	0.0	0.0	0.0	0.0	0.5	0.0	0.0	0.0	0.0	0.0	0.0	0.0	0.0	0.0	0.0	0.0	0.0	0.0	0.0	0.0	0.0	0.0	0.0	0.0	0.0	0.0	0.0	0.0	0.0	0.0	0.0	0.0	0.0	0.0	1.0	0.0	0.0	0.0	0.0	0.0	0.0	0.0	0.0	0.0	1.0	1.0	0.0	0.0	0.0	1.0	1.0	0.0	0.0	0.0	0.0	0.0	0.0	0.0	0.0	0.0	1.0	0.0	0.0	0.0	0.0	0.0	0.0	0.0	0.0	0.0	0.0	0.0	0.0	0.0	0.0	0.0	0.0	0.0	0.0	0.0	0.0	0.0	0.0	0.0	0.0	0.0	0.0	0.0	0.0	0.0	0.0	0.0	1.0	0.0	0.0	1.0	3.0	1.0	0.0	0.0	0.0	0.0	0.0	1.0	0.0	0.0	0.0	0.0	0.0	0.0	0.0	0.0	0.0	0.0	0.0	3.0	0.0	0.0	0.0	0.0	0.0	0.0	0.0	0.0	0.0	0.0	0.0	0.0	0.0	0.0	0.0	0.0	0.0	0.0	0.0	0.0	0.0	0.0	0.0	0.0	0.0	0.0	0.0	0.0	0.0	0.0	0.0	0.0	0.0	1.0	0.0	0.0	12.0	2.0	0.0	0.0	0.0	0.0	0.0	0.0	1.0	1.0	0.0	0.0	1.0	0.0	0.0	0.0	0.0	0.0	0.0	0.0	1.0	0.0	0.0	0.0	0.0	0.0	0.0	0.0	0.0	0.0	0.0	0.0	0.0	0.0	0.0	0.0	0.0	0.0	0.0	0.0	0.0	0.0	0.0	0.0	0.0	0.0	0.0	0.0	0.0	0.0	0.0	0.0	0.0	0.0	0.0	0.0	0.0	0.0	0.0	0.0	0.0	0.0	0.0	2.0	0.0	1.0	0.0	2.0	0.0	0.0	0.0	0.0	0.0	0.0	0.0	0.0	0.0	4.0	0.0	0.0	0.0	0.0	1.0	0.0	0.5	0.0	0.0	0.0	0.0	0.0	0.0	0.0	0.0	0.0	0.0	0.0	0.0	0.0	0.0	0.0	0.0	0.0	0.0	0.0	0.0	0.0	0.0	0.0	0.0	0.0	0.0	0.0	0.0	0.0	0.0	0.0	1.0	1.0	7.0	0.0	0.0	0.0	0.0	0.0	0.0	0.0	0.0	0.0	0.0	0.0	0.0	0.0	0.0	0.0	0.0	0.0	0.0	0.0	0.0	0.0	0.0	0.0	0.5	0.0	0.0	0.0	0.0	0.0	0.0	0.0	0.0	0.0	0.0	0.0	0.0	0.0	0.0	0.0	0.0	0.0	0.0	0.0	0.0	0.0	0.0	0.0	0.0	0.0	0.0	0.0	0.0	0.0	0.0	0.0	0.0	0.0	0.0	0.0	0.0	1.0	0.0	0.0	1.0	0.0	0.0	0.0	0.0	0.0	0.0	0.0	0.0	0.0	1.0	5.0	0.0	1.0	0.0	0.0	0.0	0.0	0.0	0.0	0.0	0.0	0.0	0.0	0.0	0.0	0.0	0.0	0.0	0.0	0.0	0.0	0.0	0.0	0.0	0.0	0.0	0.0	0.0	0.0	0.0	0.0	0.0	0.0	0.0	0.0	0.0	0.0	0.0	0.0	0.0	0.0	0.0	0.0	0.0	0.0	0.0	0.0	0.0	0.0	0.0	0.0	0.0	0.0	0.0	0.0	0.0	0.0	1.0	0.0	0.0	0.0	0.0	1.0	0.0	1.0	0.0	0.0	0.0	0.0	0.0	0.0	0.0	0.0	0.0	0.0	0.0	0.0	0.0	0.0	0.0	0.0	0.0	0.0	0.0	0.0	0.0	0.0	0.0	0.0	0.0	0.0	0.0	0.0	0.0	0.0	0.0	0.0	0.0	0.0	0.0	0.0	0.0	0.0	0.0	0.0	0.0	0.0	0.0	0.0	0.0	0.0	0.0	0.0	0.0	0.0	0.0	0.0	0.0	0.0	0.0	0.0	0.0	1.0	2.5	0.0	0.0	0.0	0.0	0.0	0.0	0.0	0.0	0.0	0.0	0.0	0.0	0.0	0.0	0.0	0.0	0.0	0.0	0.0	0.0	0.0	0.0	0.0	0.0	0.0	0.0	0.0	0.0	0.0	0.0	0.0	0.0	0.0	0.0	5.0	6.0	2.0	6.0	3.0	3.0	1.0	0.0	1.0	0.0	0.0	0.0	0.0	1.0	1.0	1.0	0.0	0.0	0.0	0.0	0.0	0.0	0.0	0.0	0.0	0.0	0.0	0.0	0.0	0.0	0.0	0.0	0.0	0.0	0.0	0.0	0.0	0.0	0.0	0.0	0.0	0.0	0.0	0.0	0.0	0.0	0.0	0.0	0.0	0.0	0.0	0.0	0.0	0.0	0.0	0.0	0.0	0.0	0.0	7.0	3.0	3.0	1.0	0.0	2.0	1.0	2.0	3.0	2.0	1.0	0.0	0.0	0.0	0.0	0.0	0.0	0.0	0.0	0.0	0.0	0.0	0.0	0.0	0.0	0.0	0.0	0.0	0.0	0.0	0.0	1.0	0.0	0.0	0.0	0.0	0.0	0.0	0.0	0.0	0.0	0.0	0.0	0.0	0.0	0.0	0.0	0.0	0.0	0.0	0.0	0.0	0.0	0.0	0.0	0.0	0.0	0.0	0.0	15.0	3.0	4.0	6.0	0.0	2.0	1.0	0.0	1.0	1.0	0.0	0.0	0.0	0.0	0.0	1.0	1.0	0.0	1.0	0.0	0.0	1.0	0.0	0.0	0.0	0.0	0.0	0.0	0.0	0.0	0.0	0.0	0.0	0.0	0.0	0.0	0.0	0.0	1.0	0.0	0.0	0.0	0.0	0.0	0.0	0.0	0.0	0.0	0.0	0.0	0.0	0.0	0.0	0.0	0.0	0.0	0.0	0.0	0.0	1.0	0.0	0.0	0.0	0.0	1.0	0.0	0.0	0.0	0.0	0.0	0.0	0.0	0.0	1.0	0.0	0.0	0.0	1.0	0.0	0.0	0.0	1.0	0.0	0.0	0.0	0.0	0.0	1.0	0.0	0.0	0.0	0.0	0.0	0.0	0.0	0.0	0.0	0.0	0.0	0.0	0.0	0.0	0.0	0.0	0.0	0.0	0.0	0.0	0.0	0.0	0.0	0.0	0.0	0.0	0.0	0.0	0.0	0.0	2.0	1.0	0.0	0.0	0.0	1.0	0.0	0.0	1.0	1.0	0.0	1.0	0.0	0.0	0.0	1.0	0.0	0.0	0.0	0.0	1.0	0.0	0.0	0.0	0.0	0.0	0.0	0.0	1.0	0.0	0.0	1.0	0.0	0.0	0.0	0.0	0.0	0.0	0.0	0.0	0.0	0.0	0.0	0.0	0.0	0.0	0.0	0.0	0.0	0.0	0.0	0.0	0.0	0.0	0.0	0.0	0.0	0.0	0.0	0.0	0.0	0.0	1.0	1.0	1.0	0.0	0.0	2.0	0.0	0.0	0.0	0.0	1.0	0.0	0.0	0.0	0.0	0.0	1.0	0.0	3.0	0.0	0.0	0.0	0.0	0.0	0.0	0.0	0.0	0.0	0.0	0.0	0.0	0.0	0.0	0.0	0.0	0.0	0.0	0.0	0.0	0.0	0.0	0.0	0.0	0.0	0.0	0.0	0.0	0.0	0.0	0.0	0.0	0.0	0.0	0.0	0.0	0.0	0.0	0.0	2.0	0.0	0.0	4.0	0.0	0.0	0.0	1.0	0.0	0.0	0.0	0.0	0.0	0.0	1.0	0.0	0.0	1.0	0.0	0.0	0.0	0.0	0.0	0.0	0.0	0.0	0.0	0.0	0.0	0.0	1.0	0.0	0.0	0.0	0.0	0.0	0.0	0.0	0.0	0.0	0.0	0.0	0.0	0.0	0.0	0.0	0.0	0.0	0.0	0.0	0.0	0.0	0.0	0.0	0.0	0.0	0.0	0.0	0.0	1.0	0.0	0.0	0.0	0.0	0.0	0.0	0.0	0.0	0.0	0.0	0.0	0.0	1.0	0.0	0.0	0.0	0.0	1.0	0.0	0.0	0.0	0.0	0.0	0.0	0.0	0.0	0.0	0.0	0.0	0.0	0.0	0.0	0.0	0.0	0.0	0.0	0.0	0.0	0.0	0.0	0.0	0.0	0.0	0.0	0.0	0.0	0.0	0.0	0.0	0.0	0.0	0.0	0.0	0.0	0.0	0.0	1.0	0.0	0.0	0.0	0.0	0.0	0.0	0.0	0.0	0.0	0.0	0.0	0.0	0.0	0.0	0.0	0.0	0.0	0.0	0.0	0.0	0.0	1.0	0.0	0.0	0.0	0.0	0.0	0.0	0.0	0.0	0.0	1.0	0.0	0.0	0.0	0.0	0.0	0.0	0.0	0.0	0.0	0.0	0.0	0.0	0.0	0.0	0.0	0.0	0.0	0.0	0.0	0.0	0.0	0.0	0.0	0.0	0.0	0.0	0.0	0.0	0.0	2.0	0.0	0.0	0.0	0.0	0.0	0.0	0.0	0.0	0.0	1.0	1.0	0.0	0.0	1.0	0.0	0.0	2.0	1.0	0.0	0.0	0.0	0.0	0.0	1.0	1.0	0.0	0.0	0.0	0.0	0.0	0.0	0.0	0.0	0.0	0.0	0.0	0.0	0.0	0.0	0.0	0.0	0.0	0.0	0.0	0.0	0.0	0.0	0.0	0.0	0.0	0.0	0.0	0.0	0.0	0.0	2.0	0.0	1.0	2.0	0.0	0.0	0.0	0.0	1.0	0.0	1.0	0.0	0.0	0.0	0.0	0.0	0.0	0.0	0.0	1.0	0.0	0.0	0.0	0.0	0.0	1.0	0.0	0.0	0.0	1.0	1.0	0.5	0.0	0.0	0.0	0.0	0.0	0.0	0.0	0.0	0.0	0.0	0.0	0.0	0.0	0.0	0.0	0.0	0.0	0.0	0.0	0.0	0.0	0.0	0.0	0.0	0.0	0.0	0.0	0.0	0.0	0.0	0.0	0.0	0.0	0.0	0.0	0.0	0.0	0.0	0.0	0.0	0.0	0.0	0.0	0.0	0.0	1.0	0.0	0.0	0.0	1.0	0.0	0.0	0.0	0.0	0.0	0.0	0.0	0.0	0.0	0.0	0.0	0.0	0.0	0.0	0.0	0.0	0.0	0.0	0.0	0.0	0.0	0.0	0.0	0.0	0.0	0.0	0.0	0.0	0.0	0.0	0.0	0.0	0.0	0.0	0.0	0.0	0.0	1.0	1.0	0.0	0.0	0.0	3.0	6.0	1.0	0.0	0.0	0.0	0.0	0.0	0.0	0.0	0.0	0.0	0.0	0.0	0.0	0.0	0.0	0.0	0.0	0.0	0.0	0.0	0.0	0.0	0.0	0.0	0.0	0.0	0.0	0.0	0.0	0.0	0.0	0.0	0.0	0.0	0.0	0.0	0.0	0.0	0.0	0.0	0.0	0.0	0.0	0.0	0.0	0.0	0.0	0.0	0.0	0.0	0.0	0.0	0.0	0.0	0.0	0.0	0.0	0.0	0.0	0.0	0.0	0.0	0.0	0.0	0.0	0.0	0.0	0.0	0.0	0.0	1.0	1.0	0.0	0.0	0.0	0.0	0.0	0.0	0.0	0.0	0.0	0.0	0.0	0.0	0.0	0.0	0.0	0.0	0.0	0.0	0.0	0.0	0.0	0.0	0.0	0.0	0.0	0.0	0.0	0.0	0.0	0.0	0.0	0.0	0.0	0.0	0.0	0.0	0.0	0.0	1.0	0.0	0.0	0.0	1.0	0.0	1.0	0.0	0.0	0.0	0.0	0.0	0.0	0.0	0.0	0.0	0.0	0.0	1.0	0.0	0.0	0.0	0.0	0.0	0.0	0.0	0.0	0.0	0.0	0.0	0.0	0.0	0.0	0.0	0.0	0.0	0.0	0.0	0.0	0.0	0.0	0.0	0.0	0.0	0.0	0.0	0.0	0.0	0.0	0.0	0.0	0.0	0.0	0.0	0.0	0.0	0.0	0.0	0.0	0.0	0.0	0.0	0.0	0.0	0.0	0.0	0.0	0.0	0.0	0.0	1.0	0.0	0.0	0.0	0.0	0.0	1.0	0.0	0.0	0.0	1.0	0.0	0.0	0.0	0.0	0.0	0.0	0.0	0.0	0.0	0.0	0.0	0.0	0.0	0.0	0.0	0.0	0.0	0.0	0.0	0.0	0.0	0.0	0.0	0.0	0.0	0.0	0.0	0.0	0.0	0.0	0.0	0.0	0.0	0.0	0.0	0.0	0.0	1.0	0.0	0.0	0.0	0.0	0.0	1.0	0.0	0.0	0.0	0.0	1.0	0.0	0.0	0.0	0.0	0.0	0.0	0.0	1.0	0.0	1.0	0.0	0.0	0.0	0.0	0.0	0.0	0.0	0.0	0.0	0.0	0.0	0.0	0.0	0.0	0.0	0.0	0.0	0.0	0.0	0.0	0.0	0.0	0.0	0.0	0.0	0.0	0.0	0.0	0.0	0.0	0.0	0.0	0.0	0.0	0.0	0.0	0.0	1.0	0.0	0.0	0.0	0.0	0.0	0.0	0.0	0.0	0.0	0.0	0.0	0.0	0.0	0.0	0.0	0.0	0.0	0.0	0.0	0.0	0.0	1.0	0.0	2.0	0.0	0.0	0.0	0.0	0.0	0.0	0.0	0.0	0.0	0.0	0.0	0.0	0.0	0.0	0.0	0.0	0.0	0.0	0.0	0.0	0.0	0.0	0.0	0.0	0.0	0.0	0.0	0.0	0.0	0.0	0.0	0.0	0.0	0.0	0.0	0.0	0.0	1.0	0.0	0.0	0.0	0.0	0.0	0.0	0.0	0.0	0.0	0.0	0.0	0.0	0.0	0.0	0.0	0.0	0.0	0.0	0.0	0.0	0.0	0.0	0.0	0.0	0.0	0.0	0.0	0.0	0.0	0.0	0.0	0.0	0.0	0.0	0.0	0.0	0.0	0.0	0.0	0.0	0.0	0.0	0.0	0.0	0.0	0.0	0.0	0.0	0.0	0.0	0.0	0.0	0.0	0.0	0.0	5.0	2.0	1.0	0.0	0.0	2.0	0.0	0.0	0.0	0.0	0.0	0.0	0.0	0.0	0.0	0.0	0.0	0.0	0.0	0.0	0.0	0.0	0.0	1.0	0.0	0.0	0.0	0.0	0.0	0.0	0.0	0.0	0.0	0.0	0.0	0.0	0.0	0.0	0.0	0.0	0.0	0.0	0.0	0.0	0.0	0.0	0.0	0.0	0.0	0.0	0.0	0.0	0.0	0.0	0.0	0.0	0.0	0.0	0.0	2.0	2.0	5.0	1.0	1.0	0.0	2.0	0.0	0.0	0.0	0.0	6.0	7.0	0.0	1.0	0.0	0.0	0.0	0.0	0.0	0.0	0.0	0.0	0.0	0.0	0.0	0.0	0.0	0.0	0.0	0.0	0.0	0.0	0.0	0.0	1.0	0.0	0.0	0.0	0.0	0.0	0.0	0.0	0.0	0.0	0.0	0.0	0.0	0.0	0.0	0.0	0.0	0.0	0.0	0.0	0.0	0.0	0.0	0.0	7.0	2.0	3.0	2.0	2.0	3.0	0.0	2.0	2.0	2.0	0.0	1.0	2.0	0.0	0.0	0.0	0.0	0.0	0.0	0.0	0.0	0.0	0.0	0.0	0.0	0.0	0.0	0.0	0.0	0.0	0.0	0.0	0.0	0.0	0.0	0.0	0.0	0.0	2.5	0.0	0.0	0.0	0.0	0.0	0.0	0.0	0.0	0.0	0.0	0.0	0.0	0.0	0.0	0.0	0.0	0.0	0.0	0.0	0.0	0.0	1.0	0.0	0.0	0.0	0.0	0.0	1.0	9.0	0.0	3.0	0.0	0.0	0.0	0.0	0.0	0.0	1.0	0.0	0.0	0.0	0.0	1.0	0.0	0.0	0.0	0.0	0.0	0.0	0.0	0.0	0.0	0.0	0.0	0.0	0.0	1.0	0.0	0.0	0.0	0.0	0.0	0.0	0.0	0.0	0.0	0.0	0.0	0.0	0.0	0.0	0.0	0.0	0.0	0.0	0.0	0.0	0.0	0.0	1.0	0.0	0.0	0.0	4.0	0.0	0.0	0.0	4.0	0.0	0.0	0.0	5.0	0.0	1.0	0.0	0.0	1.0	0.0	0.0	0.0	0.0	0.0	2.0	1.0	0.0	1.0	0.0	0.0	0.0	0.0	0.0	0.0	0.0	0.0	0.0	0.0	0.0	0.0	0.0	0.0	0.0	0.0	0.0	0.0	0.0	0.0	0.0	0.0	0.0	0.0	0.0	0.0	0.0	0.0	0.0	0.0	0.0	0.0	0.0	2.0	6.0	1.0	0.0	0.0	0.0	0.0	0.0	0.0	0.0	0.0	1.0	0.0	0.0	0.0	0.0	0.0	0.0	0.0	0.0	0.0	0.0	0.0	0.0	0.0	0.0	0.0	0.0	0.0	0.0	0.0	0.0	0.0	0.0	0.0	0.0	0.0	0.0	0.0	0.0	0.0	0.0	0.0	0.0	0.0	0.0	0.0	0.0	0.0	0.0	0.0	0.0	0.0	0.0	0.0	0.0	0.0	0.0	0.0	2.0	2.0	0.0	3.0	0.0	2.0	0.0	1.0	0.0	0.0	0.0	5.0	1.0	1.0	5.0	0.0	0.0	0.0	0.0	1.0	0.0	0.0	0.0	0.0	0.0	1.0	1.0	0.0	0.0	0.0	0.0	0.0	0.0	0.0	0.0	0.0	0.0	0.0	0.0	0.0	0.0	0.0	0.0	0.0	0.0	0.0	0.0	0.0	0.0	0.0	0.0	0.0	0.0	0.0	0.0	0.0	0.0	0.0	0.0	0.0	0.0	0.0	0.0	0.0	0.0	0.0	1.0	0.0	0.0	1.0	0.0	0.0	0.0	0.0	0.0	0.0	0.0	0.0	0.0	0.0	0.0	0.0	0.0	0.0	0.0	0.0	0.0	0.0	0.0	0.0	0.0	0.0	0.0	0.0	0.0	0.0	0.0	0.0	0.0	0.0	0.0	0.0	0.0	0.0	0.0	0.0	0.0	0.0	0.0	0.0	0.0	0.0	0.0	0.0	0.0	0.0	0.0	0.0	1.0	0.0	0.0	0.0	0.0	0.0	0.0	2.0	0.0	0.0	0.0	0.0	0.0	0.0	1.0	0.0	1.0	0.0	0.0	0.0	0.0	0.0	1.0	1.0	0.0	0.0	0.0	1.0	0.0	0.0	0.0	0.5	0.0	0.0	0.0	0.0	0.0	0.0	0.0	0.0	0.0	0.0	0.0	0.0	0.0	0.0	0.0	0.0	0.0	0.0	0.0	0.0	0.0	0.0	0.0	0.0	0.0	0.0	0.0	1.0	0.0	0.0	0.0	2.0	2.0	2.0	0.0	0.0	0.0	0.0	0.0	0.0	1.0	0.0	0.0	0.0	0.0	0.0	0.0	0.0	0.0	0.0	0.0	0.0	0.0	0.0	0.0	0.0	0.0	0.0	0.0	0.0	0.0	0.0	0.0	0.0	0.0	0.0	0.0	0.0	0.0	0.0	0.0	0.0	0.0	0.0	0.0	0.0	0.0	0.0	0.0	0.0	0.0	0.0	0.0	0.0	0.0	0.0	1.0	0.0	0.0	0.0	0.0	0.0	0.0	0.0	0.0	0.0	0.0	0.0	0.0	0.0	0.0	1.0	0.0	0.0	0.0	0.0	1.0	0.0	0.0	1.0	0.0	0.0	0.0	0.0	0.0	0.0	0.0	0.0	0.0	0.0	0.0	0.0	0.0	0.0	0.0	0.0	0.0	0.0	0.0	0.0	0.0	0.0	0.0	0.0	0.0	0.0	0.0	0.0	0.0	0.0	0.0	0.0	0.0	0.0	0.0	0.0	0.0	1.0	0.0	0.0	0.0	0.0	0.0	0.0	0.0	0.0	0.0	0.0	1.0	0.0	0.0	0.0	0.0	0.0	0.0	0.0	1.0	0.0	0.0	0.0	0.0	0.0	0.0	1.0	0.0	0.0	0.0	0.0	0.0	0.0	0.0	0.0	0.0	0.0	0.0	0.0	0.0	0.0	0.0	0.0	0.0	0.0	0.0	0.0	0.0	0.0	0.0	0.0	0.0	0.0	0.0	0.0	0.0	0.0	0.0	0.0	0.0	0.0	0.0	0.0	0.0	0.0	0.0	0.0	0.0	0.0	0.0	0.0	0.0	0.0	0.0	0.0	0.0	0.0	0.0	0.0	1.0	0.0	1.0	1.0	0.0	0.0	0.0	0.0	0.0	0.0	0.0	0.0	0.0	0.0	0.0	0.0	0.0	0.0	0.0	0.0	0.0	0.0	0.0	0.0	0.0	0.0	0.0	0.0	0.0	0.0	0.0	0.0	0.0	0.0	0.0	0.0	0.0	1.0	3.0	0.0	2.0	0.0	0.0	0.0	0.0	0.0	0.0	1.0	0.0	0.0	0.0	0.0	0.0	4.0	1.0	0.0	0.0	1.0	3.0	1.0	0.0	0.0	0.0	0.0	0.0	0.0	0.0	0.0	0.0	0.0	0.0	0.0	0.0	0.0	0.0	0.0	0.0	0.0	0.0	0.0	0.0	0.0	0.0	0.0	0.0	0.0	0.0	0.0	0.0	0.0	0.0	0.0	0.0	0.0	0.0	0.0	0.0	0.0	1.0	0.0	2.0	0.0	1.0	0.0	0.0	0.0	0.0	0.0	0.0	0.0	0.0	0.0	1.0	0.0	1.0	1.0	0.0	0.0	0.0	0.0	0.0	0.0	0.0	0.0	0.0	0.0	0.0	0.0	0.0	0.0	0.0	0.0	0.0	0.0	0.0	0.0	0.0	0.0	0.0	0.0	0.0	0.0	0.0	0.0	0.0	0.0	0.0	0.0	0.0	0.0	0.0	0.0	0.0	0.0	0.0	0.0	1.0	0.0	0.0	0.0	1.0	0.0	0.0	0.0	0.0	0.0	0.0	0.0	0.0	0.0	1.0	0.0	0.0	0.0	1.0	0.0	0.0	0.0	1.0	0.0	0.0	0.0	0.0	0.0	0.0	0.0	0.0	0.0	0.0	0.0	0.0	0.0	0.0	0.0	0.0	0.0	0.0	0.0	0.0	0.0	0.0	0.0	0.0	0.0	0.0	0.0	0.0	0.0	0.0	0.0	0.0	0.0	0.0	0.0	0.0	0.0	1.0	0.0	0.0	0.0	0.0	0.0	0.0	0.0	0.0	0.0	0.0	0.0	0.0	0.0	0.0	0.0	0.0	1.0	0.0	0.0	0.0	0.0	0.0	0.0	0.0	0.0	0.0	0.0	0.0	0.0	0.0	0.0	0.0	0.0	0.0	0.0	0.0	0.0	0.0	0.0	0.0	0.0	0.0	0.0	0.0	0.0	0.0	0.0	0.0	0.0	0.0	0.0	0.0	0.0	0.0	0.0	0.0	0.0	0.0	0.0	0.0	1.0	0.0	0.0	0.0	0.0	0.0	0.0	1.0	0.0	0.0	1.0	0.0	0.0	0.0	1.0	2.0	0.0	1.0	0.0	0.0	0.0	0.0	0.0	0.0	0.0	0.0	0.0	0.0	0.0	0.0	0.0	0.0	0.0	0.0	0.0	0.0	0.0	0.0	0.0	0.0	0.0	0.0	0.0	0.0	0.0	0.0	0.0	0.0	0.0	0.0	0.0	0.0	0.0	0.0	0.0	0.0	0.0	0.0	0.0	0.0	0.0	0.0	0.0	0.0	0.0	0.0	0.0	0.0	0.0	0.0	0.0	0.0	0.0	1.0	1.0	1.0	1.5	0.0	0.0	0.0	0.0	0.0	0.0	0.0	0.0	0.0	0.0	0.0	0.0	0.0	0.0	0.0	0.0	0.0	0.0	0.0	0.0	0.0	0.0	0.0	0.0	0.0	0.0	0.0	0.0	0.0	0.0	0.0	0.0	0.0	0.0	0.0	0.0	12237.0	2599.0	1592.0	1148.0	1064.0	751.0	596.0	409.0	415.0	348.0	268.0	130.0	175.0	109.0	85.0	71.0	61.0	38.0	41.0	24.0	19.0	18.0	17.0	7.0	22.0	3.0	4.0	6.0	5.0	1.0	0.0	0.0	4.0	2.0	9.0	3.0	2.0	0.0	0.0	0.0	0.0	3.0	0.0	1.0	0.0	0.0	0.0	0.0	0.0	0.0	0.0	0.0	0.0	0.0	0.0	0.0	0.0	0.0	0.0	263.0	132.0	105.0	94.0	111.0	91.0	89.0	69.0	66.0	55.0	30.0	61.0	82.0	111.0	20.0	17.0	12.0	3.0	9.0	9.0	7.0	0.0	6.0	2.0	3.0	4.0	1.0	7.0	2.0	1.0	0.0	4.0	2.0	2.0	1.0	0.0	0.0	1.0	1.0	2.0	0.0	2.0	1.0	0.0	1.0	0.0	0.0	0.0	0.0	0.0	0.0	0.0	0.0	0.0	0.0	0.0	0.0	0.0	0.0	60.0	40.0	50.0	49.0	49.0	29.0	39.0	36.0	56.0	29.0	28.0	12.0	34.0	9.0	11.0	5.0	3.0	7.0	13.0	4.0	5.0	3.0	2.0	7.0	2.0	1.0	1.0	3.0	4.0	2.0	0.0	1.0	1.0	0.0	4.0	0.0	0.0	1.0	0.0	0.0	1.0	0.0	0.0	0.0	0.0	0.0	1.0	0.0	0.0	0.0	0.0	0.0	0.0	0.0	0.0	0.0	0.0	0.0	0.0	15.0	7.0	4.0	2.0	6.0	3.0	9.0	7.0	6.0	2.0	9.0	2.0	4.0	0.0	1.0	6.0	0.0	0.0	1.0	3.0	1.0	2.0	1.0	1.0	0.0	0.0	1.0	2.0	0.0	0.0	0.0	0.0	2.0	0.0	0.0	1.0	0.0	0.0	0.0	0.0	0.0	0.0	0.0	0.0	0.0	1.0	0.0	0.0	0.0	0.0	0.0	0.0	0.0	0.0	0.0	0.0	0.0	0.0	0.0	5.0	2.0	4.0	2.0	11.0	1.0	2.0	2.0	3.0	6.0	6.0	0.0	0.0	1.0	1.0	1.0	1.0	2.0	0.0	0.0	1.0	1.0	0.0	2.0	2.0	1.0	0.0	0.0	0.0	0.0	0.0	0.0	0.0	0.0	0.0	0.0	1.0	0.0	0.0	0.0	1.0	1.0	0.0	1.0	0.0	0.0	0.0	0.0	0.0	0.0	0.0	0.0	0.0	0.0	0.0	0.0	0.0	0.0	0.0	1.0	2.0	3.0	1.0	1.0	3.0	1.0	0.0	1.0	1.0	0.0	0.0	0.0	3.0	1.0	1.0	0.0	0.0	1.0	1.0	2.0	0.0	0.0	4.0	0.0	0.0	0.0	1.0	5.0	0.0	1.0	1.0	0.0	0.0	0.0	0.0	0.0	0.0	0.0	0.0	0.0	0.0	0.0	0.0	0.5	0.0	0.0	0.0	0.0	0.0	0.0	0.0	0.0	0.0	0.0	0.0	0.0	0.0	0.0	2.0	2.0	1.0	2.0	1.0	3.0	1.0	0.0	0.0	0.0	1.0	0.0	0.0	1.0	0.0	1.0	1.0	0.0	0.0	1.0	0.0	1.0	1.0	0.0	0.0	1.0	0.0	0.0	0.0	0.0	1.0	0.0	1.0	0.0	0.0	0.0	0.0	0.0	0.0	0.0	0.0	1.0	0.0	0.0	0.0	0.0	0.0	0.0	0.0	0.0	0.0	0.0	0.0	0.0	0.0	0.0	0.0	0.0	0.0	1.0	0.0	1.0	0.0	2.0	0.0	0.0	2.0	0.0	0.0	0.0	0.0	1.0	0.0	0.0	0.0	0.0	7.0	0.0	0.0	1.0	0.0	0.0	0.0	0.0	3.0	6.0	1.0	0.0	1.0	0.0	0.0	0.0	0.0	0.0	0.0	0.0	0.0	1.0	0.0	0.0	0.0	0.5	0.0	0.0	0.0	0.0	0.0	0.0	0.0	0.0	0.0	0.0	0.0	0.0	0.0	0.0	0.0	0.0	0.0	0.0	0.0	3.0	3.0	0.0	0.0	1.0	0.0	3.0	1.0	0.0	0.0	1.0	0.0	1.0	0.0	1.0	0.0	1.0	0.0	0.0	0.0	0.0	1.0	0.0	1.0	0.0	0.0	0.0	1.0	0.0	0.0	1.0	0.0	0.0	0.0	0.0	0.0	1.0	1.0	0.0	0.0	0.0	0.0	0.0	0.0	0.0	0.0	0.0	0.0	0.0	0.0	0.0	0.0	0.0	0.0	0.0	0.0	0.0	0.0	0.0	2.0	0.0	0.0	0.0	0.0	0.0	0.0	0.0	1.0	0.0	0.0	1.0	1.0	0.0	0.0	0.0	0.0	0.0	0.0	3.0	0.0	0.0	0.0	0.0	0.0	0.0	0.0	0.0	0.0	0.0	0.0	0.0	0.0	0.0	0.0	0.0	0.0	0.5	0.0	0.0	0.0	0.0	0.0	0.0	0.0	0.0	0.0	0.0	0.0	0.0	0.0	0.0	0.0	0.0	0.0	0.0	0.0	0.0	0.0	1.0	0.0	0.0	0.0	0.0	1.0	2.0	0.0	1.0	0.0	0.0	1.0	0.0	1.0	1.0	0.0	0.0	0.0	1.0	3.0	0.0	1.0	0.0	0.0	0.0	0.0	0.0	1.0	0.0	1.0	1.0	1.0	0.0	1.0	0.0	0.0	0.0	0.0	0.0	0.0	0.0	0.0	0.0	0.0	0.0	0.0	0.0	0.0	0.0	0.0	0.0	0.0	0.0	0.0	0.0	0.0	2.0	1.0	0.0	0.0	0.0	0.0	0.0	0.0	0.0	0.0	0.0	0.0	0.0	0.0	0.0	0.0	0.0	0.0	0.0	0.0	0.0	0.0	0.0	0.0	1.0	0.0	0.0	0.0	0.0	0.0	0.0	0.0	0.0	0.0	0.0	0.0	0.0	1.0	0.0	0.0	0.0	0.0	0.0	0.0	0.0	0.0	0.0	0.0	0.0	0.0	0.0	0.0	0.0	0.0	0.0	0.0	0.0	0.0	0.0	0.0	0.0	0.0	0.0	2.0	0.0	0.0	0.0	1.0	0.0	0.0	0.0	0.0	0.0	0.0	0.0	0.0	0.0	1.0	0.0	1.0	0.0	0.0	0.0	0.0	0.0	0.0	0.0	0.0	1.0	0.0	0.0	0.0	0.0	0.0	0.0	0.0	0.0	0.0	0.0	0.0	0.0	0.0	0.0	0.0	0.0	0.0	0.0	0.0	0.0	0.0	0.0	0.0	0.0	0.0	0.0	0.0	0.0	0.0	0.0	0.0	0.0	0.0	1.0	0.0	0.0	0.0	0.0	0.0	0.0	0.0	0.0	0.0	0.0	0.0	0.0	0.0	0.0	0.0	0.0	0.0	0.0	0.0	0.0	1.0	0.0	0.0	0.0	1.0	0.0	0.0	0.0	0.0	0.0	0.0	0.0	0.0	0.0	0.0	0.0	0.0	0.0	0.0	0.0	0.0	0.0	0.0	0.0	0.0	0.0	0.0	0.0	0.0	0.0	0.0	0.0	0.0	0.0	0.0	0.0	0.0	0.0	0.0	0.0	0.0	0.0	0.0	0.0	0.0	0.0	0.0	0.0	0.0	0.0	0.0	0.0	0.0	1.0	0.0	0.0	1.0	0.0	0.0	0.0	1.0	0.0	1.0	0.0	1.0	1.0	0.0	0.0	0.0	0.0	0.0	0.0	0.0	0.0	0.0	0.0	0.0	0.0	0.0	0.0	0.0	0.0	0.0	0.0	0.0	0.0	0.0	0.0	0.0	0.0	0.0	0.0	0.0	0.0	0.0	0.0	0.0	0.0	0.0	2.0	0.0	0.0	0.0	0.0	0.0	0.0	0.0	0.0	0.0	0.0	0.0	0.0	0.0	0.0	0.0	1.0	4.0	0.0	0.0	0.0	0.0	0.0	0.0	0.0	0.0	0.0	0.0	0.0	0.0	0.0	0.0	0.0	0.0	0.0	0.0	0.0	0.0	0.0	0.0	0.0	0.0	0.0	0.0	0.0	0.0	0.0	0.0	0.0	0.0	0.0	0.0	0.0	0.0	0.0	0.0	0.0	0.0	0.0	0.0	0.0	0.0	0.0	0.0	0.0	0.0	0.0	0.0	0.0	0.0	0.0	0.0	0.0	0.0	0.0	0.0	0.0	0.0	0.0	0.0	0.0	0.0	0.0	0.0	1.0	0.0	0.0	0.0	0.0	0.0	0.0	0.0	0.0	0.0	0.0	0.0	0.0	0.0	0.0	0.0	0.0	0.0	0.0	0.0	0.0	0.0	0.0	0.0	0.0	0.0	0.0	0.0	0.0	0.0	0.0	0.0	0.0	0.0	0.0	0.0	0.0	0.0	0.0	0.0	0.0	0.0	0.0	0.0	0.0	0.0	0.0	0.0	0.0	0.0	0.0	0.0	0.0	0.0	0.0	0.0	0.0	0.0	0.0	0.0	0.0	0.0	0.0	0.0	0.0	0.0	0.0	0.0	0.0	0.0	0.0	0.0	0.0	0.0	0.0	0.0	0.0	0.0	0.0	0.0	0.0	0.0	0.0	0.0	0.0	0.0	0.0	0.0	0.0	0.0	0.0	0.0	0.0	0.0	0.0	0.0	0.0	0.0	0.0	0.0	0.0	0.0	0.0	0.0	0.0	0.0	0.0	0.0	0.0	0.0	0.0	0.0	0.0	0.0	0.0	0.0	0.0	0.0	0.5	0.0	0.0	0.0	0.0	0.0	0.0	0.0	0.0	0.0	0.0	0.0	0.0	0.0	0.0	0.0	0.0	0.0	0.0	0.0	0.0	0.0	0.0	0.0	0.0	0.0	0.0	0.0	487.0	234.0	127.0	97.0	67.0	56.0	49.0	51.0	53.0	28.0	22.0	15.0	17.0	13.0	5.0	3.0	2.0	4.0	4.0	4.0	4.0	0.0	1.0	2.0	0.0	2.0	0.0	2.0	3.0	1.0	3.0	3.0	0.0	0.0	0.0	0.0	0.0	0.0	0.0	0.0	0.0	0.0	0.0	0.0	0.0	0.0	0.0	0.0	0.0	0.0	0.0	0.0	0.0	0.0	0.0	0.0	0.0	0.0	0.0	54.0	15.0	25.0	17.0	16.0	18.0	14.0	18.0	14.0	10.0	3.0	3.0	4.0	3.0	3.0	1.0	2.0	0.0	2.0	1.0	1.0	2.0	2.0	1.0	1.0	1.0	0.0	0.0	0.0	0.0	0.0	0.0	0.0	0.0	0.0	2.0	1.0	0.0	0.0	0.0	0.0	0.0	0.0	0.0	0.0	0.0	0.0	0.0	0.0	0.0	0.0	0.0	0.0	0.0	0.0	0.0	0.0	0.0	0.0	20.0	12.0	6.0	11.0	12.0	10.0	7.0	5.0	3.0	7.0	5.0	6.0	4.0	2.0	1.0	2.0	3.0	6.0	3.0	6.0	1.0	1.0	0.0	1.0	3.0	0.0	0.0	1.0	0.0	0.0	0.0	0.0	0.0	0.0	0.0	0.0	0.0	0.0	0.0	0.0	0.0	0.0	0.0	0.0	0.0	0.0	0.0	0.0	0.0	0.0	0.0	0.0	0.0	0.0	0.0	0.0	0.0	0.0	0.0	7.0	4.0	1.0	2.0	2.0	4.0	3.0	0.0	2.0	4.0	26.0	1.0	2.0	1.0	2.0	1.0	0.0	2.0	0.0	0.0	0.0	0.0	0.0	0.0	0.0	1.0	0.0	0.0	0.0	0.0	0.0	0.0	0.0	1.0	0.0	1.0	1.0	0.0	0.0	0.0	0.0	0.0	0.0	0.0	0.0	0.0	0.0	0.0	0.0	0.0	0.0	0.0	0.0	0.0	0.0	0.0	0.0	0.0	0.0	3.0	1.0	1.0	0.0	1.0	1.0	3.0	4.0	0.0	1.0	1.0	1.0	1.0	2.0	2.0	1.0	0.0	0.0	1.0	0.0	0.0	0.0	0.0	0.0	0.0	2.0	1.0	4.0	2.0	0.0	1.0	0.0	0.0	3.0	0.0	0.0	0.0	0.0	0.0	1.0	0.0	0.0	0.0	0.0	0.0	0.0	0.0	0.0	0.0	0.0	0.0	0.0	0.0	0.0	0.0	0.0	0.0	0.0	0.0	3.0	1.0	0.0	0.0	0.0	0.0	0.0	1.0	0.0	3.0	9.0	0.0	4.0	1.0	2.0	1.0	1.0	0.0	1.0	0.0	0.0	1.0	0.0	0.0	2.0	1.0	0.0	2.0	1.0	0.0	0.0	0.0	0.0	0.0	0.0	0.0	0.0	1.0	0.0	0.0	0.0	0.0	0.0	0.0	0.0	0.0	0.0	0.0	0.0	0.0	0.0	0.0	0.0	0.0	0.0	0.0	0.0	0.0	0.0	1.0	2.0	1.0	0.0	1.0	0.0	0.0	0.0	1.0	4.0	1.0	0.0	2.0	2.0	0.0	0.0	0.0	0.0	1.0	0.0	2.0	4.0	0.0	1.0	0.0	0.0	0.0	0.0	1.0	0.0	0.0	0.0	0.0	0.0	0.0	1.0	1.0	1.0	0.0	0.0	0.0	0.0	0.0	0.0	0.0	0.0	0.0	0.0	0.0	0.0	0.0	0.0	0.0	0.0	0.0	0.0	0.0	0.0	0.0	4.0	0.0	2.0	2.0	0.0	0.0	0.0	1.0	0.0	0.0	2.0	1.0	0.0	0.0	1.0	0.0	0.0	0.0	0.0	1.0	0.0	0.0	1.0	0.0	0.0	0.0	0.0	0.0	0.0	0.0	0.0	0.0	0.0	0.0	0.0	0.0	0.0	0.0	0.0	0.0	0.0	0.0	0.0	0.0	0.0	0.0	0.0	0.0	0.0	0.0	0.0	0.0	0.0	0.0	0.0	0.0	0.0	0.0	0.0	1.0	1.0	0.0	0.0	5.0	0.0	0.0	0.0	0.0	0.0	0.0	0.0	0.0	1.0	0.0	0.0	1.0	0.0	2.0	0.0	0.0	1.0	2.0	0.0	0.0	0.0	1.0	1.0	1.0	0.0	0.0	0.0	1.0	0.0	0.0	0.0	0.0	0.0	0.0	0.0	0.0	0.0	0.0	0.0	0.0	0.0	0.0	0.0	0.0	0.0	0.0	0.0	0.0	0.0	0.0	0.0	0.0	0.0	0.0	1.0	1.0	0.0	1.0	1.0	1.0	5.0	0.0	0.0	0.0	0.0	0.0	0.0	0.0	0.0	0.0	0.0	0.0	0.0	0.0	0.0	0.0	0.0	1.0	1.0	0.0	0.0	0.0	0.0	0.0	0.0	0.0	0.0	0.0	1.0	0.0	1.0	0.0	1.0	0.0	0.0	0.0	0.0	0.0	0.0	0.0	0.0	0.0	0.0	0.0	0.0	0.0	0.0	0.0	0.0	0.0	0.0	0.0	0.0	0.0	0.0	0.0	0.0	0.0	0.0	0.0	0.0	0.0	0.0	0.0	0.0	0.0	1.0	0.0	0.0	0.0	1.0	1.0	0.0	0.0	1.0	0.0	0.0	0.0	1.0	0.0	0.0	1.0	0.0	0.0	0.0	0.0	0.0	0.0	0.0	0.0	0.0	0.0	0.0	0.0	0.0	0.0	0.0	0.0	0.0	0.0	0.0	0.0	0.0	0.0	0.0	0.0	0.0	0.0	0.0	0.0	0.0	0.0	0.0	1.0	0.0	0.0	0.0	0.0	1.0	0.0	0.0	1.0	0.0	1.0	0.0	0.0	0.0	0.0	0.0	1.0	0.0	1.0	0.0	1.0	0.0	0.0	0.0	0.0	0.0	0.0	1.0	0.0	0.0	0.0	0.0	0.0	0.0	0.0	0.0	0.5	0.0	0.0	0.0	0.0	0.0	0.0	0.0	0.0	0.0	0.0	0.0	0.0	0.0	0.0	0.0	0.0	0.0	0.0	0.0	0.0	0.0	0.0	0.0	0.0	0.0	0.0	2.0	0.0	0.0	0.0	0.0	0.0	0.0	0.0	0.0	0.0	0.0	0.0	0.0	0.0	0.0	0.0	0.0	0.0	0.0	0.0	1.0	0.0	0.0	0.0	0.0	0.0	0.0	1.0	0.0	0.0	0.0	0.0	0.0	0.0	0.0	0.0	0.0	0.0	0.0	0.0	0.0	0.0	0.0	0.0	0.0	0.0	0.0	0.0	0.0	0.0	0.0	0.0	0.0	0.0	0.0	0.0	0.0	0.0	1.0	1.0	1.0	0.0	1.0	0.0	0.0	0.0	0.0	0.0	0.0	2.0	0.0	0.0	0.0	0.0	0.0	1.0	0.0	0.0	0.0	0.0	0.0	0.0	0.0	0.0	0.0	1.0	0.0	0.0	0.0	0.0	0.0	0.0	0.0	0.0	0.0	0.0	0.0	0.0	0.0	0.0	0.0	0.0	0.0	0.0	0.0	0.0	0.0	0.0	0.0	0.0	0.0	0.0	0.0	0.0	0.0	0.0	0.0	0.0	3.0	0.0	3.0	2.0	3.0	3.0	20.0	0.0	0.0	0.0	1.0	0.0	0.0	0.0	0.0	0.0	12.0	5.0	1.0	7.0	0.0	1.0	0.0	3.0	0.0	1.0	0.0	0.0	0.0	0.0	0.0	0.0	0.0	0.0	0.0	0.0	0.0	0.0	0.0	0.0	0.0	0.0	0.0	0.0	0.0	0.0	0.0	0.0	0.0	0.0	0.0	0.0	0.0	0.0	0.0	0.0	0.0	0.0	0.0	0.0	0.0	0.0	1.0	0.0	1.0	1.0	28.0	3.0	0.0	1.0	0.0	0.0	0.0	0.0	0.0	0.0	0.0	0.0	0.0	0.0	2.0	0.0	0.0	0.0	0.0	0.0	1.0	0.0	0.0	0.0	0.0	0.0	0.0	0.0	0.0	0.0	0.0	0.0	0.0	0.0	0.0	0.0	0.0	0.0	0.0	0.0	0.0	0.0	0.0	0.0	0.0	0.0	0.0	0.0	0.0	0.0	0.0	0.0	0.0	0.0	0.0	0.0	0.0	3.0	1.0	0.0	0.0	0.0	0.0	0.0	0.0	0.0	0.0	0.0	0.0	0.0	0.0	0.0	1.0	13.0	2.0	2.0	0.0	0.0	0.0	0.0	0.0	0.0	0.0	0.0	0.0	0.0	0.0	0.0	0.0	0.0	0.0	0.0	0.0	0.0	0.0	0.0	0.0	0.0	0.0	0.0	0.0	0.0	0.0	0.0	0.0	0.0	0.0	0.0	0.0	0.0	0.0	0.0	0.0	0.0	0.0	0.0	0.0	0.0	0.0	0.0	0.0	0.0	0.0	0.0	0.0	0.0	0.0	0.0	1.0	0.0	0.0	0.0	0.0	0.0	0.0	0.0	0.0	0.0	0.0	0.0	0.0	0.0	0.0	0.0	0.0	0.0	0.0	0.0	0.0	0.0	0.0	0.0	0.0	0.0	0.0	0.0	0.0	0.0	0.0	0.0	0.0	0.0	0.0	0.0	0.0	0.0	0.0	0.0	0.0	0.0	0.0	0.0	0.0	0.0	0.0	0.0	0.0	0.0	0.0	0.0	0.0	0.0	0.0	0.0	0.0	0.0	0.0	0.0	0.0	0.0	0.0	0.0	0.0	0.0	0.0	0.0	0.0	0.0	0.0	0.0	0.0	0.0	0.0	0.0	0.0	0.0	0.0	0.0	0.0	0.0	0.0	0.0	0.0	0.0	0.0	0.0	0.0	0.0	0.0	0.0	0.0	0.0	0.0	0.0	264.0	86.0	86.0	44.0	65.0	51.0	37.0	23.0	8.0	25.0	14.0	3.0	7.0	3.0	3.0	3.0	3.0	1.0	4.0	2.0	8.0	0.0	3.0	3.0	1.0	0.0	0.0	1.0	0.0	0.0	0.0	0.0	0.0	0.0	4.0	0.0	0.0	0.0	0.0	0.0	0.0	0.0	0.0	0.0	0.0	0.0	0.0	0.0	0.0	0.0	0.0	0.0	0.0	0.0	0.0	0.0	0.0	0.0	0.0	51.0	9.0	5.0	4.0	9.0	13.0	12.0	4.0	6.0	4.0	5.0	2.0	3.0	3.0	3.0	1.0	0.0	0.0	1.0	1.0	3.0	0.0	1.0	0.0	2.0	1.0	0.0	0.0	0.0	0.0	0.0	1.0	1.0	0.0	0.0	1.0	1.0	0.0	0.0	0.0	0.0	0.0	0.0	2.0	0.0	0.0	0.0	0.0	0.0	0.0	0.0	0.0	0.0	0.0	0.0	0.0	0.0	0.0	0.0	23.0	8.0	12.0	9.0	6.0	2.0	12.0	6.0	1.0	5.0	3.0	3.0	1.0	1.0	0.0	2.0	3.0	1.0	0.0	0.0	0.0	0.0	2.0	1.0	0.0	0.0	1.0	1.0	4.0	0.0	0.0	0.0	0.0	0.0	1.0	0.0	0.0	0.0	5.0	1.0	0.0	0.0	1.0	0.0	0.0	0.0	0.0	0.0	0.0	0.0	0.0	0.0	0.0	0.0	0.0	0.0	0.0	0.0	0.0	2.0	4.0	0.0	0.0	0.0	0.0	0.0	2.0	1.0	0.0	3.0	2.0	1.0	0.0	0.0	1.0	0.0	0.0	1.0	2.0	1.0	0.0	0.0	0.0	0.0	0.0	0.0	0.0	1.0	1.0	0.0	2.0	0.0	0.0	0.0	0.0	0.0	0.0	0.0	0.0	0.0	0.0	0.0	1.0	0.5	0.0	0.0	0.0	0.0	0.0	0.0	0.0	0.0	0.0	0.0	0.0	0.0	0.0	0.0	4.0	0.0	0.0	1.0	3.0	0.0	1.0	3.0	1.0	1.0	3.0	2.0	0.0	2.0	3.0	2.0	2.0	0.0	0.0	0.0	2.0	2.0	0.0	0.0	0.0	1.0	0.0	0.0	0.0	2.0	0.0	0.0	0.0	0.0	1.0	0.0	0.0	0.0	0.0	0.0	2.0	0.0	0.0	0.0	0.0	0.0	0.0	0.0	0.0	0.0	0.0	0.0	0.0	0.0	0.0	0.0	0.0	0.0	0.0	3.0	1.0	0.0	1.0	1.0	2.0	2.0	2.0	2.0	6.0	0.0	1.0	1.0	0.0	1.0	0.0	0.0	3.0	0.0	0.0	1.0	11.0	1.0	0.0	0.0	2.0	0.0	0.0	0.0	0.0	0.0	0.0	1.0	0.0	0.0	0.0	1.0	0.0	0.0	0.0	0.0	0.0	0.0	0.0	0.0	0.0	0.0	0.0	0.0	0.0	0.0	0.0	0.0	0.0	0.0	0.0	0.0	0.0	0.0	2.0	1.0	0.0	1.0	1.0	2.0	0.0	1.0	0.0	2.0	1.0	1.0	2.0	0.0	0.0	0.0	0.0	0.0	3.0	1.0	3.0	0.0	0.0	0.0	2.0	0.0	0.0	1.0	0.0	0.0	0.0	1.0	0.0	0.0	0.0	1.0	0.0	0.0	2.0	0.0	0.0	0.0	0.0	0.0	0.0	0.0	0.0	0.0	0.0	0.0	0.0	0.0	0.0	0.0	0.0	0.0	0.0	0.0	0.0	1.0	1.0	0.0	0.0	1.0	0.0	1.0	0.0	1.0	1.0	3.0	0.0	1.0	0.0	0.0	0.0	1.0	2.0	0.0	0.0	0.0	0.0	0.0	0.0	1.0	1.0	1.0	2.0	0.0	0.0	0.0	0.0	1.0	0.0	0.0	0.0	0.0	0.0	2.0	3.0	2.5	0.0	0.0	0.0	0.0	0.0	0.0	0.0	0.0	0.0	0.0	0.0	0.0	0.0	0.0	0.0	0.0	0.0	0.0	0.0	0.0	0.0	2.0	1.0	0.0	0.0	0.0	0.0	0.0	0.0	2.0	0.0	0.0	0.0	1.0	3.0	0.0	1.0	0.0	1.0	3.0	0.0	0.0	0.0	0.0	0.0	0.0	0.0	0.0	0.0	0.0	0.0	0.0	0.0	0.0	0.0	9.0	0.0	0.0	0.0	0.0	0.0	0.0	0.0	0.0	0.0	0.0	0.0	0.0	0.0	0.0	0.0	0.0	0.0	0.0	0.0	0.0	0.0	0.0	0.0	0.0	1.0	0.0	1.0	0.0	0.0	0.0	0.0	0.0	0.0	0.0	1.0	0.0	0.0	0.0	0.0	0.0	0.0	0.0	0.0	0.0	0.0	0.0	0.0	0.0	0.0	0.0	0.0	0.0	0.0	0.0	1.0	0.0	0.0	1.0	0.0	0.0	0.0	0.0	0.0	0.0	0.0	0.0	0.0	0.0	0.0	0.0	0.0	0.0	0.0	0.0	0.0	0.0	0.0	0.0	0.0	0.0	0.0	0.0	0.0	0.0	0.0	1.0	0.0	0.0	0.0	0.0	0.0	0.0	0.0	1.0	0.0	0.0	0.0	0.0	0.0	0.0	0.0	0.0	0.0	0.0	1.0	0.0	0.0	1.0	0.0	0.0	0.0	0.0	0.0	1.0	0.0	2.0	1.0	0.0	0.0	0.0	0.0	0.0	0.0	0.0	0.0	0.0	0.0	0.0	0.0	0.0	0.0	0.0	0.0	0.0	0.0	0.0	0.0	0.0	0.0	0.0	0.0	0.0	0.0	1.0	0.0	2.0	0.0	0.0	0.0	0.0	0.0	0.0	0.0	0.0	3.0	0.0	0.0	0.0	0.0	4.0	0.0	0.0	0.0	0.0	0.0	0.0	0.0	0.0	0.0	0.0	1.0	0.0	0.0	0.0	0.0	0.0	0.0	0.0	0.0	0.0	0.0	0.0	0.0	0.0	0.0	0.0	0.0	0.0	0.0	0.0	0.0	0.0	0.0	0.0	0.0	0.0	0.0	0.0	0.0	0.0	0.0	0.0	0.0	0.0	0.0	0.0	0.0	1.0	0.0	0.0	0.0	0.0	0.0	0.0	0.0	0.0	0.0	0.0	0.0	0.0	0.0	0.0	1.0	1.0	0.0	0.0	0.0	0.0	0.0	0.0	1.0	2.0	0.0	0.0	0.0	0.0	0.0	0.0	0.0	0.0	0.0	0.0	0.0	0.0	0.0	0.0	0.0	0.0	0.0	0.0	0.0	0.0	0.0	0.0	0.0	0.0	0.0	0.0	0.0	0.0	0.0	0.0	0.0	0.0	0.0	0.0	0.0	1.0	0.0	0.0	1.0	0.0	0.0	0.0	0.0	0.0	1.0	0.0	0.0	0.0	0.0	0.0	0.0	0.0	0.0	0.0	0.0	0.0	0.0	0.0	0.0	0.0	0.0	0.0	0.0	0.0	0.0	0.0	0.0	0.0	0.0	0.0	0.0	0.0	0.0	0.0	0.0	0.0	0.0	0.0	0.0	0.0	0.0	0.0	0.0	0.0	1.0	0.0	1.0	0.0	0.0	0.0	1.0	0.0	0.0	0.0	0.0	0.0	0.0	0.0	0.0	0.0	0.0	0.0	0.0	1.0	0.0	1.0	0.0	0.0	0.0	0.0	0.0	0.0	0.0	0.0	1.0	0.0	0.0	0.0	0.0	0.0	0.0	0.0	0.0	0.0	0.0	0.0	0.0	0.0	0.0	0.0	0.0	0.0	0.0	0.0	0.0	0.0	0.0	0.0	0.0	0.0	0.0	0.0	0.0	1.0	1.0	0.0	0.0	1.0	0.0	0.0	0.0	0.0	0.0	5.0	0.0	1.0	0.0	0.0	0.0	0.0	0.0	0.0	0.0	0.0	0.0	0.0	0.0	0.0	2.0	0.0	0.0	0.0	0.0	2.0	0.0	0.0	0.0	0.0	0.0	0.0	0.0	0.0	0.0	0.0	0.0	0.0	0.0	0.0	0.0	0.0	0.0	0.0	0.0	0.0	0.0	0.0	0.0	0.0	0.0	0.0	0.0	0.0	0.0	0.0	0.0	1.0	0.0	0.0	1.0	0.0	0.0	1.0	0.0	1.0	0.0	0.0	0.0	0.0	0.0	0.0	0.0	0.0	0.0	0.0	0.0	0.0	0.0	0.0	0.0	1.0	0.0	0.0	0.0	0.0	0.0	0.0	0.0	0.0	0.0	0.0	0.0	0.0	0.0	0.0	0.0	0.0	0.0	0.0	0.0	0.0	0.0	0.0	0.0	0.0	0.0	0.0	0.0	0.0	0.0	0.0	0.0	0.0	0.0	0.0	0.0	0.0	0.0	0.0	0.0	0.0	0.0	0.0	0.0	0.0	0.0	0.0	0.0	0.0	0.0	0.0	0.0	0.0	0.0	0.0	0.0	1.0	0.0	0.0	0.0	0.0	0.0	0.0	0.0	0.0	0.0	0.0	0.0	0.0	0.0	0.0	0.0	0.0	0.0	0.0	0.0	0.0	0.0	0.0	0.0	0.0	0.0	0.0	0.0	0.0	0.0	0.0	0.0	0.0	0.0	0.0	0.0	0.0	0.0	0.0	0.0	0.0	0.0	0.0	0.0	0.0	0.0	0.0	0.0	0.0	0.0	0.0	0.0	0.0	0.0	0.0	0.0	0.0	0.0	0.0	0.0	0.0	1.0	0.0	0.0	0.0	0.0	0.0	0.0	0.0	0.0	0.0	0.0	0.0	0.0	0.0	0.0	0.0	0.0	0.0	0.0	0.0	0.0	0.0	0.0	0.0	0.0	0.0	0.0	0.0	0.0	0.0	0.0	0.0	0.0	147.0	52.0	38.0	46.0	25.0	19.0	16.0	28.0	21.0	9.0	7.0	10.0	3.0	5.0	3.0	1.0	3.0	3.0	0.0	5.0	1.0	1.0	0.0	1.0	2.0	0.0	0.0	0.0	0.0	0.0	0.0	0.0	0.0	0.0	1.0	1.0	0.0	0.0	0.0	0.0	0.0	1.0	0.0	0.0	0.0	0.0	0.5	0.0	0.0	0.0	0.0	0.0	0.0	0.0	0.0	0.0	0.0	0.0	0.0	24.0	9.0	10.0	10.0	7.0	10.0	2.0	6.0	2.0	0.0	0.0	1.0	3.0	4.0	1.0	1.0	4.0	1.0	0.0	0.0	2.0	1.0	1.0	0.0	0.0	0.0	0.0	1.0	4.0	3.0	1.0	0.0	0.0	0.0	2.0	0.0	0.0	0.0	0.0	1.0	0.0	1.0	0.0	0.0	0.0	0.0	0.0	0.0	0.0	0.0	0.0	0.0	0.0	0.0	0.0	0.0	0.0	0.0	0.0	13.0	7.0	2.0	14.0	10.0	6.0	4.0	1.0	0.0	1.0	2.0	4.0	5.0	1.0	1.0	0.0	0.0	1.0	0.0	0.0	1.0	0.0	0.0	0.0	0.0	1.0	0.0	1.0	6.0	0.0	0.0	0.0	0.0	0.0	0.0	2.0	0.0	0.0	0.0	0.0	0.0	0.0	1.0	1.0	0.0	0.0	0.0	0.0	0.0	0.0	0.0	0.0	0.0	0.0	0.0	0.0	0.0	0.0	0.0	1.0	2.0	0.0	3.0	2.0	1.0	2.0	3.0	3.0	3.0	0.0	0.0	1.0	1.0	1.0	1.0	2.0	0.0	0.0	0.0	0.0	0.0	0.0	0.0	0.0	1.0	1.0	1.0	0.0	0.0	0.0	0.0	0.0	0.0	0.0	0.0	0.0	0.0	0.0	0.0	0.0	0.0	1.0	0.0	0.0	0.0	0.0	0.0	0.0	0.0	0.0	0.0	0.0	0.0	0.0	0.0	0.0	0.0	0.0	8.0	1.0	2.0	2.0	4.0	0.0	0.0	0.0	1.0	0.0	0.0	0.0	4.0	0.0	3.0	1.0	1.0	1.0	0.0	0.0	0.0	0.0	0.0	0.0	0.0	0.0	0.0	1.0	1.0	0.0	0.0	2.0	1.0	3.0	0.0	0.0	1.0	1.0	0.0	0.0	0.0	0.0	0.5	0.0	0.0	0.0	0.0	0.0	0.0	0.0	0.0	0.0	0.0	0.0	0.0	0.0	0.0	0.0	0.0	0.0	1.0	0.0	3.0	0.0	1.0	1.0	1.0	1.0	1.0	2.0	0.0	1.0	2.0	0.0	0.0	1.0	0.0	0.0	0.0	0.0	8.0	0.0	0.0	0.0	0.0	0.0	0.0	0.0	0.0	0.0	0.0	0.0	0.0	0.0	0.0	0.0	0.0	0.0	0.0	0.0	0.5	0.0	0.0	0.0	0.0	0.0	0.0	0.0	0.0	0.0	0.0	0.0	0.0	0.0	0.0	0.0	0.0	0.0	1.0	1.0	0.0	1.0	2.0	3.0	1.0	0.0	0.0	0.0	0.0	0.0	0.0	2.0	0.0	2.0	0.0	1.0	1.0	0.0	2.0	0.0	0.0	5.0	0.0	2.0	0.0	0.0	0.0	1.0	2.0	1.0	3.0	0.0	1.0	0.0	0.0	0.0	0.0	0.0	0.0	0.0	0.0	0.0	0.0	0.0	0.0	0.0	0.0	0.0	0.0	0.0	0.0	0.0	0.0	0.0	0.0	0.0	0.0	2.0	1.0	1.0	1.0	0.0	0.0	0.0	2.0	0.0	0.0	1.0	0.0	1.0	0.0	0.0	0.0	1.0	1.0	0.0	1.0	2.0	1.0	0.0	0.0	1.0	1.0	0.0	1.0	0.0	1.0	0.0	0.0	1.0	0.0	1.0	0.0	0.0	0.0	0.0	0.0	0.0	0.0	0.0	0.0	0.0	0.0	0.0	0.0	0.0	0.0	0.0	0.0	0.0	0.0	0.0	0.0	0.0	0.0	0.0	0.0	0.0	1.0	1.0	1.0	2.0	0.0	2.0	0.0	0.0	0.0	0.0	3.0	0.0	0.0	1.0	2.0	1.0	0.0	0.0	1.0	1.0	3.0	0.0	0.0	0.0	1.0	1.0	0.0	0.0	0.0	0.0	0.0	1.0	0.0	0.0	0.0	1.0	2.5	0.0	0.0	0.0	0.0	0.0	0.0	0.0	0.0	0.0	0.0	0.0	0.0	0.0	0.0	0.0	0.0	0.0	0.0	0.0	0.0	0.0	0.0	0.0	1.0	0.0	0.0	0.0	1.0	0.0	0.0	0.0	1.0	1.0	0.0	0.0	0.0	1.0	0.0	0.0	1.0	0.0	4.0	0.0	0.0	0.0	0.0	1.0	0.0	2.0	0.0	0.0	0.0	0.0	0.0	0.0	0.0	2.0	0.0	0.0	0.0	0.0	0.0	0.0	0.0	0.0	0.0	0.0	0.0	0.0	0.0	0.0	0.0	0.0	0.0	0.0	0.0	0.0	0.0	0.0	0.0	1.0	0.0	3.0	0.0	0.0	0.0	0.0	1.0	0.0	0.0	0.0	0.0	0.0	0.0	0.0	0.0	0.0	0.0	0.0	0.0	0.0	0.0	0.0	0.0	0.0	0.0	0.0	0.0	0.0	0.0	0.0	0.0	0.0	0.0	0.0	0.0	0.0	0.0	0.0	0.0	0.0	0.0	0.0	0.0	0.0	0.0	0.0	0.0	0.0	0.0	0.0	0.0	0.0	0.0	0.0	0.0	0.0	0.0	0.0	0.0	1.0	0.0	0.0	0.0	1.0	0.0	0.0	0.0	0.0	0.0	0.0	0.0	0.0	0.0	0.0	1.0	0.0	1.0	1.0	0.0	0.0	0.0	0.0	0.0	0.0	2.0	0.0	0.0	0.0	0.0	0.0	0.0	0.0	0.0	0.0	0.0	0.0	0.0	0.0	0.0	0.0	0.0	0.0	0.0	0.0	0.0	0.0	0.0	0.0	0.0	0.0	0.0	0.0	0.0	0.0	0.0	0.0	0.0	0.0	0.0	0.0	0.0	0.0	1.0	1.0	0.0	0.0	0.0	0.0	0.0	0.0	0.0	0.0	0.0	0.0	0.0	0.0	0.0	1.0	0.0	0.0	0.0	1.0	0.0	0.0	0.0	0.0	0.0	0.0	0.0	0.0	0.0	0.0	0.0	0.0	0.0	0.0	0.0	0.0	0.0	0.0	0.0	0.0	0.0	0.0	0.0	0.0	0.0	0.0	0.0	0.0	0.0	0.0	0.0	0.0	0.0	0.0	0.0	1.0	0.0	0.0	0.0	0.0	0.0	0.0	0.0	1.0	0.0	0.0	1.0	0.0	0.0	0.0	0.0	0.0	0.0	0.0	0.0	0.0	0.0	0.0	0.0	0.0	0.0	0.0	0.0	0.0	0.0	0.0	0.0	0.0	0.0	0.0	0.0	0.0	0.0	0.0	0.0	0.0	0.0	0.0	0.0	0.0	0.0	0.0	0.0	0.0	0.0	0.0	0.0	0.0	0.0	0.0	0.0	0.0	0.0	0.0	0.0	0.0	0.0	0.0	0.0	1.0	0.0	0.0	0.0	0.0	0.0	0.0	1.0	0.0	0.0	0.0	0.0	0.0	0.0	0.0	0.0	0.0	0.0	0.0	0.0	0.0	0.0	0.0	2.0	0.0	0.0	0.0	0.0	0.0	0.0	0.0	0.0	0.0	0.0	0.0	0.0	0.0	0.0	0.0	0.0	0.0	0.0	0.0	0.0	0.0	0.0	0.0	0.0	0.0	0.0	0.0	0.0	0.0	0.0	1.0	0.0	0.0	1.0	0.0	0.0	0.0	0.0	0.0	0.0	0.0	0.0	0.0	0.0	0.0	0.0	0.0	0.0	0.0	0.0	1.0	0.0	0.0	0.0	0.0	0.0	0.0	0.0	0.0	0.0	0.0	0.0	0.0	0.0	0.0	0.0	0.0	0.0	0.0	0.0	0.0	0.0	0.0	0.0	0.0	0.0	0.0	0.0	0.0	0.0	0.0	0.0	0.0	0.0	0.0	0.0	0.0	0.0	0.0	0.0	2.0	0.0	0.0	0.0	0.0	0.0	0.0	0.0	1.0	0.0	0.0	0.0	0.0	0.0	0.0	0.0	0.0	0.0	0.0	0.0	0.0	0.0	1.0	0.0	0.0	0.0	0.0	0.5	0.0	0.0	0.0	0.0	0.0	0.0	0.0	0.0	0.0	0.0	0.0	0.0	0.0	0.0	0.0	0.0	0.0	0.0	0.0	0.0	0.0	0.0	0.0	0.0	0.0	0.0	0.0	0.0	0.0	0.0	0.0	1.0	0.0	0.0	0.0	0.0	0.0	0.0	0.0	0.0	0.0	0.0	0.0	0.0	0.0	0.0	0.0	0.0	0.0	0.0	0.0	0.0	0.0	0.0	0.0	0.0	0.0	0.0	0.0	0.0	0.0	0.0	0.0	0.0	0.0	0.0	0.0	0.0	0.0	0.0	0.0	0.0	0.0	0.0	0.0	0.0	0.0	0.0	0.0	0.0	0.0	0.0	0.0	0.0	0.0	0.0	0.0	0.0	0.0	0.0	0.0	0.0	0.0	0.0	0.0	0.0	0.0	0.0	0.0	0.0	0.0	0.0	0.0	0.0	0.0	0.0	0.0	0.0	0
[truncated: 3,371,999 more chars]
