# Supplementary material for: Inference of selective forces on house mouse genomes during secondary contact in East Asia
Source: Genome Res. 2024 Mar;34(3):366–75. doi: 10.1101/gr.278828.123 (PMC11067880; doi:10.1101/gr.278828.123)
Supplement: Supplement 7 [file Supplemental_Data.zip › Supplemental_Data/alpha_simulation/readme.txt]

### this folder contains files used for fastsimcoal2 parameter estimation and siumlation of alpha value for cut-off

# .est and .tpl file for fastsimcoal2
5pop_gf.est
5pop_gf.tpl

# multidimensional SFS data of five populations. converted to minor allele frequencies using all samples (not each population)
5pop_gf_MSFS.obs

# python script to perform simulations. libraries such as tskit and msprime should be installed.
alpha_simulation.py
