# Supplementary material for: Inference of selective forces on house mouse genomes during secondary contact in East Asia
Source: Genome Res. 2024 Mar;34(3):366–75. doi: 10.1101/gr.278828.123 (PMC11067880; doi:10.1101/gr.278828.123)
Supplement: Supplement 7 [file Supplemental_Data.zip › Supplemental_Data/sex_ratio_distortion_simulation/readme.txt]

This folder contains two python scripts and one folder.
XYMsimulation.py contains actual simulation program and simulation_main.py is a wrapper program.
simulation_main.py takes 7 parameters from command line. The paramters are, RAA, RXA, RMA, RXY, alpha, Nm, r. For the notation of parameters, please read Supplemental Note 2 of Fujwiara et al. 2024.
The program uses different symbols for these parameters and may be confusing. Please be careful.
"results" folder contains files used in the manuscript.

31st, Jan, 2024
Naoki Osada
